# Supplementary material for: Large-scale causal analysis of gut microbiota and six common complications of diabetes: a mendelian randomization study
Source: Diabetol Metab Syndr. 2024 Mar 13;16:66. doi: 10.1186/s13098-024-01298-9 (PMC10935953; doi:10.1186/s13098-024-01298-9)
Supplement: Supplementary file 3 — Supplementary Material 3 [file 13098_2024_1298_MOESM3_ESM.xlsx]

## Sheet: Sheet1
Supplementary Table 1: Data sources for the study
Trait	Case	Control	Sample Size	SNP(n)	Sex	Year	Websource	Population
Diabetic hypoglycemia	7332	271817	279149	20167294	Male and female	2023	https://www.finngen.fi/	European
Diabetic ketoacidosis	7841	271817	279658	20167288	Male and female	2023	https://www.finngen.fi/	European
Diabetic nephropathy	4111	308539	312650	20168510	Male and female	2023	https://www.finngen.fi/	European
Diabetic neuropathy	2843	271817	274660	20167090	Male and female	2023	https://www.finngen.fi/	European
Diabetic retinopathy	10413	308633	319046	20168725	Male and female	2023	https://www.finngen.fi/	European
Charcot foot	473	271817	272290	22069612	Male and female	2023	https://www.finngen.fi/	European
smoking initiation	311629	321173	607291	11802365	Male and female	2019	DOI: 10.1038/s41588-018-0307-5	European
Low density lipoprotein cholesterol levels	NA	NA	24515	21372748	Male and female	2022	DOI: 10.1038/s41467-022-30098-w	European
Alcoholic drinks per week	NA	NA	335394	11887865	Male and female	2019	DOI: 10.1038/s41588-018-0307-5	European
Triglycerides	NA	NA	441016	12321875	Male and female	2020	DOI: 10.1371/journal.pmed.1003062	European
Note: SNP(n): Number of SNPs
