# Supplementary material for: Large-scale causal analysis of gut microbiota and six common complications of diabetes: a mendelian randomization study
Source: Diabetol Metab Syndr. 2024 Mar 13;16:66. doi: 10.1186/s13098-024-01298-9 (PMC10935953; doi:10.1186/s13098-024-01298-9)
Supplement: Supplementary file 4 — Supplementary Material 4 [file 13098_2024_1298_MOESM4_ESM.xlsx]

## Sheet: Sheet1
Supplementary Table 2: Detailed information on instrumental variables used in the MR analyses
Exposure	Outcome	SNP	Effect allele	Other allele	Exposure			Outcome			F
					Beta	SE	P-value	Beta	SE	P-value
class Actinobacteria	Diabetic hypoglycemia	rs11655079	T	C	-0.0560674	0.0124286	5.92516e-06	-0.0145571	0.0220834	0.509777	20.3506
class Actinobacteria	Diabetic hypoglycemia	rs11745923	G	T	0.0563759	0.0115529	1.58132e-06	-0.0371234	0.0176625	0.0355689	23.8125
class Actinobacteria	Diabetic hypoglycemia	rs12049045	A	G	0.0510452	0.0114325	8.62621e-06	-0.0190164	0.0177466	0.283921	19.9355
class Actinobacteria	Diabetic hypoglycemia	rs134366	A	G	-0.111877	0.023501	1.50428e-06	0.0178524	0.0336905	0.596186	22.6626
class Actinobacteria	Diabetic hypoglycemia	rs1376754	G	A	0.0509242	0.0112503	6.71382e-06	0.00122984	0.0172896	0.943293	20.489
class Actinobacteria	Diabetic hypoglycemia	rs1515761	C	T	-0.0762317	0.0169884	4.96364e-06	-0.0115535	0.0325509	0.722637	20.1357
class Actinobacteria	Diabetic hypoglycemia	rs182549	T	C	-0.111489	0.012066	3.78966e-20	-0.00447189	0.0178638	0.80233	85.3763
class Actinobacteria	Diabetic hypoglycemia	rs4945008	G	A	-0.0540741	0.0121393	5.39237e-06	-0.0358612	0.017721	0.0430051	19.8423
class Actinobacteria	Diabetic hypoglycemia	rs6660520	G	A	-0.0711483	0.0134495	1.10652e-07	-0.0214078	0.0194117	0.270102	27.9845
class Actinobacteria	Diabetic hypoglycemia	rs72767435	T	C	-0.126352	0.0273626	2.56803e-06	-0.0346766	0.0377648	0.358501	21.3231
class Actinobacteria	Diabetic hypoglycemia	rs7322849	T	C	0.0944467	0.0192976	6.20798e-07	0.0386669	0.0301523	0.199707	23.9534
class Actinobacteria	Diabetic hypoglycemia	rs80083040	T	G	0.155784	0.0348017	8.62105e-06	-0.0248723	0.0417608	0.55145	20.0376
class Actinobacteria	Diabetic hypoglycemia	rs857444	C	T	0.0509553	0.011539	8.92237e-06	0.00282267	0.0179111	0.874777	19.5003
class Actinobacteria	Diabetic hypoglycemia	rs961091	G	A	0.0501255	0.011255	8.67601e-06	0.023726	0.0179193	0.185488	19.8347
class Actinobacteria	Diabetic ketoacidosis	rs11655079	T	C	-0.0560674	0.0124286	5.92516e-06	0.00991738	0.0215508	0.645382	20.3506
class Actinobacteria	Diabetic ketoacidosis	rs11745923	G	T	0.0563759	0.0115529	1.58132e-06	-0.0233234	0.0171802	0.174599	23.8125
class Actinobacteria	Diabetic ketoacidosis	rs12049045	A	G	0.0510452	0.0114325	8.62621e-06	-0.0166905	0.0172823	0.334168	19.9355
class Actinobacteria	Diabetic ketoacidosis	rs134366	A	G	-0.111877	0.023501	1.50428e-06	-0.0125998	0.032698	0.699985	22.6626
class Actinobacteria	Diabetic ketoacidosis	rs1376754	G	A	0.0509242	0.0112503	6.71382e-06	-0.00418007	0.0167915	0.803407	20.489
class Actinobacteria	Diabetic ketoacidosis	rs1515761	C	T	-0.0762317	0.0169884	4.96364e-06	-0.00939422	0.0316207	0.766397	20.1357
class Actinobacteria	Diabetic ketoacidosis	rs182549	T	C	-0.111489	0.012066	3.78966e-20	-0.00378793	0.0173512	0.827188	85.3763
class Actinobacteria	Diabetic ketoacidosis	rs4945008	G	A	-0.0540741	0.0121393	5.39237e-06	-0.0128489	0.0172176	0.455506	19.8423
class Actinobacteria	Diabetic ketoacidosis	rs6660520	G	A	-0.0711483	0.0134495	1.10652e-07	0.00405431	0.018852	0.829721	27.9845
class Actinobacteria	Diabetic ketoacidosis	rs72767435	T	C	-0.126352	0.0273626	2.56803e-06	-0.0158969	0.036578	0.66385	21.3231
class Actinobacteria	Diabetic ketoacidosis	rs7322849	T	C	0.0944467	0.0192976	6.20798e-07	-0.00180975	0.0293757	0.950876	23.9534
class Actinobacteria	Diabetic ketoacidosis	rs80083040	T	G	0.155784	0.0348017	8.62105e-06	0.0589146	0.0403263	0.14403	20.0376
class Actinobacteria	Diabetic ketoacidosis	rs857444	C	T	0.0509553	0.011539	8.92237e-06	-0.000771994	0.017286	0.964378	19.5003
class Actinobacteria	Diabetic ketoacidosis	rs961091	G	A	0.0501255	0.011255	8.67601e-06	0.00695651	0.017409	0.689458	19.8347
class Actinobacteria	Diabetic nephropathy	rs11655079	T	C	-0.0560674	0.0124286	5.92516e-06	0.0576366	0.0288718	0.0459018	20.3506
class Actinobacteria	Diabetic nephropathy	rs11745923	G	T	0.0563759	0.0115529	1.58132e-06	-0.00374192	0.0229979	0.870749	23.8125
class Actinobacteria	Diabetic nephropathy	rs12049045	A	G	0.0510452	0.0114325	8.62621e-06	-0.0533197	0.0231025	0.021001	19.9355
class Actinobacteria	Diabetic nephropathy	rs134366	A	G	-0.111877	0.023501	1.50428e-06	-0.0329467	0.0440963	0.454971	22.6626
class Actinobacteria	Diabetic nephropathy	rs1376754	G	A	0.0509242	0.0112503	6.71382e-06	0.0449856	0.0225219	0.0457804	20.489
class Actinobacteria	Diabetic nephropathy	rs1515761	C	T	-0.0762317	0.0169884	4.96364e-06	0.00454372	0.0427674	0.91539	20.1357
class Actinobacteria	Diabetic nephropathy	rs182549	T	C	-0.111489	0.012066	3.78966e-20	0.0117707	0.023199	0.611888	85.3763
class Actinobacteria	Diabetic nephropathy	rs4945008	G	A	-0.0540741	0.0121393	5.39237e-06	-0.0443373	0.0230549	0.0544653	19.8423
class Actinobacteria	Diabetic nephropathy	rs6660520	G	A	-0.0711483	0.0134495	1.10652e-07	-0.0155666	0.0253036	0.538427	27.9845
class Actinobacteria	Diabetic nephropathy	rs72767435	T	C	-0.126352	0.0273626	2.56803e-06	-0.0112772	0.0493577	0.819273	21.3231
class Actinobacteria	Diabetic nephropathy	rs7322849	T	C	0.0944467	0.0192976	6.20798e-07	0.0200212	0.0391522	0.609094	23.9534
class Actinobacteria	Diabetic nephropathy	rs80083040	T	G	0.155784	0.0348017	8.62105e-06	-0.00193019	0.0541144	0.971547	20.0376
class Actinobacteria	Diabetic nephropathy	rs857444	C	T	0.0509553	0.011539	8.92237e-06	-0.0138844	0.0232863	0.551009	19.5003
class Actinobacteria	Diabetic nephropathy	rs961091	G	A	0.0501255	0.011255	8.67601e-06	0.000546287	0.0232914	0.981288	19.8347
class Actinobacteria	Diabetic neuropathy	rs11655079	T	C	-0.0560674	0.0124286	5.92516e-06	-0.00290086	0.0349092	0.933774	20.3506
class Actinobacteria	Diabetic neuropathy	rs11745923	G	T	0.0563759	0.0115529	1.58132e-06	-0.033123	0.0279416	0.235844	23.8125
class Actinobacteria	Diabetic neuropathy	rs12049045	A	G	0.0510452	0.0114325	8.62621e-06	-0.0130034	0.0280835	0.643347	19.9355
class Actinobacteria	Diabetic neuropathy	rs134366	A	G	-0.111877	0.023501	1.50428e-06	0.0206765	0.0529847	0.696364	22.6626
class Actinobacteria	Diabetic neuropathy	rs1376754	G	A	0.0509242	0.0112503	6.71382e-06	0.0107356	0.0273972	0.69517	20.489
class Actinobacteria	Diabetic neuropathy	rs1515761	C	T	-0.0762317	0.0169884	4.96364e-06	-0.00522878	0.0510357	0.918397	20.1357
class Actinobacteria	Diabetic neuropathy	rs182549	T	C	-0.111489	0.012066	3.78966e-20	0.0403095	0.0284623	0.156705	85.3763
class Actinobacteria	Diabetic neuropathy	rs4945008	G	A	-0.0540741	0.0121393	5.39237e-06	-0.0351617	0.0280654	0.210262	19.8423
class Actinobacteria	Diabetic neuropathy	rs6660520	G	A	-0.0711483	0.0134495	1.10652e-07	0.0155602	0.030779	0.613174	27.9845
class Actinobacteria	Diabetic neuropathy	rs72767435	T	C	-0.126352	0.0273626	2.56803e-06	-0.0132309	0.0597912	0.824871	21.3231
class Actinobacteria	Diabetic neuropathy	rs7322849	T	C	0.0944467	0.0192976	6.20798e-07	0.0196456	0.047761	0.680829	23.9534
class Actinobacteria	Diabetic neuropathy	rs80083040	T	G	0.155784	0.0348017	8.62105e-06	0.0247951	0.0659299	0.706854	20.0376
class Actinobacteria	Diabetic neuropathy	rs857444	C	T	0.0509553	0.011539	8.92237e-06	-0.0484005	0.0283883	0.0882043	19.5003
class Actinobacteria	Diabetic neuropathy	rs961091	G	A	0.0501255	0.011255	8.67601e-06	0.00507334	0.0283679	0.858063	19.8347
class Actinobacteria	Diabetic retinopathy	rs11655079	T	C	-0.0560674	0.0124286	5.92516e-06	0.00632788	0.0184757	0.731978	20.3506
class Actinobacteria	Diabetic retinopathy	rs11745923	G	T	0.0563759	0.0115529	1.58132e-06	-0.00358415	0.0147141	0.807552	23.8125
class Actinobacteria	Diabetic retinopathy	rs12049045	A	G	0.0510452	0.0114325	8.62621e-06	-0.0249103	0.01476	0.0914724	19.9355
class Actinobacteria	Diabetic retinopathy	rs134366	A	G	-0.111877	0.023501	1.50428e-06	-0.0439045	0.0282025	0.119528	22.6626
class Actinobacteria	Diabetic retinopathy	rs1376754	G	A	0.0509242	0.0112503	6.71382e-06	-0.0075845	0.0143975	0.598337	20.489
class Actinobacteria	Diabetic retinopathy	rs1515761	C	T	-0.0762317	0.0169884	4.96364e-06	0.0011648	0.0273013	0.965969	20.1357
class Actinobacteria	Diabetic retinopathy	rs182549	T	C	-0.111489	0.012066	3.78966e-20	-0.0153997	0.0148379	0.299334	85.3763
class Actinobacteria	Diabetic retinopathy	rs4945008	G	A	-0.0540741	0.0121393	5.39237e-06	-0.00837248	0.0147235	0.569596	19.8423
class Actinobacteria	Diabetic retinopathy	rs6660520	G	A	-0.0711483	0.0134495	1.10652e-07	-0.0047944	0.016171	0.766862	27.9845
class Actinobacteria	Diabetic retinopathy	rs72767435	T	C	-0.126352	0.0273626	2.56803e-06	-0.0343216	0.0314269	0.274786	21.3231
class Actinobacteria	Diabetic retinopathy	rs7322849	T	C	0.0944467	0.0192976	6.20798e-07	0.0407036	0.0249366	0.102619	23.9534
class Actinobacteria	Diabetic retinopathy	rs80083040	T	G	0.155784	0.0348017	8.62105e-06	0.0590515	0.0346908	0.0887136	20.0376
class Actinobacteria	Diabetic retinopathy	rs857444	C	T	0.0509553	0.011539	8.92237e-06	-0.00918628	0.0148621	0.536508	19.5003
class Actinobacteria	Diabetic retinopathy	rs961091	G	A	0.0501255	0.011255	8.67601e-06	-0.00338893	0.0148967	0.820038	19.8347
class Actinobacteria	Charcot foot	rs11655079	T	C	-0.0560674	0.0124286	5.92516e-06	0.107672	0.0838191	0.198941	20.3506
class Actinobacteria	Charcot foot	rs11745923	G	T	0.0563759	0.0115529	1.58132e-06	-0.0097029	0.067157	0.885121	23.8125
class Actinobacteria	Charcot foot	rs12049045	A	G	0.0510452	0.0114325	8.62621e-06	-0.0244588	0.0675219	0.717176	19.9355
class Actinobacteria	Charcot foot	rs134366	A	G	-0.111877	0.023501	1.50428e-06	-0.00687332	0.128968	0.957497	22.6626
class Actinobacteria	Charcot foot	rs1376754	G	A	0.0509242	0.0112503	6.71382e-06	-0.064959	0.0657465	0.323142	20.489
class Actinobacteria	Charcot foot	rs1515761	C	T	-0.0762317	0.0169884	4.96364e-06	0.114488	0.12326	0.352977	20.1357
class Actinobacteria	Charcot foot	rs182549	T	C	-0.111489	0.012066	3.78966e-20	0.0434408	0.067912	0.522391	85.3763
class Actinobacteria	Charcot foot	rs4945008	G	A	-0.0540741	0.0121393	5.39237e-06	-0.0886174	0.0674724	0.189053	19.8423
class Actinobacteria	Charcot foot	rs6660520	G	A	-0.0711483	0.0134495	1.10652e-07	0.0135235	0.0739022	0.854805	27.9845
class Actinobacteria	Charcot foot	rs72767435	T	C	-0.126352	0.0273626	2.56803e-06	0.0759646	0.144323	0.598645	21.3231
class Actinobacteria	Charcot foot	rs7322849	T	C	0.0944467	0.0192976	6.20798e-07	-0.0722964	0.114366	0.527288	23.9534
class Actinobacteria	Charcot foot	rs80083040	T	G	0.155784	0.0348017	8.62105e-06	0.195704	0.158214	0.216103	20.0376
class Actinobacteria	Charcot foot	rs857444	C	T	0.0509553	0.011539	8.92237e-06	-0.0746869	0.0680241	0.272227	19.5003
class Actinobacteria	Charcot foot	rs961091	G	A	0.0501255	0.011255	8.67601e-06	-0.0182076	0.0679939	0.788867	19.8347
class Alphaproteobacteria	Diabetic hypoglycemia	rs140912403	C	T	-0.160677	0.0317708	6.20369e-07	0.00974065	0.0369632	0.792147	25.5771
class Alphaproteobacteria	Diabetic hypoglycemia	rs34569731	G	A	-0.0705145	0.0157564	7.37921e-06	-0.0295331	0.0179672	0.100233	20.0282
class Alphaproteobacteria	Diabetic hypoglycemia	rs62285697	C	T	0.0805256	0.0180912	9.75933e-06	-0.0205271	0.020106	0.307281	19.8122
class Alphaproteobacteria	Diabetic hypoglycemia	rs76784716	A	G	0.133271	0.0267738	5.09143e-07	-0.0239069	0.0276477	0.387205	24.7771
class Alphaproteobacteria	Diabetic hypoglycemia	rs7960664	A	G	-0.0969489	0.0215149	8.84301e-06	0.0225307	0.0305518	0.460844	20.3052
class Alphaproteobacteria	Diabetic hypoglycemia	rs9813022	A	G	-0.0751277	0.0153867	1.05334e-06	0.00389255	0.0178684	0.827549	23.8402
class Alphaproteobacteria	Diabetic ketoacidosis	rs140912403	C	T	-0.160677	0.0317708	6.20369e-07	0.0253946	0.0358894	0.479207	25.5771
class Alphaproteobacteria	Diabetic ketoacidosis	rs34569731	G	A	-0.0705145	0.0157564	7.37921e-06	-0.0167096	0.0174596	0.338545	20.0282
class Alphaproteobacteria	Diabetic ketoacidosis	rs62285697	C	T	0.0805256	0.0180912	9.75933e-06	0.00806042	0.0195175	0.679618	19.8122
class Alphaproteobacteria	Diabetic ketoacidosis	rs76784716	A	G	0.133271	0.0267738	5.09143e-07	-0.0101449	0.026833	0.705375	24.7771
class Alphaproteobacteria	Diabetic ketoacidosis	rs7960664	A	G	-0.0969489	0.0215149	8.84301e-06	0.0371978	0.029608	0.208992	20.3052
class Alphaproteobacteria	Diabetic ketoacidosis	rs9813022	A	G	-0.0751277	0.0153867	1.05334e-06	0.012112	0.0173916	0.486161	23.8402
class Alphaproteobacteria	Diabetic nephropathy	rs140912403	C	T	-0.160677	0.0317708	6.20369e-07	-0.00617823	0.0479005	0.897373	25.5771
class Alphaproteobacteria	Diabetic nephropathy	rs34569731	G	A	-0.0705145	0.0157564	7.37921e-06	-0.017591	0.0233856	0.451923	20.0282
class Alphaproteobacteria	Diabetic nephropathy	rs62285697	C	T	0.0805256	0.0180912	9.75933e-06	0.00608412	0.0260648	0.815433	19.8122
class Alphaproteobacteria	Diabetic nephropathy	rs76784716	A	G	0.133271	0.0267738	5.09143e-07	0.00554889	0.0357243	0.876565	24.7771
class Alphaproteobacteria	Diabetic nephropathy	rs7960664	A	G	-0.0969489	0.0215149	8.84301e-06	-0.00436069	0.0398318	0.912824	20.3052
class Alphaproteobacteria	Diabetic nephropathy	rs9813022	A	G	-0.0751277	0.0153867	1.05334e-06	0.0337907	0.0232326	0.14582	23.8402
class Alphaproteobacteria	Diabetic neuropathy	rs140912403	C	T	-0.160677	0.0317708	6.20369e-07	-0.0850779	0.0587392	0.147505	25.5771
class Alphaproteobacteria	Diabetic neuropathy	rs34569731	G	A	-0.0705145	0.0157564	7.37921e-06	-0.0392533	0.0285372	0.168972	20.0282
class Alphaproteobacteria	Diabetic neuropathy	rs62285697	C	T	0.0805256	0.0180912	9.75933e-06	0.00368838	0.0318283	0.907745	19.8122
class Alphaproteobacteria	Diabetic neuropathy	rs76784716	A	G	0.133271	0.0267738	5.09143e-07	-0.0159182	0.0443026	0.719366	24.7771
class Alphaproteobacteria	Diabetic neuropathy	rs7960664	A	G	-0.0969489	0.0215149	8.84301e-06	-0.021792	0.0479099	0.649216	20.3052
class Alphaproteobacteria	Diabetic neuropathy	rs9813022	A	G	-0.0751277	0.0153867	1.05334e-06	0.0546666	0.0282996	0.0533949	23.8402
class Alphaproteobacteria	Diabetic retinopathy	rs140912403	C	T	-0.160677	0.0317708	6.20369e-07	-0.030286	0.0306756	0.323496	25.5771
class Alphaproteobacteria	Diabetic retinopathy	rs34569731	G	A	-0.0705145	0.0157564	7.37921e-06	-0.0175771	0.0149462	0.239586	20.0282
class Alphaproteobacteria	Diabetic retinopathy	rs62285697	C	T	0.0805256	0.0180912	9.75933e-06	-0.0105371	0.0166601	0.527076	19.8122
class Alphaproteobacteria	Diabetic retinopathy	rs76784716	A	G	0.133271	0.0267738	5.09143e-07	-0.0224445	0.022778	0.324447	24.7771
class Alphaproteobacteria	Diabetic retinopathy	rs7960664	A	G	-0.0969489	0.0215149	8.84301e-06	0.0607028	0.0254795	0.0171993	20.3052
class Alphaproteobacteria	Diabetic retinopathy	rs9813022	A	G	-0.0751277	0.0153867	1.05334e-06	0.0414063	0.0147796	0.00508534	23.8402
class Alphaproteobacteria	Charcot foot	rs140912403	C	T	-0.160677	0.0317708	6.20369e-07	0.189928	0.140607	0.176769	25.5771
class Alphaproteobacteria	Charcot foot	rs34569731	G	A	-0.0705145	0.0157564	7.37921e-06	-0.136208	0.0682043	0.0458195	20.0282
class Alphaproteobacteria	Charcot foot	rs62285697	C	T	0.0805256	0.0180912	9.75933e-06	0.0460164	0.0765776	0.547898	19.8122
class Alphaproteobacteria	Charcot foot	rs76784716	A	G	0.133271	0.0267738	5.09143e-07	-0.102077	0.104318	0.327818	24.7771
class Alphaproteobacteria	Charcot foot	rs7960664	A	G	-0.0969489	0.0215149	8.84301e-06	-0.00809705	0.117485	0.945054	20.3052
class Alphaproteobacteria	Charcot foot	rs9813022	A	G	-0.0751277	0.0153867	1.05334e-06	0.124443	0.0677658	0.0663025	23.8402
class Bacilli	Diabetic hypoglycemia	rs11110282	A	G	-0.101189	0.0217379	4.85445e-06	-0.00761097	0.0396794	0.84789	21.6686
class Bacilli	Diabetic hypoglycemia	rs11730038	G	A	-0.0630747	0.0128717	1.96024e-06	0.037976	0.0190048	0.045692	24.0126
class Bacilli	Diabetic hypoglycemia	rs12797734	T	C	0.0572158	0.0126793	7.21174e-06	0.0207863	0.0200413	0.299655	20.363
class Bacilli	Diabetic hypoglycemia	rs13068444	A	G	0.0601035	0.0136407	9.53038e-06	-0.0194511	0.022482	0.386937	19.4145
class Bacilli	Diabetic hypoglycemia	rs1595463	C	A	0.0476864	0.0108547	7.97389e-06	0.00617639	0.017424	0.722981	19.2998
class Bacilli	Diabetic hypoglycemia	rs28564647	T	G	-0.0613034	0.0137579	7.81196e-06	-0.00419538	0.0230519	0.855585	19.8548
class Bacilli	Diabetic hypoglycemia	rs2952251	G	A	0.0598868	0.0123903	1.07895e-06	0.0387729	0.020564	0.0593649	23.3614
class Bacilli	Diabetic hypoglycemia	rs34989881	A	G	0.111056	0.0246039	6.54591e-06	-0.0512641	0.0403345	0.203738	20.374
class Bacilli	Diabetic hypoglycemia	rs35344081	G	A	0.0619529	0.0127066	1.01499e-06	0.00600436	0.0195872	0.759189	23.7719
class Bacilli	Diabetic hypoglycemia	rs4028634	C	T	-0.0520614	0.0109842	2.2076e-06	0.0220958	0.0178727	0.216352	22.4644
class Bacilli	Diabetic hypoglycemia	rs4459992	T	C	0.0535854	0.0116362	4.29833e-06	0.00129838	0.0184813	0.943992	21.2066
class Bacilli	Diabetic hypoglycemia	rs57872228	C	T	-0.0714773	0.0146647	9.21977e-07	-0.0168283	0.0265563	0.526289	23.7569
class Bacilli	Diabetic hypoglycemia	rs694949	A	G	-0.081146	0.0180042	7.59591e-06	-0.0348287	0.0292402	0.233605	20.3136
class Bacilli	Diabetic hypoglycemia	rs74663707	C	T	0.0979154	0.0224074	8.45688e-06	0.00348015	0.0351812	0.921201	19.095
class Bacilli	Diabetic hypoglycemia	rs7666190	A	C	0.104044	0.0247934	8.46837e-06	-0.00838595	0.0271025	0.757005	17.6101
class Bacilli	Diabetic hypoglycemia	rs77558518	A	G	-0.107255	0.0222879	1.33773e-06	0.00764903	0.0295141	0.795508	23.1578
class Bacilli	Diabetic hypoglycemia	rs78938557	T	C	0.108007	0.0232858	1.06891e-06	0.0256316	0.0516502	0.619715	21.514
class Bacilli	Diabetic hypoglycemia	rs9581006	T	C	-0.225309	0.0467697	1.79457e-06	-0.00428163	0.0457644	0.92546	23.2075
class Bacilli	Diabetic ketoacidosis	rs11110282	A	G	-0.101189	0.0217379	4.85445e-06	-0.0259242	0.0386032	0.501866	21.6686
class Bacilli	Diabetic ketoacidosis	rs11730038	G	A	-0.0630747	0.0128717	1.96024e-06	0.0565336	0.0182931	0.00199866	24.0126
class Bacilli	Diabetic ketoacidosis	rs12797734	T	C	0.0572158	0.0126793	7.21174e-06	6.51451e-05	0.0194581	0.997329	20.363
class Bacilli	Diabetic ketoacidosis	rs13068444	A	G	0.0601035	0.0136407	9.53038e-06	-0.00231086	0.0218037	0.915594	19.4145
class Bacilli	Diabetic ketoacidosis	rs1595463	C	A	0.0476864	0.0108547	7.97389e-06	0.0172175	0.0169211	0.308908	19.2998
class Bacilli	Diabetic ketoacidosis	rs28564647	T	G	-0.0613034	0.0137579	7.81196e-06	-0.0269156	0.0223467	0.228413	19.8548
class Bacilli	Diabetic ketoacidosis	rs2952251	G	A	0.0598868	0.0123903	1.07895e-06	0.00981022	0.0199919	0.623631	23.3614
class Bacilli	Diabetic ketoacidosis	rs34989881	A	G	0.111056	0.0246039	6.54591e-06	-0.0492653	0.039248	0.209394	20.374
class Bacilli	Diabetic ketoacidosis	rs35344081	G	A	0.0619529	0.0127066	1.01499e-06	0.0105684	0.0190584	0.579217	23.7719
class Bacilli	Diabetic ketoacidosis	rs4028634	C	T	-0.0520614	0.0109842	2.2076e-06	0.028392	0.0173745	0.102235	22.4644
class Bacilli	Diabetic ketoacidosis	rs4459992	T	C	0.0535854	0.0116362	4.29833e-06	0.0330513	0.0179554	0.0656584	21.2066
class Bacilli	Diabetic ketoacidosis	rs57872228	C	T	-0.0714773	0.0146647	9.21977e-07	0.0216508	0.0259834	0.404701	23.7569
class Bacilli	Diabetic ketoacidosis	rs694949	A	G	-0.081146	0.0180042	7.59591e-06	-0.0150545	0.0284411	0.596582	20.3136
class Bacilli	Diabetic ketoacidosis	rs74663707	C	T	0.0979154	0.0224074	8.45688e-06	0.0408622	0.0342456	0.232788	19.095
class Bacilli	Diabetic ketoacidosis	rs7666190	A	C	0.104044	0.0247934	8.46837e-06	0.0234297	0.0263988	0.374795	17.6101
class Bacilli	Diabetic ketoacidosis	rs77558518	A	G	-0.107255	0.0222879	1.33773e-06	-0.000241086	0.0287005	0.993298	23.1578
class Bacilli	Diabetic ketoacidosis	rs78938557	T	C	0.108007	0.0232858	1.06891e-06	-0.00463438	0.0499491	0.926077	21.514
class Bacilli	Diabetic ketoacidosis	rs9581006	T	C	-0.225309	0.0467697	1.79457e-06	0.0235494	0.0450134	0.60086	23.2075
class Bacilli	Diabetic nephropathy	rs11110282	A	G	-0.101189	0.0217379	4.85445e-06	-0.0447731	0.0517347	0.3868	21.6686
class Bacilli	Diabetic nephropathy	rs11730038	G	A	-0.0630747	0.0128717	1.96024e-06	0.0652049	0.0245437	0.00789133	24.0126
class Bacilli	Diabetic nephropathy	rs12797734	T	C	0.0572158	0.0126793	7.21174e-06	-0.052191	0.0261486	0.045941	20.363
class Bacilli	Diabetic nephropathy	rs13068444	A	G	0.0601035	0.0136407	9.53038e-06	0.0231009	0.0293011	0.430463	19.4145
class Bacilli	Diabetic nephropathy	rs1595463	C	A	0.0476864	0.0108547	7.97389e-06	-0.00936022	0.0226711	0.679701	19.2998
class Bacilli	Diabetic nephropathy	rs28564647	T	G	-0.0613034	0.0137579	7.81196e-06	-0.0500888	0.0300531	0.0955785	19.8548
class Bacilli	Diabetic nephropathy	rs2952251	G	A	0.0598868	0.0123903	1.07895e-06	0.020355	0.0267072	0.445967	23.3614
class Bacilli	Diabetic nephropathy	rs34989881	A	G	0.111056	0.0246039	6.54591e-06	0.0413421	0.0526106	0.431977	20.374
class Bacilli	Diabetic nephropathy	rs35344081	G	A	0.0619529	0.0127066	1.01499e-06	-0.00146424	0.0254218	0.954069	23.7719
class Bacilli	Diabetic nephropathy	rs4028634	C	T	-0.0520614	0.0109842	2.2076e-06	0.0588098	0.0232691	0.0114919	22.4644
class Bacilli	Diabetic nephropathy	rs4459992	T	C	0.0535854	0.0116362	4.29833e-06	-0.0292067	0.0240082	0.223782	21.2066
class Bacilli	Diabetic nephropathy	rs57872228	C	T	-0.0714773	0.0146647	9.21977e-07	-0.00273766	0.034792	0.937282	23.7569
class Bacilli	Diabetic nephropathy	rs694949	A	G	-0.081146	0.0180042	7.59591e-06	-0.0582063	0.0380487	0.12607	20.3136
class Bacilli	Diabetic nephropathy	rs74663707	C	T	0.0979154	0.0224074	8.45688e-06	0.0735611	0.0459455	0.109365	19.095
class Bacilli	Diabetic nephropathy	rs7666190	A	C	0.104044	0.0247934	8.46837e-06	0.00272985	0.0352197	0.938219	17.6101
class Bacilli	Diabetic nephropathy	rs77558518	A	G	-0.107255	0.0222879	1.33773e-06	0.0102561	0.0383443	0.789105	23.1578
class Bacilli	Diabetic nephropathy	rs78938557	T	C	0.108007	0.0232858	1.06891e-06	0.0503942	0.06706	0.452365	21.514
class Bacilli	Diabetic nephropathy	rs9581006	T	C	-0.225309	0.0467697	1.79457e-06	0.0674897	0.059871	0.259637	23.2075
class Bacilli	Diabetic neuropathy	rs11110282	A	G	-0.101189	0.0217379	4.85445e-06	-0.0402451	0.0623447	0.518586	21.6686
class Bacilli	Diabetic neuropathy	rs11730038	G	A	-0.0630747	0.0128717	1.96024e-06	0.0664871	0.0301144	0.0272571	24.0126
class Bacilli	Diabetic neuropathy	rs12797734	T	C	0.0572158	0.0126793	7.21174e-06	0.00987379	0.0317004	0.755442	20.363
class Bacilli	Diabetic neuropathy	rs13068444	A	G	0.0601035	0.0136407	9.53038e-06	0.00231844	0.0353414	0.947695	19.4145
class Bacilli	Diabetic neuropathy	rs1595463	C	A	0.0476864	0.0108547	7.97389e-06	-0.00311168	0.0276031	0.910245	19.2998
class Bacilli	Diabetic neuropathy	rs28564647	T	G	-0.0613034	0.0137579	7.81196e-06	-0.00671949	0.0364168	0.853609	19.8548
class Bacilli	Diabetic neuropathy	rs2952251	G	A	0.0598868	0.0123903	1.07895e-06	-0.00874818	0.0324982	0.787784	23.3614
class Bacilli	Diabetic neuropathy	rs34989881	A	G	0.111056	0.0246039	6.54591e-06	0.00397405	0.0625629	0.949352	20.374
class Bacilli	Diabetic neuropathy	rs35344081	G	A	0.0619529	0.0127066	1.01499e-06	0.0413062	0.0309426	0.181899	23.7719
class Bacilli	Diabetic neuropathy	rs4028634	C	T	-0.0520614	0.0109842	2.2076e-06	0.0628153	0.0283157	0.0265283	22.4644
class Bacilli	Diabetic neuropathy	rs4459992	T	C	0.0535854	0.0116362	4.29833e-06	0.0209427	0.0293003	0.474757	21.2066
class Bacilli	Diabetic neuropathy	rs57872228	C	T	-0.0714773	0.0146647	9.21977e-07	-0.055648	0.0418002	0.183096	23.7569
class Bacilli	Diabetic neuropathy	rs694949	A	G	-0.081146	0.0180042	7.59591e-06	-0.0494438	0.0462821	0.285378	20.3136
class Bacilli	Diabetic neuropathy	rs74663707	C	T	0.0979154	0.0224074	8.45688e-06	0.0473226	0.0559202	0.397412	19.095
class Bacilli	Diabetic neuropathy	rs7666190	A	C	0.104044	0.0247934	8.46837e-06	-0.0365494	0.0432051	0.39758	17.6101
class Bacilli	Diabetic neuropathy	rs77558518	A	G	-0.107255	0.0222879	1.33773e-06	0.0506984	0.0468265	0.278948	23.1578
class Bacilli	Diabetic neuropathy	rs78938557	T	C	0.108007	0.0232858	1.06891e-06	0.0322297	0.0822286	0.695093	21.514
class Bacilli	Diabetic neuropathy	rs9581006	T	C	-0.225309	0.0467697	1.79457e-06	0.105437	0.072444	0.145549	23.2075
class Bacilli	Diabetic retinopathy	rs11110282	A	G	-0.101189	0.0217379	4.85445e-06	0.00350917	0.0331	0.915569	21.6686
class Bacilli	Diabetic retinopathy	rs11730038	G	A	-0.0630747	0.0128717	1.96024e-06	0.0166104	0.0158362	0.294227	24.0126
class Bacilli	Diabetic retinopathy	rs12797734	T	C	0.0572158	0.0126793	7.21174e-06	-0.0126228	0.0167145	0.450129	20.363
class Bacilli	Diabetic retinopathy	rs13068444	A	G	0.0601035	0.0136407	9.53038e-06	-0.0243426	0.0187402	0.193962	19.4145
class Bacilli	Diabetic retinopathy	rs1595463	C	A	0.0476864	0.0108547	7.97389e-06	0.00399518	0.0144685	0.782449	19.2998
class Bacilli	Diabetic retinopathy	rs28564647	T	G	-0.0613034	0.0137579	7.81196e-06	-0.00989706	0.0191987	0.6062	19.8548
class Bacilli	Diabetic retinopathy	rs2952251	G	A	0.0598868	0.0123903	1.07895e-06	0.0100323	0.0170919	0.557229	23.3614
class Bacilli	Diabetic retinopathy	rs34989881	A	G	0.111056	0.0246039	6.54591e-06	-0.0176691	0.0337034	0.600103	20.374
class Bacilli	Diabetic retinopathy	rs35344081	G	A	0.0619529	0.0127066	1.01499e-06	0.0209487	0.0162861	0.198342	23.7719
class Bacilli	Diabetic retinopathy	rs4028634	C	T	-0.0520614	0.0109842	2.2076e-06	0.0367627	0.0148827	0.0135049	22.4644
class Bacilli	Diabetic retinopathy	rs4459992	T	C	0.0535854	0.0116362	4.29833e-06	0.00225864	0.0153393	0.882938	21.2066
class Bacilli	Diabetic retinopathy	rs57872228	C	T	-0.0714773	0.0146647	9.21977e-07	0.0359095	0.0222047	0.105835	23.7569
class Bacilli	Diabetic retinopathy	rs694949	A	G	-0.081146	0.0180042	7.59591e-06	0.0216632	0.0243724	0.374087	20.3136
class Bacilli	Diabetic retinopathy	rs74663707	C	T	0.0979154	0.0224074	8.45688e-06	0.0418319	0.0293505	0.154085	19.095
class Bacilli	Diabetic retinopathy	rs7666190	A	C	0.104044	0.0247934	8.46837e-06	-0.0236511	0.0225643	0.294562	17.6101
class Bacilli	Diabetic retinopathy	rs77558518	A	G	-0.107255	0.0222879	1.33773e-06	0.0203425	0.024516	0.406674	23.1578
class Bacilli	Diabetic retinopathy	rs78938557	T	C	0.108007	0.0232858	1.06891e-06	0.0365303	0.0427954	0.393324	21.514
class Bacilli	Diabetic retinopathy	rs9581006	T	C	-0.225309	0.0467697	1.79457e-06	-0.00138418	0.0382662	0.971145	23.2075
class Bacilli	Charcot foot	rs11110282	A	G	-0.101189	0.0217379	4.85445e-06	-0.0101606	0.150839	0.946294	21.6686
class Bacilli	Charcot foot	rs11730038	G	A	-0.0630747	0.0128717	1.96024e-06	0.0324002	0.072466	0.654796	24.0126
class Bacilli	Charcot foot	rs12797734	T	C	0.0572158	0.0126793	7.21174e-06	-0.0148994	0.0764911	0.845561	20.363
class Bacilli	Charcot foot	rs13068444	A	G	0.0601035	0.0136407	9.53038e-06	0.0544031	0.0852373	0.523308	19.4145
class Bacilli	Charcot foot	rs1595463	C	A	0.0476864	0.0108547	7.97389e-06	-0.0661224	0.0661193	0.317288	19.2998
class Bacilli	Charcot foot	rs28564647	T	G	-0.0613034	0.0137579	7.81196e-06	-0.018364	0.0876021	0.833957	19.8548
class Bacilli	Charcot foot	rs2952251	G	A	0.0598868	0.0123903	1.07895e-06	-0.0408543	0.078338	0.602009	23.3614
class Bacilli	Charcot foot	rs34989881	A	G	0.111056	0.0246039	6.54591e-06	0.17019	0.152958	0.265856	20.374
class Bacilli	Charcot foot	rs35344081	G	A	0.0619529	0.0127066	1.01499e-06	0.103678	0.0742333	0.162517	23.7719
class Bacilli	Charcot foot	rs4028634	C	T	-0.0520614	0.0109842	2.2076e-06	0.0368758	0.0676828	0.585868	22.4644
class Bacilli	Charcot foot	rs4459992	T	C	0.0535854	0.0116362	4.29833e-06	-0.0185772	0.0700707	0.790915	21.2066
class Bacilli	Charcot foot	rs57872228	C	T	-0.0714773	0.0146647	9.21977e-07	-0.0182452	0.101167	0.85688	23.7569
class Bacilli	Charcot foot	rs694949	A	G	-0.081146	0.0180042	7.59591e-06	0.0159387	0.111805	0.88664	20.3136
class Bacilli	Charcot foot	rs74663707	C	T	0.0979154	0.0224074	8.45688e-06	-0.107151	0.13351	0.422226	19.095
class Bacilli	Charcot foot	rs7666190	A	C	0.104044	0.0247934	8.46837e-06	-0.00411951	0.102887	0.968062	17.6101
class Bacilli	Charcot foot	rs77558518	A	G	-0.107255	0.0222879	1.33773e-06	0.177791	0.112342	0.113514	23.1578
class Bacilli	Charcot foot	rs78938557	T	C	0.108007	0.0232858	1.06891e-06	-0.00451223	0.198536	0.981868	21.514
class Bacilli	Charcot foot	rs9581006	T	C	-0.225309	0.0467697	1.79457e-06	0.197473	0.174215	0.257005	23.2075
class Bacteroidia	Diabetic hypoglycemia	rs11146701	A	G	0.0473596	0.010541	7.08223e-06	0.00837141	0.0181543	0.644709	20.1861
class Bacteroidia	Diabetic hypoglycemia	rs17343978	A	C	-0.0552057	0.0120278	8.3593e-06	-0.000745762	0.0213479	0.972133	21.0666
class Bacteroidia	Diabetic hypoglycemia	rs2032750	C	T	0.0508393	0.0106807	1.91509e-06	0.0091264	0.0173511	0.598898	22.6569
class Bacteroidia	Diabetic hypoglycemia	rs2363574	T	C	0.222741	0.0508055	9.93482e-06	0.0561366	0.045948	0.221805	19.2211
class Bacteroidia	Diabetic hypoglycemia	rs4916508	A	G	0.0466729	0.0105312	8.4711e-06	0.0142142	0.0174757	0.416006	19.6415
class Bacteroidia	Diabetic hypoglycemia	rs55773148	G	A	-0.121514	0.0236759	3.89583e-07	-0.0370515	0.0379984	0.329519	26.3414
class Bacteroidia	Diabetic hypoglycemia	rs62531359	T	G	0.0655728	0.0149891	9.08657e-06	0.0469854	0.0226339	0.0379044	19.138
class Bacteroidia	Diabetic hypoglycemia	rs62575403	C	T	0.140055	0.0311128	7.06122e-06	0.0322492	0.0425525	0.448529	20.2637
class Bacteroidia	Diabetic hypoglycemia	rs72706335	T	C	-0.22241	0.0493458	7.65526e-06	-0.0756989	0.0557191	0.174279	20.3146
class Bacteroidia	Diabetic hypoglycemia	rs73975615	G	A	-0.207018	0.0442633	1.21616e-06	-0.0811341	0.100652	0.420193	21.874
class Bacteroidia	Diabetic hypoglycemia	rs7631304	G	A	-0.0645771	0.0132957	8.36778e-07	-0.0346657	0.02451	0.157259	23.5904
class Bacteroidia	Diabetic hypoglycemia	rs79585701	A	C	0.0646823	0.0149628	9.98596e-06	0.0587753	0.0247027	0.0173452	18.6872
class Bacteroidia	Diabetic hypoglycemia	rs929878	T	C	0.0548532	0.012153	4.7338e-06	-0.019112	0.0211201	0.365506	20.3722
class Bacteroidia	Diabetic ketoacidosis	rs11146701	A	G	0.0473596	0.010541	7.08223e-06	0.00520942	0.0176754	0.768203	20.1861
class Bacteroidia	Diabetic ketoacidosis	rs17343978	A	C	-0.0552057	0.0120278	8.3593e-06	-8.29971e-05	0.020799	0.996816	21.0666
class Bacteroidia	Diabetic ketoacidosis	rs2032750	C	T	0.0508393	0.0106807	1.91509e-06	0.00551416	0.016856	0.743567	22.6569
class Bacteroidia	Diabetic ketoacidosis	rs2363574	T	C	0.222741	0.0508055	9.93482e-06	-0.0287462	0.0441614	0.515087	19.2211
class Bacteroidia	Diabetic ketoacidosis	rs4916508	A	G	0.0466729	0.0105312	8.4711e-06	0.0295745	0.016997	0.0818634	19.6415
class Bacteroidia	Diabetic ketoacidosis	rs55773148	G	A	-0.121514	0.0236759	3.89583e-07	0.0427181	0.0370013	0.248295	26.3414
class Bacteroidia	Diabetic ketoacidosis	rs62531359	T	G	0.0655728	0.0149891	9.08657e-06	-0.00520225	0.0219484	0.81264	19.138
class Bacteroidia	Diabetic ketoacidosis	rs62575403	C	T	0.140055	0.0311128	7.06122e-06	0.0220627	0.0411159	0.591545	20.2637
class Bacteroidia	Diabetic ketoacidosis	rs72706335	T	C	-0.22241	0.0493458	7.65526e-06	-0.104129	0.0540859	0.0541976	20.3146
class Bacteroidia	Diabetic ketoacidosis	rs73975615	G	A	-0.207018	0.0442633	1.21616e-06	0.0369844	0.0965901	0.701793	21.874
class Bacteroidia	Diabetic ketoacidosis	rs7631304	G	A	-0.0645771	0.0132957	8.36778e-07	-0.0143766	0.0238858	0.547248	23.5904
class Bacteroidia	Diabetic ketoacidosis	rs79585701	A	C	0.0646823	0.0149628	9.98596e-06	0.0282203	0.0239901	0.239462	18.6872
class Bacteroidia	Diabetic ketoacidosis	rs929878	T	C	0.0548532	0.012153	4.7338e-06	0.0128574	0.0204798	0.53013	20.3722
class Bacteroidia	Diabetic nephropathy	rs11146701	A	G	0.0473596	0.010541	7.08223e-06	-0.00878385	0.0236857	0.71075	20.1861
class Bacteroidia	Diabetic nephropathy	rs17343978	A	C	-0.0552057	0.0120278	8.3593e-06	-0.0354087	0.0278897	0.204228	21.0666
class Bacteroidia	Diabetic nephropathy	rs2032750	C	T	0.0508393	0.0106807	1.91509e-06	0.0196334	0.0225926	0.384836	22.6569
class Bacteroidia	Diabetic nephropathy	rs2363574	T	C	0.222741	0.0508055	9.93482e-06	-0.0381512	0.0591552	0.51897	19.2211
class Bacteroidia	Diabetic nephropathy	rs4916508	A	G	0.0466729	0.0105312	8.4711e-06	0.0236171	0.0226713	0.297542	19.6415
class Bacteroidia	Diabetic nephropathy	rs55773148	G	A	-0.121514	0.0236759	3.89583e-07	-0.0810269	0.0497028	0.103053	26.3414
class Bacteroidia	Diabetic nephropathy	rs62531359	T	G	0.0655728	0.0149891	9.08657e-06	0.0187324	0.029414	0.524222	19.138
class Bacteroidia	Diabetic nephropathy	rs62575403	C	T	0.140055	0.0311128	7.06122e-06	-0.00746234	0.0560935	0.894167	20.2637
class Bacteroidia	Diabetic nephropathy	rs72706335	T	C	-0.22241	0.0493458	7.65526e-06	-0.143674	0.0730056	0.0490704	20.3146
class Bacteroidia	Diabetic nephropathy	rs73975615	G	A	-0.207018	0.0442633	1.21616e-06	0.0508691	0.13195	0.699855	21.874
class Bacteroidia	Diabetic nephropathy	rs7631304	G	A	-0.0645771	0.0132957	8.36778e-07	-0.0110738	0.0318068	0.727721	23.5904
class Bacteroidia	Diabetic nephropathy	rs79585701	A	C	0.0646823	0.0149628	9.98596e-06	0.0316277	0.0322646	0.326958	18.6872
class Bacteroidia	Diabetic nephropathy	rs929878	T	C	0.0548532	0.012153	4.7338e-06	0.0364091	0.0275219	0.185864	20.3722
class Bacteroidia	Diabetic neuropathy	rs11146701	A	G	0.0473596	0.010541	7.08223e-06	-0.0274046	0.0287495	0.340479	20.1861
class Bacteroidia	Diabetic neuropathy	rs17343978	A	C	-0.0552057	0.0120278	8.3593e-06	-0.0192427	0.0337488	0.56856	21.0666
class Bacteroidia	Diabetic neuropathy	rs2032750	C	T	0.0508393	0.0106807	1.91509e-06	-0.00616511	0.0274776	0.822471	22.6569
class Bacteroidia	Diabetic neuropathy	rs2363574	T	C	0.222741	0.0508055	9.93482e-06	-0.133629	0.0736548	0.069637	19.2211
class Bacteroidia	Diabetic neuropathy	rs4916508	A	G	0.0466729	0.0105312	8.4711e-06	0.00541855	0.0276513	0.844641	19.6415
class Bacteroidia	Diabetic neuropathy	rs55773148	G	A	-0.121514	0.0236759	3.89583e-07	-0.0509824	0.0598847	0.394579	26.3414
class Bacteroidia	Diabetic neuropathy	rs62531359	T	G	0.0655728	0.0149891	9.08657e-06	0.0327456	0.0360414	0.363585	19.138
class Bacteroidia	Diabetic neuropathy	rs62575403	C	T	0.140055	0.0311128	7.06122e-06	0.0467045	0.0672484	0.487365	20.2637
class Bacteroidia	Diabetic neuropathy	rs72706335	T	C	-0.22241	0.0493458	7.65526e-06	-0.0965116	0.0887012	0.276573	20.3146
class Bacteroidia	Diabetic neuropathy	rs73975615	G	A	-0.207018	0.0442633	1.21616e-06	0.0629392	0.155435	0.685534	21.874
class Bacteroidia	Diabetic neuropathy	rs7631304	G	A	-0.0645771	0.0132957	8.36778e-07	-0.025567	0.0389756	0.51184	23.5904
class Bacteroidia	Diabetic neuropathy	rs79585701	A	C	0.0646823	0.0149628	9.98596e-06	0.0401118	0.0389797	0.30346	18.6872
class Bacteroidia	Diabetic neuropathy	rs929878	T	C	0.0548532	0.012153	4.7338e-06	0.0412423	0.0333951	0.216838	20.3722
class Bacteroidia	Diabetic retinopathy	rs11146701	A	G	0.0473596	0.010541	7.08223e-06	0.0158535	0.0151266	0.294614	20.1861
class Bacteroidia	Diabetic retinopathy	rs17343978	A	C	-0.0552057	0.0120278	8.3593e-06	0.00250295	0.0177892	0.888106	21.0666
class Bacteroidia	Diabetic retinopathy	rs2032750	C	T	0.0508393	0.0106807	1.91509e-06	-0.00176536	0.0144259	0.902603	22.6569
class Bacteroidia	Diabetic retinopathy	rs2363574	T	C	0.222741	0.0508055	9.93482e-06	-0.00790011	0.0378134	0.834508	19.2211
class Bacteroidia	Diabetic retinopathy	rs4916508	A	G	0.0466729	0.0105312	8.4711e-06	0.0199823	0.0145058	0.168345	19.6415
class Bacteroidia	Diabetic retinopathy	rs55773148	G	A	-0.121514	0.0236759	3.89583e-07	-0.0191386	0.0316392	0.545245	26.3414
class Bacteroidia	Diabetic retinopathy	rs62531359	T	G	0.0655728	0.0149891	9.08657e-06	0.00704065	0.0187621	0.707467	19.138
class Bacteroidia	Diabetic retinopathy	rs62575403	C	T	0.140055	0.0311128	7.06122e-06	0.0329663	0.0354161	0.351942	20.2637
class Bacteroidia	Diabetic retinopathy	rs72706335	T	C	-0.22241	0.0493458	7.65526e-06	-0.101964	0.0464191	0.0280492	20.3146
class Bacteroidia	Diabetic retinopathy	rs73975615	G	A	-0.207018	0.0442633	1.21616e-06	-0.0728426	0.0840259	0.385993	21.874
class Bacteroidia	Diabetic retinopathy	rs7631304	G	A	-0.0645771	0.0132957	8.36778e-07	-0.000844752	0.0204237	0.967008	23.5904
class Bacteroidia	Diabetic retinopathy	rs79585701	A	C	0.0646823	0.0149628	9.98596e-06	0.0338022	0.0206072	0.10094	18.6872
class Bacteroidia	Diabetic retinopathy	rs929878	T	C	0.0548532	0.012153	4.7338e-06	-0.00640927	0.017536	0.714743	20.3722
class Bacteroidia	Charcot foot	rs11146701	A	G	0.0473596	0.010541	7.08223e-06	0.0551001	0.0690084	0.424607	20.1861
class Bacteroidia	Charcot foot	rs17343978	A	C	-0.0552057	0.0120278	8.3593e-06	-0.208866	0.0814148	0.0103039	21.0666
class Bacteroidia	Charcot foot	rs2032750	C	T	0.0508393	0.0106807	1.91509e-06	0.0238262	0.0659859	0.718039	22.6569
class Bacteroidia	Charcot foot	rs2363574	T	C	0.222741	0.0508055	9.93482e-06	-0.052049	0.173686	0.764427	19.2211
class Bacteroidia	Charcot foot	rs4916508	A	G	0.0466729	0.0105312	8.4711e-06	-0.0233954	0.0663526	0.724394	19.6415
class Bacteroidia	Charcot foot	rs55773148	G	A	-0.121514	0.0236759	3.89583e-07	-0.0895213	0.145417	0.538148	26.3414
class Bacteroidia	Charcot foot	rs62531359	T	G	0.0655728	0.0149891	9.08657e-06	0.0444387	0.086263	0.606446	19.138
class Bacteroidia	Charcot foot	rs62575403	C	T	0.140055	0.0311128	7.06122e-06	-0.072076	0.162591	0.657552	20.2637
class Bacteroidia	Charcot foot	rs72706335	T	C	-0.22241	0.0493458	7.65526e-06	-0.150252	0.213778	0.482153	20.3146
class Bacteroidia	Charcot foot	rs73975615	G	A	-0.207018	0.0442633	1.21616e-06	0.389445	0.378731	0.303814	21.874
class Bacteroidia	Charcot foot	rs7631304	G	A	-0.0645771	0.0132957	8.36778e-07	-0.037207	0.0916668	0.684821	23.5904
class Bacteroidia	Charcot foot	rs79585701	A	C	0.0646823	0.0149628	9.98596e-06	-0.0591828	0.0940714	0.529266	18.6872
class Bacteroidia	Charcot foot	rs929878	T	C	0.0548532	0.012153	4.7338e-06	0.00542504	0.0798712	0.945847	20.3722
class Betaproteobacteria	Diabetic hypoglycemia	rs11128180	A	G	0.0592944	0.0128769	3.67147e-06	0.00817597	0.0204206	0.688877	21.2034
class Betaproteobacteria	Diabetic hypoglycemia	rs1511453	A	G	0.0923492	0.0199158	4.75762e-06	0.00321827	0.0367519	0.93022	21.5016
class Betaproteobacteria	Diabetic hypoglycemia	rs1928341	G	A	-0.0525581	0.0110408	2.0153e-06	-0.0146238	0.0175786	0.405462	22.661
class Betaproteobacteria	Diabetic hypoglycemia	rs2321387	G	A	-0.0494596	0.0109424	5.80029e-06	0.00360215	0.017485	0.83678	20.4304
class Betaproteobacteria	Diabetic hypoglycemia	rs2613606	T	C	0.0513106	0.0109091	2.19816e-06	0.00940225	0.0175533	0.592208	22.1226
class Betaproteobacteria	Diabetic hypoglycemia	rs320161	G	A	-0.0572286	0.01262	7.33247e-06	-0.0276721	0.0204568	0.176149	20.564
class Betaproteobacteria	Diabetic hypoglycemia	rs4033856	T	C	-0.0832423	0.0167237	5.17166e-07	-0.0293391	0.030833	0.341326	24.7756
class Betaproteobacteria	Diabetic hypoglycemia	rs6087811	T	G	-0.0978177	0.0198522	7.44303e-07	-0.0163255	0.0289703	0.573077	24.2783
class Betaproteobacteria	Diabetic hypoglycemia	rs62395635	T	C	0.109741	0.0236	2.9409e-06	-0.0658672	0.0361235	0.0682449	21.6229
class Betaproteobacteria	Diabetic hypoglycemia	rs75242906	C	T	-0.121083	0.028075	9.27278e-06	-0.00735273	0.0314586	0.815197	18.6006
class Betaproteobacteria	Diabetic ketoacidosis	rs11128180	A	G	0.0592944	0.0128769	3.67147e-06	-0.0262384	0.0198432	0.186073	21.2034
class Betaproteobacteria	Diabetic ketoacidosis	rs1511453	A	G	0.0923492	0.0199158	4.75762e-06	0.053211	0.0357738	0.136901	21.5016
class Betaproteobacteria	Diabetic ketoacidosis	rs1928341	G	A	-0.0525581	0.0110408	2.0153e-06	-0.0125041	0.0170778	0.464058	22.661
class Betaproteobacteria	Diabetic ketoacidosis	rs2321387	G	A	-0.0494596	0.0109424	5.80029e-06	-0.00178007	0.0170224	0.916716	20.4304
class Betaproteobacteria	Diabetic ketoacidosis	rs2613606	T	C	0.0513106	0.0109091	2.19816e-06	0.00417823	0.0170346	0.80624	22.1226
class Betaproteobacteria	Diabetic ketoacidosis	rs320161	G	A	-0.0572286	0.01262	7.33247e-06	0.0093587	0.0199003	0.638156	20.564
class Betaproteobacteria	Diabetic ketoacidosis	rs4033856	T	C	-0.0832423	0.0167237	5.17166e-07	-0.00290118	0.0299842	0.922919	24.7756
class Betaproteobacteria	Diabetic ketoacidosis	rs6087811	T	G	-0.0978177	0.0198522	7.44303e-07	0.0360316	0.0279834	0.197884	24.2783
class Betaproteobacteria	Diabetic ketoacidosis	rs62395635	T	C	0.109741	0.0236	2.9409e-06	0.0268869	0.0350968	0.44363	21.6229
class Betaproteobacteria	Diabetic ketoacidosis	rs75242906	C	T	-0.121083	0.028075	9.27278e-06	-0.0288455	0.0306155	0.346097	18.6006
class Betaproteobacteria	Diabetic nephropathy	rs11128180	A	G	0.0592944	0.0128769	3.67147e-06	-0.053831	0.0266727	0.0435702	21.2034
class Betaproteobacteria	Diabetic nephropathy	rs1511453	A	G	0.0923492	0.0199158	4.75762e-06	-0.0404645	0.0482195	0.401372	21.5016
class Betaproteobacteria	Diabetic nephropathy	rs1928341	G	A	-0.0525581	0.0110408	2.0153e-06	-0.0219894	0.0228784	0.33648	22.661
class Betaproteobacteria	Diabetic nephropathy	rs2321387	G	A	-0.0494596	0.0109424	5.80029e-06	0.0233768	0.0227601	0.304374	20.4304
class Betaproteobacteria	Diabetic nephropathy	rs2613606	T	C	0.0513106	0.0109091	2.19816e-06	-0.0240405	0.0228121	0.291952	22.1226
class Betaproteobacteria	Diabetic nephropathy	rs320161	G	A	-0.0572286	0.01262	7.33247e-06	0.0022465	0.0266533	0.932829	20.564
class Betaproteobacteria	Diabetic nephropathy	rs4033856	T	C	-0.0832423	0.0167237	5.17166e-07	0.014819	0.0401313	0.711933	24.7756
class Betaproteobacteria	Diabetic nephropathy	rs6087811	T	G	-0.0978177	0.0198522	7.44303e-07	0.00793044	0.0374779	0.832417	24.2783
class Betaproteobacteria	Diabetic nephropathy	rs62395635	T	C	0.109741	0.0236	2.9409e-06	-0.015555	0.0472454	0.741976	21.6229
class Betaproteobacteria	Diabetic nephropathy	rs75242906	C	T	-0.121083	0.028075	9.27278e-06	0.0152523	0.0408278	0.708719	18.6006
class Betaproteobacteria	Diabetic neuropathy	rs11128180	A	G	0.0592944	0.0128769	3.67147e-06	-0.0369249	0.0323582	0.253817	21.2034
class Betaproteobacteria	Diabetic neuropathy	rs1511453	A	G	0.0923492	0.0199158	4.75762e-06	0.0237165	0.0580667	0.682953	21.5016
class Betaproteobacteria	Diabetic neuropathy	rs1928341	G	A	-0.0525581	0.0110408	2.0153e-06	-0.0264759	0.0278392	0.341589	22.661
class Betaproteobacteria	Diabetic neuropathy	rs2321387	G	A	-0.0494596	0.0109424	5.80029e-06	0.0330016	0.0277309	0.234021	20.4304
class Betaproteobacteria	Diabetic neuropathy	rs2613606	T	C	0.0513106	0.0109091	2.19816e-06	-0.00291445	0.0277517	0.916361	22.1226
class Betaproteobacteria	Diabetic neuropathy	rs320161	G	A	-0.0572286	0.01262	7.33247e-06	-0.0127775	0.0322696	0.692134	20.564
class Betaproteobacteria	Diabetic neuropathy	rs4033856	T	C	-0.0832423	0.0167237	5.17166e-07	-0.0742063	0.0489202	0.129296	24.7756
class Betaproteobacteria	Diabetic neuropathy	rs6087811	T	G	-0.0978177	0.0198522	7.44303e-07	0.0294009	0.0463409	0.525788	24.2783
class Betaproteobacteria	Diabetic neuropathy	rs62395635	T	C	0.109741	0.0236	2.9409e-06	-0.0203016	0.0571378	0.722357	21.6229
class Betaproteobacteria	Diabetic neuropathy	rs75242906	C	T	-0.121083	0.028075	9.27278e-06	-0.0267325	0.0499685	0.592658	18.6006
class Betaproteobacteria	Diabetic retinopathy	rs11128180	A	G	0.0592944	0.0128769	3.67147e-06	-0.022992	0.0169891	0.175949	21.2034
class Betaproteobacteria	Diabetic retinopathy	rs1511453	A	G	0.0923492	0.0199158	4.75762e-06	-0.0144918	0.030603	0.635827	21.5016
class Betaproteobacteria	Diabetic retinopathy	rs1928341	G	A	-0.0525581	0.0110408	2.0153e-06	0.011696	0.0146192	0.423687	22.661
class Betaproteobacteria	Diabetic retinopathy	rs2321387	G	A	-0.0494596	0.0109424	5.80029e-06	0.00524942	0.0145434	0.718138	20.4304
class Betaproteobacteria	Diabetic retinopathy	rs2613606	T	C	0.0513106	0.0109091	2.19816e-06	-0.0207716	0.0145792	0.154231	22.1226
class Betaproteobacteria	Diabetic retinopathy	rs320161	G	A	-0.0572286	0.01262	7.33247e-06	-0.0289375	0.0170548	0.0897449	20.564
class Betaproteobacteria	Diabetic retinopathy	rs4033856	T	C	-0.0832423	0.0167237	5.17166e-07	-0.0166827	0.025667	0.515714	24.7756
class Betaproteobacteria	Diabetic retinopathy	rs6087811	T	G	-0.0978177	0.0198522	7.44303e-07	0.0263654	0.0239691	0.271343	24.2783
class Betaproteobacteria	Diabetic retinopathy	rs62395635	T	C	0.109741	0.0236	2.9409e-06	-0.0482783	0.0299673	0.107173	21.6229
class Betaproteobacteria	Diabetic retinopathy	rs75242906	C	T	-0.121083	0.028075	9.27278e-06	-0.0211322	0.0261428	0.418897	18.6006
class Betaproteobacteria	Charcot foot	rs11128180	A	G	0.0592944	0.0128769	3.67147e-06	-0.0313625	0.0772666	0.684816	21.2034
class Betaproteobacteria	Charcot foot	rs1511453	A	G	0.0923492	0.0199158	4.75762e-06	0.0648173	0.140295	0.644076	21.5016
class Betaproteobacteria	Charcot foot	rs1928341	G	A	-0.0525581	0.0110408	2.0153e-06	-0.0465079	0.0668324	0.486498	22.661
class Betaproteobacteria	Charcot foot	rs2321387	G	A	-0.0494596	0.0109424	5.80029e-06	-0.0491832	0.0662753	0.458024	20.4304
class Betaproteobacteria	Charcot foot	rs2613606	T	C	0.0513106	0.0109091	2.19816e-06	0.144538	0.0667789	0.030432	22.1226
class Betaproteobacteria	Charcot foot	rs320161	G	A	-0.0572286	0.01262	7.33247e-06	0.158417	0.0777783	0.0416725	20.564
class Betaproteobacteria	Charcot foot	rs4033856	T	C	-0.0832423	0.0167237	5.17166e-07	-0.0900802	0.116991	0.441315	24.7756
class Betaproteobacteria	Charcot foot	rs6087811	T	G	-0.0978177	0.0198522	7.44303e-07	0.102287	0.109958	0.352247	24.2783
class Betaproteobacteria	Charcot foot	rs62395635	T	C	0.109741	0.0236	2.9409e-06	0.127394	0.136073	0.34916	21.6229
class Betaproteobacteria	Charcot foot	rs75242906	C	T	-0.121083	0.028075	9.27278e-06	-0.17083	0.120459	0.156146	18.6006
class Clostridia	Diabetic hypoglycemia	rs10774377	G	A	-0.052659	0.0113858	3.24399e-06	-0.00996654	0.0175265	0.56959	21.3904
class Clostridia	Diabetic hypoglycemia	rs112334273	G	A	0.0641008	0.0127404	3.81408e-07	-0.0255903	0.0193624	0.186286	25.314
class Clostridia	Diabetic hypoglycemia	rs13105690	C	T	0.0529097	0.011818	8.77789e-06	0.0141425	0.0193122	0.463979	20.0439
class Clostridia	Diabetic hypoglycemia	rs13179700	C	T	-0.0511937	0.0109569	3.37085e-06	-0.0319732	0.0182153	0.0792082	21.8302
class Clostridia	Diabetic hypoglycemia	rs1842454	G	A	-0.0547202	0.0127338	8.72027e-06	0.0307146	0.0221536	0.165613	18.4663
class Clostridia	Diabetic hypoglycemia	rs2273429	A	G	-0.0724037	0.0153105	4.52137e-06	0.0391914	0.0281718	0.164177	22.3637
class Clostridia	Diabetic hypoglycemia	rs6797343	T	G	-0.0592279	0.0134556	9.35643e-06	0.0349382	0.0219799	0.111936	19.3752
class Clostridia	Diabetic hypoglycemia	rs6814436	C	T	-0.0739995	0.0150815	9.65095e-07	-0.00555191	0.0246637	0.821898	24.0751
class Clostridia	Diabetic hypoglycemia	rs6815608	C	T	-0.103803	0.0210883	4.01856e-07	0.0317786	0.0240269	0.185961	24.2291
class Clostridia	Diabetic hypoglycemia	rs72738886	T	C	0.0866169	0.0190393	8.24233e-06	-0.000899043	0.0324543	0.9779	20.6968
class Clostridia	Diabetic hypoglycemia	rs72915163	T	C	-0.0581025	0.0120557	1.34295e-06	0.0139396	0.0211228	0.509297	23.2276
class Clostridia	Diabetic hypoglycemia	rs992074	T	C	-0.255639	0.0508787	8.77506e-07	0.0359656	0.0578416	0.534077	25.2454
class Clostridia	Diabetic ketoacidosis	rs10774377	G	A	-0.052659	0.0113858	3.24399e-06	-0.0113212	0.0170357	0.506335	21.3904
class Clostridia	Diabetic ketoacidosis	rs112334273	G	A	0.0641008	0.0127404	3.81408e-07	0.000992752	0.0188186	0.957928	25.314
class Clostridia	Diabetic ketoacidosis	rs13105690	C	T	0.0529097	0.011818	8.77789e-06	0.00602892	0.0187583	0.747906	20.0439
class Clostridia	Diabetic ketoacidosis	rs13179700	C	T	-0.0511937	0.0109569	3.37085e-06	-5.3684e-05	0.0177144	0.997582	21.8302
class Clostridia	Diabetic ketoacidosis	rs1842454	G	A	-0.0547202	0.0127338	8.72027e-06	0.0440269	0.0215621	0.0411652	18.4663
class Clostridia	Diabetic ketoacidosis	rs2273429	A	G	-0.0724037	0.0153105	4.52137e-06	0.0244067	0.0274486	0.373907	22.3637
class Clostridia	Diabetic ketoacidosis	rs6797343	T	G	-0.0592279	0.0134556	9.35643e-06	0.00601834	0.0213973	0.778506	19.3752
class Clostridia	Diabetic ketoacidosis	rs6814436	C	T	-0.0739995	0.0150815	9.65095e-07	0.024299	0.0239878	0.311073	24.0751
class Clostridia	Diabetic ketoacidosis	rs6815608	C	T	-0.103803	0.0210883	4.01856e-07	0.0326466	0.0233547	0.162154	24.2291
class Clostridia	Diabetic ketoacidosis	rs72738886	T	C	0.0866169	0.0190393	8.24233e-06	-0.0394834	0.031643	0.212113	20.6968
class Clostridia	Diabetic ketoacidosis	rs72915163	T	C	-0.0581025	0.0120557	1.34295e-06	-0.00662377	0.0205134	0.746772	23.2276
class Clostridia	Diabetic ketoacidosis	rs992074	T	C	-0.255639	0.0508787	8.77506e-07	-0.0177927	0.056353	0.752203	25.2454
class Clostridia	Diabetic nephropathy	rs10774377	G	A	-0.052659	0.0113858	3.24399e-06	0.0176677	0.022752	0.437433	21.3904
class Clostridia	Diabetic nephropathy	rs112334273	G	A	0.0641008	0.0127404	3.81408e-07	0.00309106	0.0251673	0.902249	25.314
class Clostridia	Diabetic nephropathy	rs13105690	C	T	0.0529097	0.011818	8.77789e-06	-0.0287272	0.0250951	0.25232	20.0439
class Clostridia	Diabetic nephropathy	rs13179700	C	T	-0.0511937	0.0109569	3.37085e-06	0.0142223	0.0237003	0.548447	21.8302
class Clostridia	Diabetic nephropathy	rs1842454	G	A	-0.0547202	0.0127338	8.72027e-06	0.0386264	0.0288345	0.180378	18.4663
class Clostridia	Diabetic nephropathy	rs2273429	A	G	-0.0724037	0.0153105	4.52137e-06	-0.0908565	0.0366613	0.0132023	22.3637
class Clostridia	Diabetic nephropathy	rs6797343	T	G	-0.0592279	0.0134556	9.35643e-06	0.0353691	0.0285064	0.214701	19.3752
class Clostridia	Diabetic nephropathy	rs6814436	C	T	-0.0739995	0.0150815	9.65095e-07	0.00076821	0.0321035	0.980909	24.0751
class Clostridia	Diabetic nephropathy	rs6815608	C	T	-0.103803	0.0210883	4.01856e-07	0.0518143	0.0312515	0.0973218	24.2291
class Clostridia	Diabetic nephropathy	rs72738886	T	C	0.0866169	0.0190393	8.24233e-06	0.00757395	0.0425971	0.858876	20.6968
class Clostridia	Diabetic nephropathy	rs72915163	T	C	-0.0581025	0.0120557	1.34295e-06	0.0217003	0.0274849	0.429799	23.2276
class Clostridia	Diabetic nephropathy	rs992074	T	C	-0.255639	0.0508787	8.77506e-07	-0.108243	0.0745558	0.146548	25.2454
class Clostridia	Diabetic neuropathy	rs10774377	G	A	-0.052659	0.0113858	3.24399e-06	-0.0101096	0.0277112	0.715247	21.3904
class Clostridia	Diabetic neuropathy	rs112334273	G	A	0.0641008	0.0127404	3.81408e-07	0.0205422	0.0307338	0.503883	25.314
class Clostridia	Diabetic neuropathy	rs13105690	C	T	0.0529097	0.011818	8.77789e-06	0.0194042	0.0306352	0.526475	20.0439
class Clostridia	Diabetic neuropathy	rs13179700	C	T	-0.0511937	0.0109569	3.37085e-06	0.0385401	0.0288667	0.181842	21.8302
class Clostridia	Diabetic neuropathy	rs1842454	G	A	-0.0547202	0.0127338	8.72027e-06	0.0500791	0.0349978	0.152453	18.4663
class Clostridia	Diabetic neuropathy	rs2273429	A	G	-0.0724037	0.0153105	4.52137e-06	-0.0813459	0.0449188	0.0701471	22.3637
class Clostridia	Diabetic neuropathy	rs6797343	T	G	-0.0592279	0.0134556	9.35643e-06	0.0274559	0.0348064	0.430218	19.3752
class Clostridia	Diabetic neuropathy	rs6814436	C	T	-0.0739995	0.0150815	9.65095e-07	-0.00850914	0.0389771	0.827186	24.0751
class Clostridia	Diabetic neuropathy	rs6815608	C	T	-0.103803	0.0210883	4.01856e-07	-0.00807467	0.0381362	0.832316	24.2291
class Clostridia	Diabetic neuropathy	rs72738886	T	C	0.0866169	0.0190393	8.24233e-06	-0.027515	0.0511947	0.590952	20.6968
class Clostridia	Diabetic neuropathy	rs992074	T	C	-0.255639	0.0508787	8.77506e-07	-0.252099	0.0842742	0.0027769	25.2454
class Clostridia	Diabetic retinopathy	rs10774377	G	A	-0.052659	0.0113858	3.24399e-06	-0.00449981	0.0145591	0.757267	21.3904
class Clostridia	Diabetic retinopathy	rs112334273	G	A	0.0641008	0.0127404	3.81408e-07	0.00193789	0.0160879	0.904122	25.314
class Clostridia	Diabetic retinopathy	rs13105690	C	T	0.0529097	0.011818	8.77789e-06	0.00870613	0.0160382	0.587243	20.0439
class Clostridia	Diabetic retinopathy	rs13179700	C	T	-0.0511937	0.0109569	3.37085e-06	0.00571853	0.015143	0.705701	21.8302
class Clostridia	Diabetic retinopathy	rs1842454	G	A	-0.0547202	0.0127338	8.72027e-06	0.0484261	0.018222	0.00787082	18.4663
class Clostridia	Diabetic retinopathy	rs2273429	A	G	-0.0724037	0.0153105	4.52137e-06	-0.0155283	0.0234721	0.508251	22.3637
class Clostridia	Diabetic retinopathy	rs6797343	T	G	-0.0592279	0.0134556	9.35643e-06	0.0114585	0.0182667	0.53047	19.3752
class Clostridia	Diabetic retinopathy	rs6814436	C	T	-0.0739995	0.0150815	9.65095e-07	-0.0081955	0.0205164	0.689554	24.0751
class Clostridia	Diabetic retinopathy	rs6815608	C	T	-0.103803	0.0210883	4.01856e-07	0.0201661	0.0199936	0.313155	24.2291
class Clostridia	Diabetic retinopathy	rs72738886	T	C	0.0866169	0.0190393	8.24233e-06	-0.0466737	0.0270749	0.0847305	20.6968
class Clostridia	Diabetic retinopathy	rs72915163	T	C	-0.0581025	0.0120557	1.34295e-06	0.0221342	0.0175504	0.207245	23.2276
class Clostridia	Diabetic retinopathy	rs992074	T	C	-0.255639	0.0508787	8.77506e-07	-0.045249	0.0480392	0.346235	25.2454
class Clostridia	Charcot foot	rs10774377	G	A	-0.052659	0.0113858	3.24399e-06	0.131228	0.066501	0.0484585	21.3904
class Clostridia	Charcot foot	rs112334273	G	A	0.0641008	0.0127404	3.81408e-07	-0.0422567	0.0735767	0.565751	25.314
class Clostridia	Charcot foot	rs13105690	C	T	0.0529097	0.011818	8.77789e-06	0.0253777	0.0734989	0.729884	20.0439
class Clostridia	Charcot foot	rs13179700	C	T	-0.0511937	0.0109569	3.37085e-06	0.0252638	0.0692978	0.715433	21.8302
class Clostridia	Charcot foot	rs1842454	G	A	-0.0547202	0.0127338	8.72027e-06	-0.0130209	0.0842853	0.877226	18.4663
class Clostridia	Charcot foot	rs2273429	A	G	-0.0724037	0.0153105	4.52137e-06	-0.263431	0.107234	0.0140262	22.3637
class Clostridia	Charcot foot	rs6797343	T	G	-0.0592279	0.0134556	9.35643e-06	-0.00541985	0.0828165	0.947821	19.3752
class Clostridia	Charcot foot	rs6814436	C	T	-0.0739995	0.0150815	9.65095e-07	-0.0895244	0.094224	0.34205	24.0751
class Clostridia	Charcot foot	rs6815608	C	T	-0.103803	0.0210883	4.01856e-07	-0.00665581	0.0912025	0.941823	24.2291
class Clostridia	Charcot foot	rs72738886	T	C	0.0866169	0.0190393	8.24233e-06	0.137228	0.123584	0.266826	20.6968
class Clostridia	Charcot foot	rs992074	T	C	-0.255639	0.0508787	8.77506e-07	-0.446561	0.219011	0.0414515	25.2454
class Coriobacteriia	Diabetic hypoglycemia	rs11073596	G	T	-0.0510212	0.0114339	8.14442e-06	0.00384277	0.0178724	0.829758	19.9119
class Coriobacteriia	Diabetic hypoglycemia	rs11250875	T	C	0.06075	0.0130939	4.82848e-06	-0.00943203	0.0209918	0.6532	21.5256
class Coriobacteriia	Diabetic hypoglycemia	rs11656361	A	C	0.0773006	0.017553	8.0201e-06	-0.0233031	0.0224682	0.29966	19.3938
class Coriobacteriia	Diabetic hypoglycemia	rs12974142	G	A	0.0789796	0.0177205	8.51236e-06	-0.003258	0.0337779	0.92316	19.8645
class Coriobacteriia	Diabetic hypoglycemia	rs13307134	T	C	-0.0565686	0.0126265	7.79938e-06	-0.0155021	0.0231288	0.502699	20.0717
class Coriobacteriia	Diabetic hypoglycemia	rs1397793	A	G	0.0498855	0.0112446	9.77372e-06	-0.0117872	0.0189132	0.533137	19.6816
class Coriobacteriia	Diabetic hypoglycemia	rs1816223	G	A	0.0586265	0.0129006	4.84117e-06	0.049475	0.0216101	0.0220541	20.6523
class Coriobacteriia	Diabetic hypoglycemia	rs240104	T	C	-0.0603429	0.0126849	1.51604e-06	-0.000648082	0.0192782	0.973182	22.6297
class Coriobacteriia	Diabetic hypoglycemia	rs2442778	A	G	0.116408	0.0258545	9.02693e-06	0.0193563	0.0393598	0.622875	20.2718
class Coriobacteriia	Diabetic hypoglycemia	rs3025411	A	G	0.0926543	0.0209468	8.26913e-06	0.00824472	0.0283397	0.771109	19.5657
class Coriobacteriia	Diabetic hypoglycemia	rs34739816	G	T	0.0965017	0.0207666	3.88356e-06	-0.0371757	0.0369405	0.31424	21.5943
class Coriobacteriia	Diabetic hypoglycemia	rs67561917	A	G	-0.0714367	0.0154113	5.39126e-06	0.0414568	0.0224343	0.064613	21.4864
class Coriobacteriia	Diabetic hypoglycemia	rs719099	A	G	0.0778402	0.0155815	5.43313e-07	0.0323524	0.0288597	0.262277	24.9568
class Coriobacteriia	Diabetic hypoglycemia	rs8010111	A	G	0.103377	0.0229286	6.8962e-06	-0.0639622	0.0314139	0.0417398	20.3279
class Coriobacteriia	Diabetic ketoacidosis	rs11073596	G	T	-0.0510212	0.0114339	8.14442e-06	0.0011048	0.0173359	0.949186	19.9119
class Coriobacteriia	Diabetic ketoacidosis	rs11250875	T	C	0.06075	0.0130939	4.82848e-06	-0.0360674	0.0204208	0.0773606	21.5256
class Coriobacteriia	Diabetic ketoacidosis	rs11656361	A	C	0.0773006	0.017553	8.0201e-06	-0.0180022	0.0218639	0.410296	19.3938
class Coriobacteriia	Diabetic ketoacidosis	rs12974142	G	A	0.0789796	0.0177205	8.51236e-06	-0.00111551	0.0328786	0.972934	19.8645
class Coriobacteriia	Diabetic ketoacidosis	rs13307134	T	C	-0.0565686	0.0126265	7.79938e-06	-0.0117761	0.0225167	0.600979	20.0717
class Coriobacteriia	Diabetic ketoacidosis	rs1397793	A	G	0.0498855	0.0112446	9.77372e-06	-0.022934	0.0184207	0.213129	19.6816
class Coriobacteriia	Diabetic ketoacidosis	rs1816223	G	A	0.0586265	0.0129006	4.84117e-06	0.00888752	0.0209583	0.671525	20.6523
class Coriobacteriia	Diabetic ketoacidosis	rs240104	T	C	-0.0603429	0.0126849	1.51604e-06	-0.0375327	0.0187418	0.0452179	22.6297
class Coriobacteriia	Diabetic ketoacidosis	rs2442778	A	G	0.116408	0.0258545	9.02693e-06	0.0300624	0.0382476	0.431871	20.2718
class Coriobacteriia	Diabetic ketoacidosis	rs3025411	A	G	0.0926543	0.0209468	8.26913e-06	0.0259179	0.0275009	0.345967	19.5657
class Coriobacteriia	Diabetic ketoacidosis	rs34739816	G	T	0.0965017	0.0207666	3.88356e-06	0.0249708	0.0357451	0.484815	21.5943
class Coriobacteriia	Diabetic ketoacidosis	rs67561917	A	G	-0.0714367	0.0154113	5.39126e-06	0.0106301	0.0217978	0.625786	21.4864
class Coriobacteriia	Diabetic ketoacidosis	rs719099	A	G	0.0778402	0.0155815	5.43313e-07	0.00100511	0.0281989	0.971567	24.9568
class Coriobacteriia	Diabetic ketoacidosis	rs8010111	A	G	0.103377	0.0229286	6.8962e-06	-0.0141123	0.0305319	0.643926	20.3279
class Coriobacteriia	Diabetic nephropathy	rs11073596	G	T	-0.0510212	0.0114339	8.14442e-06	-0.0156597	0.0232614	0.500815	19.9119
class Coriobacteriia	Diabetic nephropathy	rs11250875	T	C	0.06075	0.0130939	4.82848e-06	-0.00878636	0.0272875	0.747458	21.5256
class Coriobacteriia	Diabetic nephropathy	rs11656361	A	C	0.0773006	0.017553	8.0201e-06	-0.0236068	0.0292655	0.419874	19.3938
class Coriobacteriia	Diabetic nephropathy	rs12974142	G	A	0.0789796	0.0177205	8.51236e-06	0.00278556	0.0439374	0.949449	19.8645
class Coriobacteriia	Diabetic nephropathy	rs13307134	T	C	-0.0565686	0.0126265	7.79938e-06	0.00870699	0.0301598	0.772814	20.0717
class Coriobacteriia	Diabetic nephropathy	rs1397793	A	G	0.0498855	0.0112446	9.77372e-06	0.008452	0.0246518	0.731707	19.6816
class Coriobacteriia	Diabetic nephropathy	rs1816223	G	A	0.0586265	0.0129006	4.84117e-06	-0.0340207	0.0281344	0.226577	20.6523
class Coriobacteriia	Diabetic nephropathy	rs240104	T	C	-0.0603429	0.0126849	1.51604e-06	-0.00903296	0.0250044	0.717908	22.6297
class Coriobacteriia	Diabetic nephropathy	rs2442778	A	G	0.116408	0.0258545	9.02693e-06	0.0439275	0.0507691	0.386906	20.2718
class Coriobacteriia	Diabetic nephropathy	rs3025411	A	G	0.0926543	0.0209468	8.26913e-06	-0.0739066	0.0366987	0.044023	19.5657
class Coriobacteriia	Diabetic nephropathy	rs34739816	G	T	0.0965017	0.0207666	3.88356e-06	-0.0155313	0.0480315	0.746425	21.5943
class Coriobacteriia	Diabetic nephropathy	rs67561917	A	G	-0.0714367	0.0154113	5.39126e-06	-0.0144357	0.029264	0.621806	21.4864
class Coriobacteriia	Diabetic nephropathy	rs719099	A	G	0.0778402	0.0155815	5.43313e-07	-0.0448963	0.0379258	0.236494	24.9568
class Coriobacteriia	Diabetic nephropathy	rs8010111	A	G	0.103377	0.0229286	6.8962e-06	0.00970607	0.0406241	0.811165	20.3279
class Coriobacteriia	Diabetic neuropathy	rs11073596	G	T	-0.0510212	0.0114339	8.14442e-06	0.0184294	0.0283087	0.515035	19.9119
class Coriobacteriia	Diabetic neuropathy	rs11250875	T	C	0.06075	0.0130939	4.82848e-06	0.0537234	0.0331747	0.10536	21.5256
class Coriobacteriia	Diabetic neuropathy	rs11656361	A	C	0.0773006	0.017553	8.0201e-06	-0.036078	0.0355946	0.310783	19.3938
class Coriobacteriia	Diabetic neuropathy	rs12974142	G	A	0.0789796	0.0177205	8.51236e-06	-0.0367807	0.053644	0.492938	19.8645
class Coriobacteriia	Diabetic neuropathy	rs13307134	T	C	-0.0565686	0.0126265	7.79938e-06	0.00365953	0.0364619	0.920054	20.0717
class Coriobacteriia	Diabetic neuropathy	rs1397793	A	G	0.0498855	0.0112446	9.77372e-06	-0.00648501	0.0299494	0.828573	19.6816
class Coriobacteriia	Diabetic neuropathy	rs1816223	G	A	0.0586265	0.0129006	4.84117e-06	0.00528403	0.0342752	0.87748	20.6523
class Coriobacteriia	Diabetic neuropathy	rs240104	T	C	-0.0603429	0.0126849	1.51604e-06	-0.0183845	0.0306135	0.548148	22.6297
class Coriobacteriia	Diabetic neuropathy	rs2442778	A	G	0.116408	0.0258545	9.02693e-06	-0.0387912	0.0626386	0.535728	20.2718
class Coriobacteriia	Diabetic neuropathy	rs3025411	A	G	0.0926543	0.0209468	8.26913e-06	-0.0692342	0.0453106	0.126515	19.5657
class Coriobacteriia	Diabetic neuropathy	rs34739816	G	T	0.0965017	0.0207666	3.88356e-06	0.0280391	0.0583247	0.6307	21.5943
class Coriobacteriia	Diabetic neuropathy	rs67561917	A	G	-0.0714367	0.0154113	5.39126e-06	-0.0194829	0.0356282	0.58449	21.4864
class Coriobacteriia	Diabetic neuropathy	rs719099	A	G	0.0778402	0.0155815	5.43313e-07	0.0796943	0.0457292	0.0813786	24.9568
class Coriobacteriia	Diabetic neuropathy	rs8010111	A	G	0.103377	0.0229286	6.8962e-06	-0.0637257	0.0496848	0.199632	20.3279
class Coriobacteriia	Diabetic retinopathy	rs11073596	G	T	-0.0510212	0.0114339	8.14442e-06	-0.000406324	0.0148476	0.978168	19.9119
class Coriobacteriia	Diabetic retinopathy	rs11250875	T	C	0.06075	0.0130939	4.82848e-06	-0.0126755	0.0174671	0.468036	21.5256
class Coriobacteriia	Diabetic retinopathy	rs11656361	A	C	0.0773006	0.017553	8.0201e-06	-0.00860358	0.0187061	0.645564	19.3938
class Coriobacteriia	Diabetic retinopathy	rs12974142	G	A	0.0789796	0.0177205	8.51236e-06	0.00854459	0.02807	0.760822	19.8645
class Coriobacteriia	Diabetic retinopathy	rs13307134	T	C	-0.0565686	0.0126265	7.79938e-06	0.00278161	0.0192918	0.885353	20.0717
class Coriobacteriia	Diabetic retinopathy	rs1397793	A	G	0.0498855	0.0112446	9.77372e-06	-0.0137117	0.0157157	0.382945	19.6816
class Coriobacteriia	Diabetic retinopathy	rs1816223	G	A	0.0586265	0.0129006	4.84117e-06	0.0132765	0.0180063	0.460924	20.6523
class Coriobacteriia	Diabetic retinopathy	rs240104	T	C	-0.0603429	0.0126849	1.51604e-06	-0.0304223	0.0160094	0.0573971	22.6297
class Coriobacteriia	Diabetic retinopathy	rs2442778	A	G	0.116408	0.0258545	9.02693e-06	0.0322195	0.0324837	0.321264	20.2718
class Coriobacteriia	Diabetic retinopathy	rs3025411	A	G	0.0926543	0.0209468	8.26913e-06	0.0353408	0.0234383	0.131599	19.5657
class Coriobacteriia	Diabetic retinopathy	rs34739816	G	T	0.0965017	0.0207666	3.88356e-06	-0.000857152	0.030697	0.977724	21.5943
class Coriobacteriia	Diabetic retinopathy	rs67561917	A	G	-0.0714367	0.0154113	5.39126e-06	-0.0189879	0.0187127	0.310248	21.4864
class Coriobacteriia	Diabetic retinopathy	rs719099	A	G	0.0778402	0.0155815	5.43313e-07	0.0153733	0.0241432	0.524284	24.9568
class Coriobacteriia	Diabetic retinopathy	rs8010111	A	G	0.103377	0.0229286	6.8962e-06	-0.0199165	0.0260149	0.443926	20.3279
class Coriobacteriia	Charcot foot	rs11073596	G	T	-0.0510212	0.0114339	8.14442e-06	-0.134894	0.0680625	0.0474887	19.9119
class Coriobacteriia	Charcot foot	rs11250875	T	C	0.06075	0.0130939	4.82848e-06	0.0913223	0.0798802	0.252939	21.5256
class Coriobacteriia	Charcot foot	rs11656361	A	C	0.0773006	0.017553	8.0201e-06	0.0494199	0.0847696	0.559899	19.3938
class Coriobacteriia	Charcot foot	rs12974142	G	A	0.0789796	0.0177205	8.51236e-06	0.108605	0.128462	0.397872	19.8645
class Coriobacteriia	Charcot foot	rs13307134	T	C	-0.0565686	0.0126265	7.79938e-06	0.0120278	0.0879185	0.891184	20.0717
class Coriobacteriia	Charcot foot	rs1397793	A	G	0.0498855	0.0112446	9.77372e-06	-0.00181187	0.0719391	0.979906	19.6816
class Coriobacteriia	Charcot foot	rs1816223	G	A	0.0586265	0.0129006	4.84117e-06	0.0595679	0.0819052	0.467055	20.6523
class Coriobacteriia	Charcot foot	rs240104	T	C	-0.0603429	0.0126849	1.51604e-06	-0.0437822	0.0733222	0.550427	22.6297
class Coriobacteriia	Charcot foot	rs2442778	A	G	0.116408	0.0258545	9.02693e-06	-0.140016	0.147968	0.344019	20.2718
class Coriobacteriia	Charcot foot	rs3025411	A	G	0.0926543	0.0209468	8.26913e-06	-0.0137446	0.107419	0.898186	19.5657
class Coriobacteriia	Charcot foot	rs34739816	G	T	0.0965017	0.0207666	3.88356e-06	-0.0551567	0.139609	0.692784	21.5943
class Coriobacteriia	Charcot foot	rs67561917	A	G	-0.0714367	0.0154113	5.39126e-06	0.0407724	0.0854435	0.633231	21.4864
class Coriobacteriia	Charcot foot	rs719099	A	G	0.0778402	0.0155815	5.43313e-07	-0.102956	0.110709	0.35239	24.9568
class Coriobacteriia	Charcot foot	rs8010111	A	G	0.103377	0.0229286	6.8962e-06	-0.0662453	0.12016	0.581423	20.3279
class Deltaproteobacteria	Diabetic hypoglycemia	rs1035691	G	A	0.055176	0.0121602	9.65162e-06	0.0501286	0.0177491	0.00473849	20.5882
class Deltaproteobacteria	Diabetic hypoglycemia	rs11599763	C	T	0.0544219	0.0117397	3.94121e-06	0.0122678	0.0177024	0.488308	21.4899
class Deltaproteobacteria	Diabetic hypoglycemia	rs17084793	G	A	-0.0710762	0.015953	5.6863e-06	-0.0350248	0.0243918	0.151023	19.8501
class Deltaproteobacteria	Diabetic hypoglycemia	rs17791387	A	G	-0.0735881	0.0154246	1.60221e-06	0.0327106	0.0293868	0.265664	22.7608
class Deltaproteobacteria	Diabetic hypoglycemia	rs2692012	G	A	-0.110335	0.0253336	3.14188e-06	-0.03375	0.0382326	0.37737	18.9685
class Deltaproteobacteria	Diabetic hypoglycemia	rs2838334	G	A	0.0561722	0.0124124	5.44553e-06	-0.0090521	0.0181535	0.618031	20.4801
class Deltaproteobacteria	Diabetic hypoglycemia	rs3935584	C	T	-0.0523484	0.011566	7.50119e-06	0.00880355	0.017369	0.612256	20.4852
class Deltaproteobacteria	Diabetic hypoglycemia	rs4506934	C	T	-0.0936514	0.02012	3.58889e-06	-0.00476146	0.0268748	0.859374	21.6657
class Deltaproteobacteria	Diabetic hypoglycemia	rs55744759	A	G	-0.0779693	0.0170738	7.31375e-06	-0.0252612	0.0270797	0.350899	20.8539
class Deltaproteobacteria	Diabetic hypoglycemia	rs6058181	C	T	0.0825716	0.0165958	3.39555e-07	-0.0240829	0.0232615	0.300525	24.7551
class Deltaproteobacteria	Diabetic hypoglycemia	rs62020470	A	G	-0.0585411	0.0129358	4.85087e-06	0.0156638	0.0225972	0.488199	20.4802
class Deltaproteobacteria	Diabetic hypoglycemia	rs9928243	C	A	-0.0538457	0.0117718	5.02077e-06	0.000130634	0.0173414	0.99399	20.9226
class Deltaproteobacteria	Diabetic ketoacidosis	rs1035691	G	A	0.055176	0.0121602	9.65162e-06	0.0074077	0.017234	0.667318	20.5882
class Deltaproteobacteria	Diabetic ketoacidosis	rs11599763	C	T	0.0544219	0.0117397	3.94121e-06	0.00545292	0.017212	0.751389	21.4899
class Deltaproteobacteria	Diabetic ketoacidosis	rs17084793	G	A	-0.0710762	0.015953	5.6863e-06	-0.0491716	0.0237512	0.0384264	19.8501
class Deltaproteobacteria	Diabetic ketoacidosis	rs17791387	A	G	-0.0735881	0.0154246	1.60221e-06	0.0268706	0.0286019	0.347491	22.7608
class Deltaproteobacteria	Diabetic ketoacidosis	rs2692012	G	A	-0.110335	0.0253336	3.14188e-06	0.00773874	0.0372938	0.835613	18.9685
class Deltaproteobacteria	Diabetic ketoacidosis	rs2838334	G	A	0.0561722	0.0124124	5.44553e-06	0.0249462	0.0176351	0.157191	20.4801
class Deltaproteobacteria	Diabetic ketoacidosis	rs3935584	C	T	-0.0523484	0.011566	7.50119e-06	0.0188923	0.0168683	0.262721	20.4852
class Deltaproteobacteria	Diabetic ketoacidosis	rs4506934	C	T	-0.0936514	0.02012	3.58889e-06	0.0320527	0.0260664	0.218827	21.6657
class Deltaproteobacteria	Diabetic ketoacidosis	rs55744759	A	G	-0.0779693	0.0170738	7.31375e-06	-0.00879839	0.026438	0.73929	20.8539
class Deltaproteobacteria	Diabetic ketoacidosis	rs6058181	C	T	0.0825716	0.0165958	3.39555e-07	-0.0329574	0.0225946	0.144665	24.7551
class Deltaproteobacteria	Diabetic ketoacidosis	rs62020470	A	G	-0.0585411	0.0129358	4.85087e-06	0.0203357	0.0219836	0.354944	20.4802
class Deltaproteobacteria	Diabetic ketoacidosis	rs9928243	C	A	-0.0538457	0.0117718	5.02077e-06	0.0279386	0.016857	0.0974406	20.9226
class Deltaproteobacteria	Diabetic nephropathy	rs1035691	G	A	0.055176	0.0121602	9.65162e-06	-0.0136651	0.0230326	0.552985	20.5882
class Deltaproteobacteria	Diabetic nephropathy	rs11599763	C	T	0.0544219	0.0117397	3.94121e-06	0.0360442	0.0230352	0.117642	21.4899
class Deltaproteobacteria	Diabetic nephropathy	rs17084793	G	A	-0.0710762	0.015953	5.6863e-06	-0.0320632	0.0319005	0.314849	19.8501
class Deltaproteobacteria	Diabetic nephropathy	rs17791387	A	G	-0.0735881	0.0154246	1.60221e-06	-0.0149788	0.0384422	0.696798	22.7608
class Deltaproteobacteria	Diabetic nephropathy	rs2692012	G	A	-0.110335	0.0253336	3.14188e-06	-0.00688067	0.0496126	0.889697	18.9685
class Deltaproteobacteria	Diabetic nephropathy	rs2838334	G	A	0.0561722	0.0124124	5.44553e-06	0.0390303	0.0236229	0.0984895	20.4801
class Deltaproteobacteria	Diabetic nephropathy	rs3935584	C	T	-0.0523484	0.011566	7.50119e-06	-0.00454059	0.0225905	0.840702	20.4852
class Deltaproteobacteria	Diabetic nephropathy	rs4506934	C	T	-0.0936514	0.02012	3.58889e-06	0.05646	0.0349212	0.105926	21.6657
class Deltaproteobacteria	Diabetic nephropathy	rs55744759	A	G	-0.0779693	0.0170738	7.31375e-06	-0.0187181	0.0355245	0.598259	20.8539
class Deltaproteobacteria	Diabetic nephropathy	rs6058181	C	T	0.0825716	0.0165958	3.39555e-07	0.0222408	0.0303305	0.463387	24.7551
class Deltaproteobacteria	Diabetic nephropathy	rs62020470	A	G	-0.0585411	0.0129358	4.85087e-06	0.0563082	0.0293759	0.0552612	20.4802
class Deltaproteobacteria	Diabetic nephropathy	rs9928243	C	A	-0.0538457	0.0117718	5.02077e-06	-0.0237982	0.0225623	0.291527	20.9226
class Deltaproteobacteria	Diabetic neuropathy	rs1035691	G	A	0.055176	0.0121602	9.65162e-06	-0.00471907	0.0280862	0.866567	20.5882
class Deltaproteobacteria	Diabetic neuropathy	rs11599763	C	T	0.0544219	0.0117397	3.94121e-06	0.00710095	0.0280273	0.799991	21.4899
class Deltaproteobacteria	Diabetic neuropathy	rs17084793	G	A	-0.0710762	0.015953	5.6863e-06	0.023744	0.0385599	0.538047	19.8501
class Deltaproteobacteria	Diabetic neuropathy	rs17791387	A	G	-0.0735881	0.0154246	1.60221e-06	-0.0242153	0.0464123	0.60185	22.7608
class Deltaproteobacteria	Diabetic neuropathy	rs2692012	G	A	-0.110335	0.0253336	3.14188e-06	0.00533718	0.0610494	0.930334	18.9685
class Deltaproteobacteria	Diabetic neuropathy	rs2838334	G	A	0.0561722	0.0124124	5.44553e-06	0.036309	0.0287487	0.206597	20.4801
class Deltaproteobacteria	Diabetic neuropathy	rs3935584	C	T	-0.0523484	0.011566	7.50119e-06	-0.0256585	0.0275221	0.351188	20.4852
class Deltaproteobacteria	Diabetic neuropathy	rs4506934	C	T	-0.0936514	0.02012	3.58889e-06	0.0315087	0.0426467	0.46001	21.6657
class Deltaproteobacteria	Diabetic neuropathy	rs55744759	A	G	-0.0779693	0.0170738	7.31375e-06	0.0151498	0.0426785	0.722608	20.8539
class Deltaproteobacteria	Diabetic neuropathy	rs6058181	C	T	0.0825716	0.0165958	3.39555e-07	-0.01775	0.0367407	0.629014	24.7551
class Deltaproteobacteria	Diabetic neuropathy	rs62020470	A	G	-0.0585411	0.0129358	4.85087e-06	0.0224805	0.0357138	0.529047	20.4802
class Deltaproteobacteria	Diabetic neuropathy	rs9928243	C	A	-0.0538457	0.0117718	5.02077e-06	-0.0269912	0.0274886	0.326146	20.9226
class Deltaproteobacteria	Diabetic retinopathy	rs1035691	G	A	0.055176	0.0121602	9.65162e-06	0.00329251	0.0147104	0.822896	20.5882
class Deltaproteobacteria	Diabetic retinopathy	rs11599763	C	T	0.0544219	0.0117397	3.94121e-06	0.00561848	0.0147304	0.702891	21.4899
class Deltaproteobacteria	Diabetic retinopathy	rs17084793	G	A	-0.0710762	0.015953	5.6863e-06	-0.0194975	0.0203385	0.337733	19.8501
class Deltaproteobacteria	Diabetic retinopathy	rs17791387	A	G	-0.0735881	0.0154246	1.60221e-06	0.016441	0.0244909	0.502022	22.7608
class Deltaproteobacteria	Diabetic retinopathy	rs2692012	G	A	-0.110335	0.0253336	3.14188e-06	-0.048633	0.031728	0.125323	18.9685
class Deltaproteobacteria	Diabetic retinopathy	rs2838334	G	A	0.0561722	0.0124124	5.44553e-06	0.00938399	0.0151078	0.534511	20.4801
class Deltaproteobacteria	Diabetic retinopathy	rs3935584	C	T	-0.0523484	0.011566	7.50119e-06	0.0200004	0.0144287	0.1657	20.4852
class Deltaproteobacteria	Diabetic retinopathy	rs4506934	C	T	-0.0936514	0.02012	3.58889e-06	0.0108168	0.0223337	0.628155	21.6657
class Deltaproteobacteria	Diabetic retinopathy	rs55744759	A	G	-0.0779693	0.0170738	7.31375e-06	-0.0183633	0.0226593	0.417705	20.8539
class Deltaproteobacteria	Diabetic retinopathy	rs6058181	C	T	0.0825716	0.0165958	3.39555e-07	0.018485	0.019333	0.339004	24.7551
class Deltaproteobacteria	Diabetic retinopathy	rs62020470	A	G	-0.0585411	0.0129358	4.85087e-06	0.00328567	0.0188042	0.861291	20.4802
class Deltaproteobacteria	Diabetic retinopathy	rs9928243	C	A	-0.0538457	0.0117718	5.02077e-06	0.00702131	0.0144071	0.62601	20.9226
class Deltaproteobacteria	Charcot foot	rs1035691	G	A	0.055176	0.0121602	9.65162e-06	0.119374	0.0673	0.0761027	20.5882
class Deltaproteobacteria	Charcot foot	rs11599763	C	T	0.0544219	0.0117397	3.94121e-06	-0.017238	0.0673444	0.797975	21.4899
class Deltaproteobacteria	Charcot foot	rs17084793	G	A	-0.0710762	0.015953	5.6863e-06	0.0168919	0.0934797	0.856602	19.8501
class Deltaproteobacteria	Charcot foot	rs17791387	A	G	-0.0735881	0.0154246	1.60221e-06	0.00513847	0.111604	0.963277	22.7608
class Deltaproteobacteria	Charcot foot	rs2692012	G	A	-0.110335	0.0253336	3.14188e-06	-0.10309	0.14487	0.476713	18.9685
class Deltaproteobacteria	Charcot foot	rs2838334	G	A	0.0561722	0.0124124	5.44553e-06	-0.0570228	0.0687889	0.407131	20.4801
class Deltaproteobacteria	Charcot foot	rs3935584	C	T	-0.0523484	0.011566	7.50119e-06	0.0156612	0.0660865	0.812672	20.4852
class Deltaproteobacteria	Charcot foot	rs4506934	C	T	-0.0936514	0.02012	3.58889e-06	-0.0853739	0.10276	0.406083	21.6657
class Deltaproteobacteria	Charcot foot	rs55744759	A	G	-0.0779693	0.0170738	7.31375e-06	0.0743272	0.10405	0.475018	20.8539
class Deltaproteobacteria	Charcot foot	rs6058181	C	T	0.0825716	0.0165958	3.39555e-07	0.180595	0.0889246	0.0422678	24.7551
class Deltaproteobacteria	Charcot foot	rs62020470	A	G	-0.0585411	0.0129358	4.85087e-06	0.10846	0.0854905	0.204557	20.4802
class Deltaproteobacteria	Charcot foot	rs9928243	C	A	-0.0538457	0.0117718	5.02077e-06	-0.0309391	0.0658508	0.638472	20.9226
class Erysipelotrichia	Diabetic hypoglycemia	rs1074800	G	A	-0.0492438	0.010887	6.14582e-06	0.00224871	0.0175369	0.897969	20.4591
class Erysipelotrichia	Diabetic hypoglycemia	rs10781552	C	T	-0.0552212	0.0116074	2.33115e-06	-0.0129425	0.0192689	0.50179	22.633
class Erysipelotrichia	Diabetic hypoglycemia	rs17530232	A	G	0.10305	0.0224648	2.79126e-06	0.0279594	0.038209	0.464322	21.0422
class Erysipelotrichia	Diabetic hypoglycemia	rs1884466	C	T	-0.0475363	0.0106939	9.52708e-06	0.0219541	0.0173271	0.205141	19.7596
class Erysipelotrichia	Diabetic hypoglycemia	rs2300774	A	G	-0.0524152	0.0106784	8.95468e-07	0.0155703	0.0174022	0.37093	24.0936
class Erysipelotrichia	Diabetic hypoglycemia	rs290833	T	G	-0.0497374	0.0111376	8.02897e-06	-0.00629842	0.0173453	0.716516	19.9427
class Erysipelotrichia	Diabetic hypoglycemia	rs35161940	T	C	-0.0806041	0.0167641	1.8451e-06	0.0348896	0.0279602	0.212093	23.1182
class Erysipelotrichia	Diabetic hypoglycemia	rs4078432	T	C	0.0608929	0.0133764	4.23107e-06	-0.0250701	0.0229817	0.27533	20.7231
class Erysipelotrichia	Diabetic hypoglycemia	rs56970041	T	G	0.0724145	0.0164471	5.40344e-06	0.0555327	0.0354757	0.117495	19.3853
class Erysipelotrichia	Diabetic hypoglycemia	rs62504403	C	T	0.0681159	0.0127883	1.12264e-07	-0.0215716	0.0218403	0.323301	28.3708
class Erysipelotrichia	Diabetic hypoglycemia	rs7234058	T	C	-0.0945759	0.0194091	9.12347e-07	-0.0169778	0.0302039	0.574044	23.7438
class Erysipelotrichia	Diabetic hypoglycemia	rs7826267	G	T	0.0839071	0.0199131	9.28453e-06	-0.00821538	0.0352542	0.815736	17.755
class Erysipelotrichia	Diabetic hypoglycemia	rs8003149	C	T	0.0538798	0.0116888	4.08479e-06	0.016258	0.0183603	0.375886	21.2477
class Erysipelotrichia	Diabetic ketoacidosis	rs1074800	G	A	-0.0492438	0.010887	6.14582e-06	-0.0307604	0.0170325	0.0709202	20.4591
class Erysipelotrichia	Diabetic ketoacidosis	rs10781552	C	T	-0.0552212	0.0116074	2.33115e-06	-0.016148	0.0187496	0.389106	22.633
class Erysipelotrichia	Diabetic ketoacidosis	rs17530232	A	G	0.10305	0.0224648	2.79126e-06	-0.00165921	0.0373489	0.964566	21.0422
class Erysipelotrichia	Diabetic ketoacidosis	rs1884466	C	T	-0.0475363	0.0106939	9.52708e-06	0.0668142	0.0168503	7.33415e-05	19.7596
class Erysipelotrichia	Diabetic ketoacidosis	rs2300774	A	G	-0.0524152	0.0106784	8.95468e-07	0.00585367	0.0169311	0.729541	24.0936
class Erysipelotrichia	Diabetic ketoacidosis	rs290833	T	G	-0.0497374	0.0111376	8.02897e-06	0.0236115	0.0168436	0.160972	19.9427
class Erysipelotrichia	Diabetic ketoacidosis	rs35161940	T	C	-0.0806041	0.0167641	1.8451e-06	0.013321	0.0271272	0.623385	23.1182
class Erysipelotrichia	Diabetic ketoacidosis	rs4078432	T	C	0.0608929	0.0133764	4.23107e-06	0.0205476	0.0223267	0.357409	20.7231
class Erysipelotrichia	Diabetic ketoacidosis	rs56970041	T	G	0.0724145	0.0164471	5.40344e-06	0.0562733	0.0346146	0.104011	19.3853
class Erysipelotrichia	Diabetic ketoacidosis	rs62504403	C	T	0.0681159	0.0127883	1.12264e-07	-0.0693152	0.0214442	0.00122775	28.3708
class Erysipelotrichia	Diabetic ketoacidosis	rs7234058	T	C	-0.0945759	0.0194091	9.12347e-07	0.0236151	0.0294334	0.422365	23.7438
class Erysipelotrichia	Diabetic ketoacidosis	rs7826267	G	T	0.0839071	0.0199131	9.28453e-06	-0.00550141	0.0342155	0.872261	17.755
class Erysipelotrichia	Diabetic ketoacidosis	rs8003149	C	T	0.0538798	0.0116888	4.08479e-06	0.0073067	0.0178202	0.681789	21.2477
class Erysipelotrichia	Diabetic nephropathy	rs1074800	G	A	-0.0492438	0.010887	6.14582e-06	0.00921395	0.022738	0.685315	20.4591
class Erysipelotrichia	Diabetic nephropathy	rs10781552	C	T	-0.0552212	0.0116074	2.33115e-06	-0.0322421	0.0250487	0.198033	22.633
class Erysipelotrichia	Diabetic nephropathy	rs17530232	A	G	0.10305	0.0224648	2.79126e-06	-0.0344014	0.0498499	0.490132	21.0422
class Erysipelotrichia	Diabetic nephropathy	rs1884466	C	T	-0.0475363	0.0106939	9.52708e-06	0.012711	0.0225809	0.573495	19.7596
class Erysipelotrichia	Diabetic nephropathy	rs2300774	A	G	-0.0524152	0.0106784	8.95468e-07	0.0192443	0.0226155	0.394806	24.0936
class Erysipelotrichia	Diabetic nephropathy	rs290833	T	G	-0.0497374	0.0111376	8.02897e-06	-0.0103269	0.0225689	0.647259	19.9427
class Erysipelotrichia	Diabetic nephropathy	rs35161940	T	C	-0.0806041	0.0167641	1.8451e-06	0.0355284	0.0364909	0.330244	23.1182
class Erysipelotrichia	Diabetic nephropathy	rs4078432	T	C	0.0608929	0.0133764	4.23107e-06	-0.0176468	0.0299461	0.55567	20.7231
class Erysipelotrichia	Diabetic nephropathy	rs56970041	T	G	0.0724145	0.0164471	5.40344e-06	0.116691	0.0453761	0.0101216	19.3853
class Erysipelotrichia	Diabetic nephropathy	rs62504403	C	T	0.0681159	0.0127883	1.12264e-07	-0.0189874	0.0283279	0.502685	28.3708
class Erysipelotrichia	Diabetic nephropathy	rs7234058	T	C	-0.0945759	0.0194091	9.12347e-07	-0.0275335	0.0394016	0.484682	23.7438
class Erysipelotrichia	Diabetic nephropathy	rs7826267	G	T	0.0839071	0.0199131	9.28453e-06	-0.0466266	0.0458739	0.309435	17.755
class Erysipelotrichia	Diabetic nephropathy	rs8003149	C	T	0.0538798	0.0116888	4.08479e-06	-0.0218072	0.0238774	0.361085	21.2477
class Erysipelotrichia	Diabetic neuropathy	rs1074800	G	A	-0.0492438	0.010887	6.14582e-06	-0.0300241	0.027741	0.279118	20.4591
class Erysipelotrichia	Diabetic neuropathy	rs10781552	C	T	-0.0552212	0.0116074	2.33115e-06	-0.0472852	0.0305299	0.121426	22.633
class Erysipelotrichia	Diabetic neuropathy	rs17530232	A	G	0.10305	0.0224648	2.79126e-06	0.0326362	0.0600309	0.586678	21.0422
class Erysipelotrichia	Diabetic neuropathy	rs1884466	C	T	-0.0475363	0.0106939	9.52708e-06	0.0076279	0.0274309	0.780953	19.7596
class Erysipelotrichia	Diabetic neuropathy	rs2300774	A	G	-0.0524152	0.0106784	8.95468e-07	0.0522824	0.0276211	0.0583795	24.0936
class Erysipelotrichia	Diabetic neuropathy	rs290833	T	G	-0.0497374	0.0111376	8.02897e-06	0.00719031	0.0274506	0.79337	19.9427
class Erysipelotrichia	Diabetic neuropathy	rs35161940	T	C	-0.0806041	0.0167641	1.8451e-06	0.00731714	0.044208	0.868538	23.1182
class Erysipelotrichia	Diabetic neuropathy	rs4078432	T	C	0.0608929	0.0133764	4.23107e-06	0.0318353	0.0364087	0.381908	20.7231
class Erysipelotrichia	Diabetic neuropathy	rs56970041	T	G	0.0724145	0.0164471	5.40344e-06	-0.00464336	0.0558827	0.933779	19.3853
class Erysipelotrichia	Diabetic neuropathy	rs62504403	C	T	0.0681159	0.0127883	1.12264e-07	-0.0510145	0.034562	0.139936	28.3708
class Erysipelotrichia	Diabetic neuropathy	rs7234058	T	C	-0.0945759	0.0194091	9.12347e-07	0.0336812	0.048014	0.482999	23.7438
class Erysipelotrichia	Diabetic neuropathy	rs7826267	G	T	0.0839071	0.0199131	9.28453e-06	0.00765648	0.055919	0.891093	17.755
class Erysipelotrichia	Diabetic neuropathy	rs8003149	C	T	0.0538798	0.0116888	4.08479e-06	-0.0260007	0.0290111	0.370129	21.2477
class Erysipelotrichia	Diabetic retinopathy	rs1074800	G	A	-0.0492438	0.010887	6.14582e-06	-0.0235112	0.0145504	0.106128	20.4591
class Erysipelotrichia	Diabetic retinopathy	rs10781552	C	T	-0.0552212	0.0116074	2.33115e-06	-0.0236891	0.0160151	0.139094	22.633
class Erysipelotrichia	Diabetic retinopathy	rs17530232	A	G	0.10305	0.0224648	2.79126e-06	0.00873983	0.0317755	0.783278	21.0422
class Erysipelotrichia	Diabetic retinopathy	rs1884466	C	T	-0.0475363	0.0106939	9.52708e-06	0.0319137	0.0144298	0.0269904	19.7596
class Erysipelotrichia	Diabetic retinopathy	rs2300774	A	G	-0.0524152	0.0106784	8.95468e-07	0.0189558	0.0144537	0.189694	24.0936
class Erysipelotrichia	Diabetic retinopathy	rs290833	T	G	-0.0497374	0.0111376	8.02897e-06	0.00870139	0.0144168	0.546138	19.9427
class Erysipelotrichia	Diabetic retinopathy	rs35161940	T	C	-0.0806041	0.0167641	1.8451e-06	-0.00611193	0.0232666	0.792788	23.1182
class Erysipelotrichia	Diabetic retinopathy	rs4078432	T	C	0.0608929	0.0133764	4.23107e-06	-0.00880817	0.0191259	0.645131	20.7231
class Erysipelotrichia	Diabetic retinopathy	rs56970041	T	G	0.0724145	0.0164471	5.40344e-06	0.0588812	0.0297548	0.04783	19.3853
class Erysipelotrichia	Diabetic retinopathy	rs62504403	C	T	0.0681159	0.0127883	1.12264e-07	-0.0324439	0.0181427	0.0737344	28.3708
class Erysipelotrichia	Diabetic retinopathy	rs7234058	T	C	-0.0945759	0.0194091	9.12347e-07	0.033337	0.0250894	0.183938	23.7438
class Erysipelotrichia	Diabetic retinopathy	rs7826267	G	T	0.0839071	0.0199131	9.28453e-06	0.015621	0.029254	0.593357	17.755
class Erysipelotrichia	Diabetic retinopathy	rs8003149	C	T	0.0538798	0.0116888	4.08479e-06	-0.00128296	0.0152482	0.932946	21.2477
class Erysipelotrichia	Charcot foot	rs1074800	G	A	-0.0492438	0.010887	6.14582e-06	-0.0154958	0.0666753	0.816222	20.4591
class Erysipelotrichia	Charcot foot	rs10781552	C	T	-0.0552212	0.0116074	2.33115e-06	0.0156751	0.0730438	0.830081	22.633
class Erysipelotrichia	Charcot foot	rs17530232	A	G	0.10305	0.0224648	2.79126e-06	-0.00190937	0.145114	0.989502	21.0422
class Erysipelotrichia	Charcot foot	rs1884466	C	T	-0.0475363	0.0106939	9.52708e-06	0.0306604	0.065818	0.641334	19.7596
class Erysipelotrichia	Charcot foot	rs2300774	A	G	-0.0524152	0.0106784	8.95468e-07	0.166053	0.0662089	0.0121412	24.0936
class Erysipelotrichia	Charcot foot	rs290833	T	G	-0.0497374	0.0111376	8.02897e-06	0.0131028	0.0657971	0.842154	19.9427
class Erysipelotrichia	Charcot foot	rs35161940	T	C	-0.0806041	0.0167641	1.8451e-06	-0.0308053	0.106905	0.773229	23.1182
class Erysipelotrichia	Charcot foot	rs4078432	T	C	0.0608929	0.0133764	4.23107e-06	-0.101082	0.0871093	0.245882	20.7231
class Erysipelotrichia	Charcot foot	rs56970041	T	G	0.0724145	0.0164471	5.40344e-06	-0.167663	0.137302	0.222038	19.3853
class Erysipelotrichia	Charcot foot	rs62504403	C	T	0.0681159	0.0127883	1.12264e-07	-0.194897	0.0828776	0.0186918	28.3708
class Erysipelotrichia	Charcot foot	rs7234058	T	C	-0.0945759	0.0194091	9.12347e-07	0.0548697	0.114069	0.630501	23.7438
class Erysipelotrichia	Charcot foot	rs7826267	G	T	0.0839071	0.0199131	9.28453e-06	-0.058106	0.134024	0.664615	17.755
class Erysipelotrichia	Charcot foot	rs8003149	C	T	0.0538798	0.0116888	4.08479e-06	0.0479563	0.0695559	0.490532	21.2477
class Gammaproteobacteria	Diabetic hypoglycemia	rs11181912	G	A	-0.0579153	0.0118796	9.94764e-07	0.00187487	0.0184656	0.919127	23.7675
class Gammaproteobacteria	Diabetic hypoglycemia	rs12404135	A	G	-0.0788843	0.0172415	8.89488e-06	0.0620275	0.0323592	0.0552586	20.933
class Gammaproteobacteria	Diabetic hypoglycemia	rs6706173	A	C	0.074251	0.0146392	1.99494e-07	0.0077853	0.0250723	0.756169	25.7259
class Gammaproteobacteria	Diabetic hypoglycemia	rs75101789	C	T	0.0729012	0.0163003	8.7878e-06	0.0302165	0.0305558	0.322713	20.0022
class Gammaproteobacteria	Diabetic hypoglycemia	rs79795896	A	G	-0.15921	0.0351373	7.9241e-06	0.0604458	0.0404214	0.134812	20.5307
class Gammaproteobacteria	Diabetic hypoglycemia	rs9494710	C	T	-0.0549673	0.0120924	4.54611e-06	0.00225173	0.0184115	0.902661	20.6625
class Gammaproteobacteria	Diabetic ketoacidosis	rs11181912	G	A	-0.0579153	0.0118796	9.94764e-07	-0.00733225	0.0179585	0.683062	23.7675
class Gammaproteobacteria	Diabetic ketoacidosis	rs12404135	A	G	-0.0788843	0.0172415	8.89488e-06	0.0298611	0.0314902	0.342994	20.933
class Gammaproteobacteria	Diabetic ketoacidosis	rs6706173	A	C	0.074251	0.0146392	1.99494e-07	0.0321243	0.0244268	0.188469	25.7259
class Gammaproteobacteria	Diabetic ketoacidosis	rs75101789	C	T	0.0729012	0.0163003	8.7878e-06	0.0219846	0.0296708	0.458722	20.0022
class Gammaproteobacteria	Diabetic ketoacidosis	rs79795896	A	G	-0.15921	0.0351373	7.9241e-06	0.0313322	0.0392318	0.424498	20.5307
class Gammaproteobacteria	Diabetic ketoacidosis	rs9494710	C	T	-0.0549673	0.0120924	4.54611e-06	0.0107719	0.0177794	0.544604	20.6625
class Gammaproteobacteria	Diabetic nephropathy	rs11181912	G	A	-0.0579153	0.0118796	9.94764e-07	0.0308802	0.0239888	0.197998	23.7675
class Gammaproteobacteria	Diabetic nephropathy	rs12404135	A	G	-0.0788843	0.0172415	8.89488e-06	-0.0370348	0.0423496	0.381846	20.933
class Gammaproteobacteria	Diabetic nephropathy	rs6706173	A	C	0.074251	0.0146392	1.99494e-07	-0.0028395	0.032619	0.930631	25.7259
class Gammaproteobacteria	Diabetic nephropathy	rs75101789	C	T	0.0729012	0.0163003	8.7878e-06	0.0231372	0.0397455	0.560477	20.0022
class Gammaproteobacteria	Diabetic nephropathy	rs79795896	A	G	-0.15921	0.0351373	7.9241e-06	0.0476377	0.0527337	0.366333	20.5307
class Gammaproteobacteria	Diabetic nephropathy	rs9494710	C	T	-0.0549673	0.0120924	4.54611e-06	0.00797724	0.0240162	0.739767	20.6625
class Gammaproteobacteria	Diabetic neuropathy	rs11181912	G	A	-0.0579153	0.0118796	9.94764e-07	0.00409961	0.0291832	0.888282	23.7675
class Gammaproteobacteria	Diabetic neuropathy	rs12404135	A	G	-0.0788843	0.0172415	8.89488e-06	0.039453	0.050907	0.438339	20.933
class Gammaproteobacteria	Diabetic neuropathy	rs6706173	A	C	0.074251	0.0146392	1.99494e-07	0.0132746	0.0397643	0.738506	25.7259
class Gammaproteobacteria	Diabetic neuropathy	rs75101789	C	T	0.0729012	0.0163003	8.7878e-06	0.091907	0.0480235	0.0556468	20.0022
class Gammaproteobacteria	Diabetic neuropathy	rs79795896	A	G	-0.15921	0.0351373	7.9241e-06	-0.089366	0.0636117	0.16006	20.5307
class Gammaproteobacteria	Diabetic neuropathy	rs9494710	C	T	-0.0549673	0.0120924	4.54611e-06	-0.0125292	0.0291308	0.667123	20.6625
class Gammaproteobacteria	Diabetic retinopathy	rs11181912	G	A	-0.0579153	0.0118796	9.94764e-07	0.0218214	0.0153697	0.155676	23.7675
class Gammaproteobacteria	Diabetic retinopathy	rs12404135	A	G	-0.0788843	0.0172415	8.89488e-06	-0.00338607	0.0269784	0.900119	20.933
class Gammaproteobacteria	Diabetic retinopathy	rs6706173	A	C	0.074251	0.0146392	1.99494e-07	-0.0127295	0.0208586	0.541681	25.7259
class Gammaproteobacteria	Diabetic retinopathy	rs75101789	C	T	0.0729012	0.0163003	8.7878e-06	0.0220138	0.0253655	0.385469	20.0022
class Gammaproteobacteria	Diabetic retinopathy	rs79795896	A	G	-0.15921	0.0351373	7.9241e-06	0.0199819	0.0338593	0.555093	20.5307
class Gammaproteobacteria	Diabetic retinopathy	rs9494710	C	T	-0.0549673	0.0120924	4.54611e-06	0.0095907	0.0153016	0.530806	20.6625
class Gammaproteobacteria	Charcot foot	rs11181912	G	A	-0.0579153	0.0118796	9.94764e-07	0.0133782	0.0700295	0.848497	23.7675
class Gammaproteobacteria	Charcot foot	rs12404135	A	G	-0.0788843	0.0172415	8.89488e-06	0.0876511	0.123603	0.478239	20.933
class Gammaproteobacteria	Charcot foot	rs6706173	A	C	0.074251	0.0146392	1.99494e-07	-0.062112	0.0950338	0.513384	25.7259
class Gammaproteobacteria	Charcot foot	rs75101789	C	T	0.0729012	0.0163003	8.7878e-06	0.238244	0.115828	0.0396981	20.0022
class Gammaproteobacteria	Charcot foot	rs79795896	A	G	-0.15921	0.0351373	7.9241e-06	-0.0388738	0.154459	0.801291	20.5307
class Gammaproteobacteria	Charcot foot	rs9494710	C	T	-0.0549673	0.0120924	4.54611e-06	0.0514823	0.0701566	0.463059	20.6625
class Lentisphaeria	Diabetic hypoglycemia	rs1002941	A	G	-0.105025	0.0233484	8.14836e-06	-0.0183915	0.0200542	0.359096	20.2335
class Lentisphaeria	Diabetic hypoglycemia	rs11770843	C	T	0.109431	0.0234879	1.9073e-06	-0.00564617	0.0185075	0.760311	21.7066
class Lentisphaeria	Diabetic hypoglycemia	rs17114848	G	A	0.152377	0.0324332	4.05864e-06	0.0306468	0.0291939	0.293824	22.0729
class Lentisphaeria	Diabetic hypoglycemia	rs2031282	A	G	0.122368	0.0270329	4.38258e-06	-0.0107154	0.0228534	0.639159	20.4904
class Lentisphaeria	Diabetic hypoglycemia	rs2825714	A	G	-0.13741	0.0289246	1.72211e-06	-0.0316034	0.0230154	0.169709	22.5685
class Lentisphaeria	Diabetic hypoglycemia	rs62570196	C	T	-0.21635	0.0439866	1.07924e-06	0.02401	0.0427	0.573916	24.1921
class Lentisphaeria	Diabetic hypoglycemia	rs72640280	A	G	0.220207	0.0486196	5.18036e-06	0.0630118	0.0375758	0.0935578	20.5135
class Lentisphaeria	Diabetic hypoglycemia	rs77599476	A	G	0.230292	0.0480168	1.86132e-06	-0.0288588	0.0385412	0.453991	23.0023
class Lentisphaeria	Diabetic ketoacidosis	rs1002941	A	G	-0.105025	0.0233484	8.14836e-06	0.0101075	0.0195311	0.6048	20.2335
class Lentisphaeria	Diabetic ketoacidosis	rs11770843	C	T	0.109431	0.0234879	1.9073e-06	-0.0152415	0.0180036	0.397229	21.7066
class Lentisphaeria	Diabetic ketoacidosis	rs17114848	G	A	0.152377	0.0324332	4.05864e-06	0.0355975	0.028323	0.208812	22.0729
class Lentisphaeria	Diabetic ketoacidosis	rs2031282	A	G	0.122368	0.0270329	4.38258e-06	-0.0528824	0.0221935	0.0171819	20.4904
class Lentisphaeria	Diabetic ketoacidosis	rs2825714	A	G	-0.13741	0.0289246	1.72211e-06	-0.0221721	0.022342	0.321004	22.5685
class Lentisphaeria	Diabetic ketoacidosis	rs62570196	C	T	-0.21635	0.0439866	1.07924e-06	0.0067095	0.041261	0.870825	24.1921
class Lentisphaeria	Diabetic ketoacidosis	rs72640280	A	G	0.220207	0.0486196	5.18036e-06	0.0177121	0.0367206	0.629558	20.5135
class Lentisphaeria	Diabetic ketoacidosis	rs77599476	A	G	0.230292	0.0480168	1.86132e-06	-0.0419657	0.0376297	0.264752	23.0023
class Lentisphaeria	Diabetic nephropathy	rs1002941	A	G	-0.105025	0.0233484	8.14836e-06	0.0371944	0.0261763	0.15534	20.2335
class Lentisphaeria	Diabetic nephropathy	rs11770843	C	T	0.109431	0.0234879	1.9073e-06	0.0175673	0.024111	0.466245	21.7066
class Lentisphaeria	Diabetic nephropathy	rs17114848	G	A	0.152377	0.0324332	4.05864e-06	0.00409194	0.0378419	0.913891	22.0729
class Lentisphaeria	Diabetic nephropathy	rs2031282	A	G	0.122368	0.0270329	4.38258e-06	-0.0512213	0.029658	0.084155	20.4904
class Lentisphaeria	Diabetic nephropathy	rs2825714	A	G	-0.13741	0.0289246	1.72211e-06	0.0102182	0.0299295	0.732796	22.5685
class Lentisphaeria	Diabetic nephropathy	rs62570196	C	T	-0.21635	0.0439866	1.07924e-06	0.044277	0.0557232	0.426853	24.1921
class Lentisphaeria	Diabetic nephropathy	rs72640280	A	G	0.220207	0.0486196	5.18036e-06	-0.0297158	0.0490861	0.544925	20.5135
class Lentisphaeria	Diabetic nephropathy	rs77599476	A	G	0.230292	0.0480168	1.86132e-06	0.0137911	0.050065	0.782961	23.0023
class Lentisphaeria	Diabetic neuropathy	rs1002941	A	G	-0.105025	0.0233484	8.14836e-06	0.023996	0.0317021	0.449096	20.2335
class Lentisphaeria	Diabetic neuropathy	rs11770843	C	T	0.109431	0.0234879	1.9073e-06	-0.0267173	0.0293851	0.363238	21.7066
class Lentisphaeria	Diabetic neuropathy	rs17114848	G	A	0.152377	0.0324332	4.05864e-06	0.0751435	0.0460975	0.103081	22.0729
class Lentisphaeria	Diabetic neuropathy	rs2031282	A	G	0.122368	0.0270329	4.38258e-06	-0.0383687	0.0360931	0.28776	20.4904
class Lentisphaeria	Diabetic neuropathy	rs2825714	A	G	-0.13741	0.0289246	1.72211e-06	-0.0196311	0.0363335	0.588987	22.5685
class Lentisphaeria	Diabetic neuropathy	rs62570196	C	T	-0.21635	0.0439866	1.07924e-06	0.100363	0.0667902	0.132925	24.1921
class Lentisphaeria	Diabetic neuropathy	rs72640280	A	G	0.220207	0.0486196	5.18036e-06	0.00127372	0.0594863	0.982917	20.5135
class Lentisphaeria	Diabetic neuropathy	rs77599476	A	G	0.230292	0.0480168	1.86132e-06	-0.0408407	0.0613974	0.505931	23.0023
class Lentisphaeria	Diabetic retinopathy	rs1002941	A	G	-0.105025	0.0233484	8.14836e-06	-0.00476696	0.0166935	0.775216	20.2335
class Lentisphaeria	Diabetic retinopathy	rs11770843	C	T	0.109431	0.0234879	1.9073e-06	-0.00553498	0.0153836	0.719	21.7066
class Lentisphaeria	Diabetic retinopathy	rs17114848	G	A	0.152377	0.0324332	4.05864e-06	-0.0023479	0.0243119	0.923065	22.0729
class Lentisphaeria	Diabetic retinopathy	rs2031282	A	G	0.122368	0.0270329	4.38258e-06	-0.0190873	0.0190285	0.315817	20.4904
class Lentisphaeria	Diabetic retinopathy	rs2825714	A	G	-0.13741	0.0289246	1.72211e-06	0.00367301	0.0191373	0.847798	22.5685
class Lentisphaeria	Diabetic retinopathy	rs62570196	C	T	-0.21635	0.0439866	1.07924e-06	-0.0185909	0.0354858	0.600351	24.1921
class Lentisphaeria	Diabetic retinopathy	rs72640280	A	G	0.220207	0.0486196	5.18036e-06	0.0144929	0.031189	0.642161	20.5135
class Lentisphaeria	Diabetic retinopathy	rs77599476	A	G	0.230292	0.0480168	1.86132e-06	-0.0249534	0.0319716	0.435105	23.0023
class Lentisphaeria	Charcot foot	rs1002941	A	G	-0.105025	0.0233484	8.14836e-06	0.142934	0.0761855	0.0606373	20.2335
class Lentisphaeria	Charcot foot	rs11770843	C	T	0.109431	0.0234879	1.9073e-06	-0.028262	0.0703377	0.687828	21.7066
class Lentisphaeria	Charcot foot	rs17114848	G	A	0.152377	0.0324332	4.05864e-06	-0.0715576	0.109079	0.511815	22.0729
class Lentisphaeria	Charcot foot	rs2031282	A	G	0.122368	0.0270329	4.38258e-06	-0.00915111	0.0868082	0.916045	20.4904
class Lentisphaeria	Charcot foot	rs2825714	A	G	-0.13741	0.0289246	1.72211e-06	-0.0323229	0.0873598	0.711384	22.5685
class Lentisphaeria	Charcot foot	rs62570196	C	T	-0.21635	0.0439866	1.07924e-06	0.158358	0.163346	0.332316	24.1921
class Lentisphaeria	Charcot foot	rs72640280	A	G	0.220207	0.0486196	5.18036e-06	-0.0409618	0.143518	0.775327	20.5135
class Lentisphaeria	Charcot foot	rs77599476	A	G	0.230292	0.0480168	1.86132e-06	0.167416	0.145647	0.250365	23.0023
class Melainabacteria	Diabetic hypoglycemia	rs10148250	A	G	-0.0861928	0.0193381	8.67142e-06	-0.00737268	0.0180241	0.682505	19.8662
class Melainabacteria	Diabetic hypoglycemia	rs10738747	A	G	-0.0814624	0.0184409	9.95795e-06	0.040815	0.0174207	0.0191342	19.5142
class Melainabacteria	Diabetic hypoglycemia	rs11150282	T	C	0.0989487	0.0196972	6.02893e-07	-0.0366875	0.0180925	0.0425834	25.2355
class Melainabacteria	Diabetic hypoglycemia	rs113884518	T	C	-0.205352	0.0454982	8.05675e-06	0.0959204	0.0563837	0.0889037	20.3709
class Melainabacteria	Diabetic hypoglycemia	rs28678345	T	C	0.214848	0.0470878	6.69083e-06	0.00355279	0.0402704	0.929699	20.8183
class Melainabacteria	Diabetic hypoglycemia	rs367480	A	G	0.083758	0.0185796	8.19917e-06	0.0216465	0.0181109	0.232	20.3226
class Melainabacteria	Diabetic hypoglycemia	rs4129395	G	A	0.0896187	0.0185106	1.48057e-06	-0.00323902	0.0172763	0.851282	23.4399
class Melainabacteria	Diabetic hypoglycemia	rs789069	A	C	-0.103539	0.0234287	6.84636e-06	0.0191136	0.0248037	0.440948	19.5304
class Melainabacteria	Diabetic hypoglycemia	rs79790072	T	C	0.226722	0.0487841	3.29011e-06	-0.0052856	0.0502778	0.916274	21.5989
class Melainabacteria	Diabetic hypoglycemia	rs9864379	T	C	-0.159735	0.0292553	5.36056e-08	-0.0198952	0.0245637	0.417973	29.812
class Melainabacteria	Diabetic ketoacidosis	rs10148250	A	G	-0.0861928	0.0193381	8.67142e-06	-0.00800026	0.0174348	0.646331	19.8662
class Melainabacteria	Diabetic ketoacidosis	rs10738747	A	G	-0.0814624	0.0184409	9.95795e-06	-0.0275912	0.0169636	0.103844	19.5142
class Melainabacteria	Diabetic ketoacidosis	rs11150282	T	C	0.0989487	0.0196972	6.02893e-07	0.00109017	0.0176007	0.950612	25.2355
class Melainabacteria	Diabetic ketoacidosis	rs113884518	T	C	-0.205352	0.0454982	8.05675e-06	0.00846613	0.0551137	0.877916	20.3709
class Melainabacteria	Diabetic ketoacidosis	rs28678345	T	C	0.214848	0.0470878	6.69083e-06	-0.00882264	0.0391288	0.821608	20.8183
class Melainabacteria	Diabetic ketoacidosis	rs367480	A	G	0.083758	0.0185796	8.19917e-06	0.00467064	0.0175909	0.790613	20.3226
class Melainabacteria	Diabetic ketoacidosis	rs4129395	G	A	0.0896187	0.0185106	1.48057e-06	-0.00869606	0.0167909	0.604526	23.4399
class Melainabacteria	Diabetic ketoacidosis	rs789069	A	C	-0.103539	0.0234287	6.84636e-06	0.000810644	0.0240947	0.973161	19.5304
class Melainabacteria	Diabetic ketoacidosis	rs79790072	T	C	0.226722	0.0487841	3.29011e-06	-0.0353409	0.0493668	0.474063	21.5989
class Melainabacteria	Diabetic ketoacidosis	rs9864379	T	C	-0.159735	0.0292553	5.36056e-08	0.0237655	0.0238873	0.319784	29.812
class Melainabacteria	Diabetic nephropathy	rs10148250	A	G	-0.0861928	0.0193381	8.67142e-06	-0.0161341	0.0232977	0.48861	19.8662
class Melainabacteria	Diabetic nephropathy	rs10738747	A	G	-0.0814624	0.0184409	9.95795e-06	0.0146147	0.0226856	0.519428	19.5142
class Melainabacteria	Diabetic nephropathy	rs11150282	T	C	0.0989487	0.0196972	6.02893e-07	-0.0131596	0.023529	0.575964	25.2355
class Melainabacteria	Diabetic nephropathy	rs113884518	T	C	-0.205352	0.0454982	8.05675e-06	-0.0139222	0.072685	0.848102	20.3709
class Melainabacteria	Diabetic nephropathy	rs28678345	T	C	0.214848	0.0470878	6.69083e-06	-0.0482729	0.0528735	0.361248	20.8183
class Melainabacteria	Diabetic nephropathy	rs367480	A	G	0.083758	0.0185796	8.19917e-06	0.0256911	0.0235847	0.276018	20.3226
class Melainabacteria	Diabetic nephropathy	rs4129395	G	A	0.0896187	0.0185106	1.48057e-06	0.0109221	0.0224626	0.626801	23.4399
class Melainabacteria	Diabetic nephropathy	rs789069	A	C	-0.103539	0.0234287	6.84636e-06	-0.0483779	0.0322693	0.133824	19.5304
class Melainabacteria	Diabetic nephropathy	rs79790072	T	C	0.226722	0.0487841	3.29011e-06	-0.105635	0.0657245	0.108002	21.5989
class Melainabacteria	Diabetic nephropathy	rs9864379	T	C	-0.159735	0.0292553	5.36056e-08	-0.0202546	0.0317789	0.52389	29.812
class Melainabacteria	Diabetic neuropathy	rs10148250	A	G	-0.0861928	0.0193381	8.67142e-06	-0.0323464	0.0286072	0.258178	19.8662
class Melainabacteria	Diabetic neuropathy	rs10738747	A	G	-0.0814624	0.0184409	9.95795e-06	0.0178842	0.0275914	0.51687	19.5142
class Melainabacteria	Diabetic neuropathy	rs11150282	T	C	0.0989487	0.0196972	6.02893e-07	0.0102817	0.028709	0.720243	25.2355
class Melainabacteria	Diabetic neuropathy	rs113884518	T	C	-0.205352	0.0454982	8.05675e-06	0.0548116	0.0887044	0.536633	20.3709
class Melainabacteria	Diabetic neuropathy	rs28678345	T	C	0.214848	0.0470878	6.69083e-06	-0.00254062	0.0635173	0.968094	20.8183
class Melainabacteria	Diabetic neuropathy	rs367480	A	G	0.083758	0.0185796	8.19917e-06	0.0331826	0.0286512	0.2468	20.3226
class Melainabacteria	Diabetic neuropathy	rs4129395	G	A	0.0896187	0.0185106	1.48057e-06	0.0296852	0.0273633	0.277986	23.4399
class Melainabacteria	Diabetic neuropathy	rs789069	A	C	-0.103539	0.0234287	6.84636e-06	-0.00153708	0.0391914	0.968715	19.5304
class Melainabacteria	Diabetic neuropathy	rs79790072	T	C	0.226722	0.0487841	3.29011e-06	-0.130875	0.0802601	0.102966	21.5989
class Melainabacteria	Diabetic neuropathy	rs9864379	T	C	-0.159735	0.0292553	5.36056e-08	-0.0326901	0.0390173	0.402122	29.812
class Melainabacteria	Diabetic retinopathy	rs10148250	A	G	-0.0861928	0.0193381	8.67142e-06	-0.00190197	0.014922	0.898575	19.8662
class Melainabacteria	Diabetic retinopathy	rs10738747	A	G	-0.0814624	0.0184409	9.95795e-06	0.0223672	0.0145172	0.12338	19.5142
class Melainabacteria	Diabetic retinopathy	rs11150282	T	C	0.0989487	0.0196972	6.02893e-07	0.00279414	0.0150294	0.852515	25.2355
class Melainabacteria	Diabetic retinopathy	rs113884518	T	C	-0.205352	0.0454982	8.05675e-06	0.0723135	0.046701	0.121517	20.3709
class Melainabacteria	Diabetic retinopathy	rs28678345	T	C	0.214848	0.0470878	6.69083e-06	0.0488649	0.0336866	0.146899	20.8183
class Melainabacteria	Diabetic retinopathy	rs367480	A	G	0.083758	0.0185796	8.19917e-06	0.00959507	0.0150553	0.523916	20.3226
class Melainabacteria	Diabetic retinopathy	rs4129395	G	A	0.0896187	0.0185106	1.48057e-06	0.0164065	0.0143571	0.253146	23.4399
class Melainabacteria	Diabetic retinopathy	rs789069	A	C	-0.103539	0.0234287	6.84636e-06	-0.00141591	0.0206016	0.945206	19.5304
class Melainabacteria	Diabetic retinopathy	rs79790072	T	C	0.226722	0.0487841	3.29011e-06	-0.00242561	0.0420308	0.953979	21.5989
class Melainabacteria	Diabetic retinopathy	rs9864379	T	C	-0.159735	0.0292553	5.36056e-08	0.00593587	0.0203508	0.770533	29.812
class Melainabacteria	Charcot foot	rs10148250	A	G	-0.0861928	0.0193381	8.67142e-06	0.0178956	0.0678008	0.791823	19.8662
class Melainabacteria	Charcot foot	rs10738747	A	G	-0.0814624	0.0184409	9.95795e-06	0.0887389	0.0662614	0.180498	19.5142
class Melainabacteria	Charcot foot	rs11150282	T	C	0.0989487	0.0196972	6.02893e-07	-0.0248057	0.0685539	0.71747	25.2355
class Melainabacteria	Charcot foot	rs113884518	T	C	-0.205352	0.0454982	8.05675e-06	0.244868	0.212805	0.24987	20.3709
class Melainabacteria	Charcot foot	rs28678345	T	C	0.214848	0.0470878	6.69083e-06	-0.0463089	0.152242	0.760992	20.8183
class Melainabacteria	Charcot foot	rs367480	A	G	0.083758	0.0185796	8.19917e-06	0.0851407	0.0686475	0.214879	20.3226
class Melainabacteria	Charcot foot	rs4129395	G	A	0.0896187	0.0185106	1.48057e-06	0.0557604	0.0655881	0.395236	23.4399
class Melainabacteria	Charcot foot	rs789069	A	C	-0.103539	0.0234287	6.84636e-06	-0.0984206	0.0946927	0.298634	19.5304
class Melainabacteria	Charcot foot	rs79790072	T	C	0.226722	0.0487841	3.29011e-06	-0.251712	0.189838	0.184863	21.5989
class Melainabacteria	Charcot foot	rs9864379	T	C	-0.159735	0.0292553	5.36056e-08	-0.114067	0.0927273	0.218647	29.812
class Methanobacteria	Diabetic hypoglycemia	rs10202904	G	T	0.121754	0.0235357	3.01432e-07	0.0216259	0.017662	0.22079	26.7616
class Methanobacteria	Diabetic hypoglycemia	rs10424197	A	G	0.111274	0.0247517	9.27897e-06	0.0133145	0.0199873	0.505316	20.2105
class Methanobacteria	Diabetic hypoglycemia	rs4257531	G	A	0.164498	0.0364959	7.44338e-06	-0.0147386	0.0282401	0.601737	20.3158
class Methanobacteria	Diabetic hypoglycemia	rs6508769	C	T	-0.153519	0.0344519	8.22527e-06	-0.0202365	0.024392	0.406743	19.8563
class Methanobacteria	Diabetic hypoglycemia	rs6776814	T	C	-0.199566	0.0411825	1.63061e-06	0.0140409	0.0596819	0.814005	23.4827
class Methanobacteria	Diabetic hypoglycemia	rs73068003	G	T	-0.15814	0.0351803	8.44578e-06	0.0368705	0.0291674	0.206194	20.2062
class Methanobacteria	Diabetic hypoglycemia	rs73457410	A	G	0.21534	0.0436695	1.40854e-06	0.0234848	0.0349445	0.501545	24.316
class Methanobacteria	Diabetic hypoglycemia	rs75208022	C	T	-0.227245	0.048763	5.92107e-06	0.0058255	0.029307	0.842438	21.7174
class Methanobacteria	Diabetic hypoglycemia	rs894996	C	A	0.216999	0.0449076	1.87556e-06	0.030018	0.0337317	0.373518	23.3494
class Methanobacteria	Diabetic ketoacidosis	rs10202904	G	T	0.121754	0.0235357	3.01432e-07	0.00241568	0.0171891	0.888237	26.7616
class Methanobacteria	Diabetic ketoacidosis	rs10424197	A	G	0.111274	0.0247517	9.27897e-06	-0.00927214	0.0193944	0.632591	20.2105
class Methanobacteria	Diabetic ketoacidosis	rs4257531	G	A	0.164498	0.0364959	7.44338e-06	0.0255958	0.0274516	0.351131	20.3158
class Methanobacteria	Diabetic ketoacidosis	rs6508769	C	T	-0.153519	0.0344519	8.22527e-06	-0.0329393	0.0237382	0.165256	19.8563
class Methanobacteria	Diabetic ketoacidosis	rs6776814	T	C	-0.199566	0.0411825	1.63061e-06	-0.0713074	0.0581435	0.220047	23.4827
class Methanobacteria	Diabetic ketoacidosis	rs73068003	G	T	-0.15814	0.0351803	8.44578e-06	0.001688	0.02838	0.952571	20.2062
class Methanobacteria	Diabetic ketoacidosis	rs73457410	A	G	0.21534	0.0436695	1.40854e-06	0.0122018	0.0339791	0.719522	24.316
class Methanobacteria	Diabetic ketoacidosis	rs75208022	C	T	-0.227245	0.048763	5.92107e-06	0.0403425	0.0285383	0.157472	21.7174
class Methanobacteria	Diabetic ketoacidosis	rs894996	C	A	0.216999	0.0449076	1.87556e-06	0.0173959	0.032944	0.597468	23.3494
class Methanobacteria	Diabetic nephropathy	rs10202904	G	T	0.121754	0.0235357	3.01432e-07	-0.0093506	0.0230178	0.68457	26.7616
class Methanobacteria	Diabetic nephropathy	rs10424197	A	G	0.111274	0.0247517	9.27897e-06	0.0115316	0.0259311	0.656537	20.2105
class Methanobacteria	Diabetic nephropathy	rs4257531	G	A	0.164498	0.0364959	7.44338e-06	0.0102728	0.036818	0.780232	20.3158
class Methanobacteria	Diabetic nephropathy	rs6508769	C	T	-0.153519	0.0344519	8.22527e-06	0.00258085	0.0317112	0.935135	19.8563
class Methanobacteria	Diabetic nephropathy	rs6776814	T	C	-0.199566	0.0411825	1.63061e-06	0.00061623	0.0797107	0.993832	23.4827
class Methanobacteria	Diabetic nephropathy	rs73068003	G	T	-0.15814	0.0351803	8.44578e-06	0.0423898	0.0379766	0.264333	20.2062
class Methanobacteria	Diabetic nephropathy	rs73457410	A	G	0.21534	0.0436695	1.40854e-06	0.0674077	0.0458906	0.141866	24.316
class Methanobacteria	Diabetic nephropathy	rs75208022	C	T	-0.227245	0.048763	5.92107e-06	0.0679458	0.0382574	0.0757304	21.7174
class Methanobacteria	Diabetic nephropathy	rs894996	C	A	0.216999	0.0449076	1.87556e-06	0.0662677	0.0436172	0.128686	23.3494
class Methanobacteria	Diabetic neuropathy	rs10202904	G	T	0.121754	0.0235357	3.01432e-07	0.0108212	0.0279902	0.699046	26.7616
class Methanobacteria	Diabetic neuropathy	rs10424197	A	G	0.111274	0.0247517	9.27897e-06	-0.0299415	0.0315938	0.343282	20.2105
class Methanobacteria	Diabetic neuropathy	rs4257531	G	A	0.164498	0.0364959	7.44338e-06	-0.00112781	0.0445588	0.979807	20.3158
class Methanobacteria	Diabetic neuropathy	rs6508769	C	T	-0.153519	0.0344519	8.22527e-06	-0.0114757	0.0385651	0.766034	19.8563
class Methanobacteria	Diabetic neuropathy	rs6776814	T	C	-0.199566	0.0411825	1.63061e-06	0.0264284	0.0929185	0.776084	23.4827
class Methanobacteria	Diabetic neuropathy	rs73068003	G	T	-0.15814	0.0351803	8.44578e-06	0.0174955	0.0459486	0.703378	20.2062
class Methanobacteria	Diabetic neuropathy	rs73457410	A	G	0.21534	0.0436695	1.40854e-06	-0.00113785	0.0545885	0.98337	24.316
class Methanobacteria	Diabetic neuropathy	rs75208022	C	T	-0.227245	0.048763	5.92107e-06	0.114133	0.0459537	0.0130041	21.7174
class Methanobacteria	Diabetic neuropathy	rs894996	C	A	0.216999	0.0449076	1.87556e-06	0.0850407	0.0532146	0.110027	23.3494
class Methanobacteria	Diabetic retinopathy	rs10202904	G	T	0.121754	0.0235357	3.01432e-07	0.00672192	0.0147044	0.647573	26.7616
class Methanobacteria	Diabetic retinopathy	rs10424197	A	G	0.111274	0.0247517	9.27897e-06	-0.0170616	0.0166072	0.304248	20.2105
class Methanobacteria	Diabetic retinopathy	rs4257531	G	A	0.164498	0.0364959	7.44338e-06	-0.0052706	0.0234935	0.82249	20.3158
class Methanobacteria	Diabetic retinopathy	rs6508769	C	T	-0.153519	0.0344519	8.22527e-06	-0.0118145	0.0203264	0.561079	19.8563
class Methanobacteria	Diabetic retinopathy	rs6776814	T	C	-0.199566	0.0411825	1.63061e-06	-0.0172658	0.0501536	0.730651	23.4827
class Methanobacteria	Diabetic retinopathy	rs73068003	G	T	-0.15814	0.0351803	8.44578e-06	-0.0322039	0.0243381	0.185773	20.2062
class Methanobacteria	Diabetic retinopathy	rs73457410	A	G	0.21534	0.0436695	1.40854e-06	-0.0358307	0.0293233	0.221738	24.316
class Methanobacteria	Diabetic retinopathy	rs75208022	C	T	-0.227245	0.048763	5.92107e-06	0.0151169	0.0244468	0.536339	21.7174
class Methanobacteria	Diabetic retinopathy	rs894996	C	A	0.216999	0.0449076	1.87556e-06	0.0504798	0.0280506	0.071925	23.3494
class Methanobacteria	Charcot foot	rs10202904	G	T	0.121754	0.0235357	3.01432e-07	0.0343764	0.0671422	0.608656	26.7616
class Methanobacteria	Charcot foot	rs10424197	A	G	0.111274	0.0247517	9.27897e-06	0.0355615	0.0757485	0.638735	20.2105
class Methanobacteria	Charcot foot	rs4257531	G	A	0.164498	0.0364959	7.44338e-06	0.10152	0.107757	0.346131	20.3158
class Methanobacteria	Charcot foot	rs6508769	C	T	-0.153519	0.0344519	8.22527e-06	-0.128624	0.0925027	0.164379	19.8563
class Methanobacteria	Charcot foot	rs6776814	T	C	-0.199566	0.0411825	1.63061e-06	0.0369047	0.233771	0.874561	23.4827
class Methanobacteria	Charcot foot	rs73068003	G	T	-0.15814	0.0351803	8.44578e-06	0.0375786	0.110529	0.733866	20.2062
class Methanobacteria	Charcot foot	rs73457410	A	G	0.21534	0.0436695	1.40854e-06	0.0190247	0.132999	0.886255	24.316
class Methanobacteria	Charcot foot	rs75208022	C	T	-0.227245	0.048763	5.92107e-06	0.174882	0.111963	0.118296	21.7174
class Methanobacteria	Charcot foot	rs894996	C	A	0.216999	0.0449076	1.87556e-06	0.0669309	0.12808	0.601272	23.3494
class Mollicutes	Diabetic hypoglycemia	rs10108398	G	A	0.0769142	0.0153953	1.09001e-06	-0.00252279	0.019283	0.89591	24.9595
class Mollicutes	Diabetic hypoglycemia	rs11890098	A	G	0.074438	0.0153389	9.56577e-07	0.0114272	0.0192829	0.553444	23.5505
class Mollicutes	Diabetic hypoglycemia	rs12566890	T	G	-0.101147	0.0230978	3.65098e-06	0.0131414	0.0258148	0.610706	19.1763
class Mollicutes	Diabetic hypoglycemia	rs17214486	C	A	0.06099	0.0135623	6.60861e-06	0.0302808	0.0184651	0.101028	20.2232
class Mollicutes	Diabetic hypoglycemia	rs2464826	A	C	0.0944239	0.0211806	8.39499e-06	0.0205125	0.0274374	0.454694	19.8741
class Mollicutes	Diabetic hypoglycemia	rs28537087	G	A	0.0820873	0.0188312	8.07402e-06	0.00373874	0.0202496	0.853517	19.0019
class Mollicutes	Diabetic hypoglycemia	rs3768491	G	A	0.0681052	0.0149061	4.2335e-06	-0.00139652	0.0189836	0.941357	20.8753
class Mollicutes	Diabetic hypoglycemia	rs4885016	C	T	0.0819606	0.0181628	7.26993e-06	-0.0288764	0.0255508	0.258412	20.3631
class Mollicutes	Diabetic hypoglycemia	rs6043847	T	C	-0.114937	0.0248606	4.55481e-06	-0.0431826	0.0367274	0.239691	21.3745
class Mollicutes	Diabetic hypoglycemia	rs72901605	T	C	-0.0841852	0.0178119	3.25792e-06	0.00325239	0.0269739	0.904027	22.3383
class Mollicutes	Diabetic hypoglycemia	rs74603314	T	C	0.221639	0.0462918	1.5569e-06	-0.00617957	0.0435904	0.887266	22.9237
class Mollicutes	Diabetic hypoglycemia	rs78169027	A	G	-0.108283	0.0237289	5.87611e-06	-0.0809993	0.036394	0.0260393	20.8241
class Mollicutes	Diabetic ketoacidosis	rs10108398	G	A	0.0769142	0.0153953	1.09001e-06	-0.0342211	0.0187356	0.0677704	24.9595
class Mollicutes	Diabetic ketoacidosis	rs11890098	A	G	0.074438	0.0153389	9.56577e-07	0.03957	0.0187482	0.0348065	23.5505
class Mollicutes	Diabetic ketoacidosis	rs12566890	T	G	-0.101147	0.0230978	3.65098e-06	0.0234284	0.025048	0.349613	19.1763
class Mollicutes	Diabetic ketoacidosis	rs17214486	C	A	0.06099	0.0135623	6.60861e-06	0.0139865	0.0179691	0.436355	20.2232
class Mollicutes	Diabetic ketoacidosis	rs2464826	A	C	0.0944239	0.0211806	8.39499e-06	-0.0154056	0.0267783	0.565087	19.8741
class Mollicutes	Diabetic ketoacidosis	rs28537087	G	A	0.0820873	0.0188312	8.07402e-06	-0.0230797	0.0196623	0.240473	19.0019
class Mollicutes	Diabetic ketoacidosis	rs3768491	G	A	0.0681052	0.0149061	4.2335e-06	-0.031451	0.0184635	0.0884891	20.8753
class Mollicutes	Diabetic ketoacidosis	rs4885016	C	T	0.0819606	0.0181628	7.26993e-06	-0.0518538	0.0248602	0.0369956	20.3631
class Mollicutes	Diabetic ketoacidosis	rs6043847	T	C	-0.114937	0.0248606	4.55481e-06	0.0291789	0.0356525	0.413114	21.3745
class Mollicutes	Diabetic ketoacidosis	rs72901605	T	C	-0.0841852	0.0178119	3.25792e-06	-0.0142598	0.0262357	0.586766	22.3383
class Mollicutes	Diabetic ketoacidosis	rs74603314	T	C	0.221639	0.0462918	1.5569e-06	-0.0164674	0.0423947	0.697697	22.9237
class Mollicutes	Diabetic ketoacidosis	rs78169027	A	G	-0.108283	0.0237289	5.87611e-06	-0.0649921	0.0352907	0.06553	20.8241
class Mollicutes	Diabetic nephropathy	rs10108398	G	A	0.0769142	0.0153953	1.09001e-06	0.022592	0.0251438	0.368914	24.9595
class Mollicutes	Diabetic nephropathy	rs11890098	A	G	0.074438	0.0153389	9.56577e-07	0.0441666	0.0251248	0.0787662	23.5505
class Mollicutes	Diabetic nephropathy	rs12566890	T	G	-0.101147	0.0230978	3.65098e-06	-0.000527761	0.0334156	0.987399	19.1763
class Mollicutes	Diabetic nephropathy	rs17214486	C	A	0.06099	0.0135623	6.60861e-06	-0.00631504	0.0241034	0.793323	20.2232
class Mollicutes	Diabetic nephropathy	rs2464826	A	C	0.0944239	0.0211806	8.39499e-06	-0.0204085	0.035726	0.56783	19.8741
class Mollicutes	Diabetic nephropathy	rs28537087	G	A	0.0820873	0.0188312	8.07402e-06	-0.0110221	0.026195	0.673923	19.0019
class Mollicutes	Diabetic nephropathy	rs3768491	G	A	0.0681052	0.0149061	4.2335e-06	-0.0212779	0.0247628	0.390193	20.8753
class Mollicutes	Diabetic nephropathy	rs4885016	C	T	0.0819606	0.0181628	7.26993e-06	0.00350629	0.0333037	0.916152	20.3631
class Mollicutes	Diabetic nephropathy	rs6043847	T	C	-0.114937	0.0248606	4.55481e-06	-0.0624782	0.0480072	0.19311	21.3745
class Mollicutes	Diabetic nephropathy	rs72901605	T	C	-0.0841852	0.0178119	3.25792e-06	0.0306287	0.0350381	0.382034	22.3383
class Mollicutes	Diabetic nephropathy	rs74603314	T	C	0.221639	0.0462918	1.5569e-06	-0.0233889	0.0577658	0.685558	22.9237
class Mollicutes	Diabetic nephropathy	rs78169027	A	G	-0.108283	0.0237289	5.87611e-06	-0.0664563	0.0472795	0.159842	20.8241
class Mollicutes	Diabetic neuropathy	rs10108398	G	A	0.0769142	0.0153953	1.09001e-06	-0.0499202	0.0306226	0.103064	24.9595
class Mollicutes	Diabetic neuropathy	rs11890098	A	G	0.074438	0.0153389	9.56577e-07	0.0772231	0.0300788	0.0102475	23.5505
class Mollicutes	Diabetic neuropathy	rs12566890	T	G	-0.101147	0.0230978	3.65098e-06	0.0438411	0.0409344	0.284165	19.1763
class Mollicutes	Diabetic neuropathy	rs17214486	C	A	0.06099	0.0135623	6.60861e-06	0.00332018	0.0292394	0.909593	20.2232
class Mollicutes	Diabetic neuropathy	rs2464826	A	C	0.0944239	0.0211806	8.39499e-06	-0.0458609	0.0436559	0.293484	19.8741
class Mollicutes	Diabetic neuropathy	rs28537087	G	A	0.0820873	0.0188312	8.07402e-06	0.00776841	0.0321906	0.809303	19.0019
class Mollicutes	Diabetic neuropathy	rs3768491	G	A	0.0681052	0.0149061	4.2335e-06	-0.0219242	0.0301187	0.466658	20.8753
class Mollicutes	Diabetic neuropathy	rs4885016	C	T	0.0819606	0.0181628	7.26993e-06	0.017827	0.0407338	0.661643	20.3631
class Mollicutes	Diabetic neuropathy	rs6043847	T	C	-0.114937	0.0248606	4.55481e-06	-0.0106682	0.0580157	0.854104	21.3745
class Mollicutes	Diabetic neuropathy	rs72901605	T	C	-0.0841852	0.0178119	3.25792e-06	-0.000263353	0.0424071	0.995045	22.3383
class Mollicutes	Diabetic neuropathy	rs74603314	T	C	0.221639	0.0462918	1.5569e-06	0.0508408	0.0677629	0.453088	22.9237
class Mollicutes	Diabetic neuropathy	rs78169027	A	G	-0.108283	0.0237289	5.87611e-06	-0.0845223	0.0575163	0.141687	20.8241
class Mollicutes	Diabetic retinopathy	rs10108398	G	A	0.0769142	0.0153953	1.09001e-06	-0.0117453	0.016072	0.464905	24.9595
class Mollicutes	Diabetic retinopathy	rs11890098	A	G	0.074438	0.0153389	9.56577e-07	0.0290921	0.0160521	0.069931	23.5505
class Mollicutes	Diabetic retinopathy	rs12566890	T	G	-0.101147	0.0230978	3.65098e-06	0.0322558	0.0214052	0.131832	19.1763
class Mollicutes	Diabetic retinopathy	rs17214486	C	A	0.06099	0.0135623	6.60861e-06	-0.0222945	0.0154117	0.148011	20.2232
class Mollicutes	Diabetic retinopathy	rs2464826	A	C	0.0944239	0.0211806	8.39499e-06	-0.000646695	0.0228168	0.977389	19.8741
class Mollicutes	Diabetic retinopathy	rs28537087	G	A	0.0820873	0.0188312	8.07402e-06	0.0186534	0.0167621	0.265781	19.0019
class Mollicutes	Diabetic retinopathy	rs3768491	G	A	0.0681052	0.0149061	4.2335e-06	0.0235836	0.0158301	0.136277	20.8753
class Mollicutes	Diabetic retinopathy	rs4885016	C	T	0.0819606	0.0181628	7.26993e-06	-0.026082	0.0212398	0.219457	20.3631
class Mollicutes	Diabetic retinopathy	rs6043847	T	C	-0.114937	0.0248606	4.55481e-06	-0.0015496	0.0305634	0.959564	21.3745
class Mollicutes	Diabetic retinopathy	rs72901605	T	C	-0.0841852	0.0178119	3.25792e-06	-0.0500903	0.0223975	0.0253239	22.3383
class Mollicutes	Diabetic retinopathy	rs74603314	T	C	0.221639	0.0462918	1.5569e-06	0.0132474	0.0365678	0.71715	22.9237
class Mollicutes	Diabetic retinopathy	rs78169027	A	G	-0.108283	0.0237289	5.87611e-06	-0.0598918	0.0302816	0.0479479	20.8241
class Mollicutes	Charcot foot	rs10108398	G	A	0.0769142	0.0153953	1.09001e-06	-0.0541292	0.0734408	0.461095	24.9595
class Mollicutes	Charcot foot	rs11890098	A	G	0.074438	0.0153389	9.56577e-07	0.0576008	0.073332	0.432172	23.5505
class Mollicutes	Charcot foot	rs12566890	T	G	-0.101147	0.0230978	3.65098e-06	0.197581	0.0977455	0.0432404	19.1763
class Mollicutes	Charcot foot	rs17214486	C	A	0.06099	0.0135623	6.60861e-06	0.0796631	0.0703396	0.257404	20.2232
class Mollicutes	Charcot foot	rs2464826	A	C	0.0944239	0.0211806	8.39499e-06	-0.00161028	0.104285	0.98768	19.8741
class Mollicutes	Charcot foot	rs28537087	G	A	0.0820873	0.0188312	8.07402e-06	0.00694711	0.0764664	0.92761	19.0019
class Mollicutes	Charcot foot	rs3768491	G	A	0.0681052	0.0149061	4.2335e-06	-0.0606532	0.0720736	0.400042	20.8753
class Mollicutes	Charcot foot	rs4885016	C	T	0.0819606	0.0181628	7.26993e-06	-0.0338663	0.0973495	0.727927	20.3631
class Mollicutes	Charcot foot	rs6043847	T	C	-0.114937	0.0248606	4.55481e-06	-0.205361	0.139601	0.141274	21.3745
class Mollicutes	Charcot foot	rs72901605	T	C	-0.0841852	0.0178119	3.25792e-06	-0.0184713	0.102169	0.856532	22.3383
class Mollicutes	Charcot foot	rs74603314	T	C	0.221639	0.0462918	1.5569e-06	-0.197029	0.168096	0.241147	22.9237
class Mollicutes	Charcot foot	rs78169027	A	G	-0.108283	0.0237289	5.87611e-06	-0.0116998	0.137801	0.932338	20.8241
class Negativicutes	Diabetic hypoglycemia	rs1135612	G	A	0.0529785	0.0119177	9.26296e-06	-0.0240156	0.0212933	0.259384	19.7613
class Negativicutes	Diabetic hypoglycemia	rs13086907	G	A	0.0625312	0.0131735	1.95488e-06	0.00787202	0.020754	0.704464	22.5316
class Negativicutes	Diabetic hypoglycemia	rs1643968	T	C	-0.0565284	0.0112298	4.14601e-07	0.00333917	0.0179931	0.852774	25.339
class Negativicutes	Diabetic hypoglycemia	rs1649999	A	G	0.0748989	0.0166458	7.58124e-06	0.00035672	0.0293781	0.990312	20.2461
class Negativicutes	Diabetic hypoglycemia	rs2834062	A	G	0.0489057	0.0108842	8.43918e-06	-0.0224223	0.0189033	0.23556	20.1895
class Negativicutes	Diabetic hypoglycemia	rs4463806	C	T	0.0543966	0.0129365	7.80657e-06	0.0335624	0.0218633	0.124759	17.6811
class Negativicutes	Diabetic hypoglycemia	rs4722181	T	G	0.0501306	0.0105798	2.00111e-06	0.0314531	0.0172971	0.0690017	22.4518
class Negativicutes	Diabetic hypoglycemia	rs60274479	T	C	-0.0659623	0.0134137	1.1623e-06	-0.00459467	0.0217358	0.832585	24.1821
class Negativicutes	Diabetic hypoglycemia	rs61249479	A	C	0.0777075	0.0168628	2.95474e-06	-0.00603985	0.0240007	0.80131	21.2357
class Negativicutes	Diabetic hypoglycemia	rs71405394	G	A	-0.114178	0.02405	2.16631e-06	-0.000194578	0.0338209	0.99541	22.539
class Negativicutes	Diabetic hypoglycemia	rs73232831	G	A	-0.151829	0.0314932	1.87452e-06	-0.064237	0.046594	0.168001	23.2421
class Negativicutes	Diabetic hypoglycemia	rs9423647	G	A	0.047817	0.0105282	6.06108e-06	0.00723014	0.0173715	0.677258	20.628
class Negativicutes	Diabetic ketoacidosis	rs1135612	G	A	0.0529785	0.0119177	9.26296e-06	-0.0519108	0.0207431	0.0123299	19.7613
class Negativicutes	Diabetic ketoacidosis	rs13086907	G	A	0.0625312	0.0131735	1.95488e-06	0.00866807	0.0201299	0.666755	22.5316
class Negativicutes	Diabetic ketoacidosis	rs1643968	T	C	-0.0565284	0.0112298	4.14601e-07	0.0145559	0.0175051	0.405677	25.339
class Negativicutes	Diabetic ketoacidosis	rs1649999	A	G	0.0748989	0.0166458	7.58124e-06	0.0400089	0.0286211	0.162148	20.2461
class Negativicutes	Diabetic ketoacidosis	rs2834062	A	G	0.0489057	0.0108842	8.43918e-06	0.00615944	0.018396	0.737756	20.1895
class Negativicutes	Diabetic ketoacidosis	rs4463806	C	T	0.0543966	0.0129365	7.80657e-06	0.00350076	0.0212222	0.868977	17.6811
class Negativicutes	Diabetic ketoacidosis	rs4722181	T	G	0.0501306	0.0105798	2.00111e-06	0.00231298	0.0168431	0.890774	22.4518
class Negativicutes	Diabetic ketoacidosis	rs60274479	T	C	-0.0659623	0.0134137	1.1623e-06	-0.037708	0.0211516	0.0746277	24.1821
class Negativicutes	Diabetic ketoacidosis	rs61249479	A	C	0.0777075	0.0168628	2.95474e-06	-0.0247585	0.0233703	0.289418	21.2357
class Negativicutes	Diabetic ketoacidosis	rs71405394	G	A	-0.114178	0.02405	2.16631e-06	-0.0430048	0.0328665	0.190715	22.539
class Negativicutes	Diabetic ketoacidosis	rs73232831	G	A	-0.151829	0.0314932	1.87452e-06	0.0547555	0.0450794	0.224501	23.2421
class Negativicutes	Diabetic ketoacidosis	rs9423647	G	A	0.047817	0.0105282	6.06108e-06	-0.0116651	0.0169176	0.490494	20.628
class Negativicutes	Diabetic nephropathy	rs1135612	G	A	0.0529785	0.0119177	9.26296e-06	-0.0314061	0.0276951	0.256797	19.7613
class Negativicutes	Diabetic nephropathy	rs13086907	G	A	0.0625312	0.0131735	1.95488e-06	0.00476289	0.0271407	0.860695	22.5316
class Negativicutes	Diabetic nephropathy	rs1643968	T	C	-0.0565284	0.0112298	4.14601e-07	0.000371335	0.0234113	0.987345	25.339
class Negativicutes	Diabetic nephropathy	rs1649999	A	G	0.0748989	0.0166458	7.58124e-06	0.121887	0.036945	0.000969795	20.2461
class Negativicutes	Diabetic nephropathy	rs2834062	A	G	0.0489057	0.0108842	8.43918e-06	0.0221146	0.0245536	0.367768	20.1895
class Negativicutes	Diabetic nephropathy	rs4463806	C	T	0.0543966	0.0129365	7.80657e-06	0.0523103	0.0286	0.0673954	17.6811
class Negativicutes	Diabetic nephropathy	rs4722181	T	G	0.0501306	0.0105798	2.00111e-06	0.0434197	0.0224973	0.053608	22.4518
class Negativicutes	Diabetic nephropathy	rs60274479	T	C	-0.0659623	0.0134137	1.1623e-06	-0.0331427	0.0283317	0.242078	24.1821
class Negativicutes	Diabetic nephropathy	rs61249479	A	C	0.0777075	0.0168628	2.95474e-06	-0.0481229	0.0311334	0.122176	21.2357
class Negativicutes	Diabetic nephropathy	rs71405394	G	A	-0.114178	0.02405	2.16631e-06	-0.0142151	0.044073	0.747047	22.539
class Negativicutes	Diabetic nephropathy	rs73232831	G	A	-0.151829	0.0314932	1.87452e-06	0.0816537	0.0604741	0.176943	23.2421
class Negativicutes	Diabetic nephropathy	rs9423647	G	A	0.047817	0.0105282	6.06108e-06	-0.0349539	0.0226726	0.123151	20.628
class Negativicutes	Diabetic neuropathy	rs1135612	G	A	0.0529785	0.0119177	9.26296e-06	-0.0741865	0.033659	0.0275201	19.7613
class Negativicutes	Diabetic neuropathy	rs13086907	G	A	0.0625312	0.0131735	1.95488e-06	-0.024092	0.0329067	0.46409	22.5316
class Negativicutes	Diabetic neuropathy	rs1643968	T	C	-0.0565284	0.0112298	4.14601e-07	0.0252345	0.0285032	0.375984	25.339
class Negativicutes	Diabetic neuropathy	rs1649999	A	G	0.0748989	0.0166458	7.58124e-06	0.0532942	0.0465069	0.251819	20.2461
class Negativicutes	Diabetic neuropathy	rs2834062	A	G	0.0489057	0.0108842	8.43918e-06	0.0135492	0.029879	0.650212	20.1895
class Negativicutes	Diabetic neuropathy	rs4463806	C	T	0.0543966	0.0129365	7.80657e-06	-0.00642281	0.0345905	0.852695	17.6811
class Negativicutes	Diabetic neuropathy	rs4722181	T	G	0.0501306	0.0105798	2.00111e-06	0.0133614	0.0273953	0.625743	22.4518
class Negativicutes	Diabetic neuropathy	rs60274479	T	C	-0.0659623	0.0134137	1.1623e-06	0.0197306	0.0344328	0.566632	24.1821
class Negativicutes	Diabetic neuropathy	rs61249479	A	C	0.0777075	0.0168628	2.95474e-06	-0.0225354	0.0383008	0.556277	21.2357
class Negativicutes	Diabetic neuropathy	rs71405394	G	A	-0.114178	0.02405	2.16631e-06	-0.151144	0.0552662	0.00624123	22.539
class Negativicutes	Diabetic neuropathy	rs73232831	G	A	-0.151829	0.0314932	1.87452e-06	0.0319903	0.0725058	0.659062	23.2421
class Negativicutes	Diabetic neuropathy	rs9423647	G	A	0.047817	0.0105282	6.06108e-06	0.00399221	0.0275544	0.884802	20.628
class Negativicutes	Diabetic retinopathy	rs1135612	G	A	0.0529785	0.0119177	9.26296e-06	-0.0393559	0.0177127	0.0262894	19.7613
class Negativicutes	Diabetic retinopathy	rs13086907	G	A	0.0625312	0.0131735	1.95488e-06	-0.0105651	0.0173063	0.541546	22.5316
class Negativicutes	Diabetic retinopathy	rs1643968	T	C	-0.0565284	0.0112298	4.14601e-07	0.00958427	0.0149837	0.522402	25.339
class Negativicutes	Diabetic retinopathy	rs1649999	A	G	0.0748989	0.0166458	7.58124e-06	0.0111894	0.0244704	0.647481	20.2461
class Negativicutes	Diabetic retinopathy	rs2834062	A	G	0.0489057	0.0108842	8.43918e-06	0.0105815	0.0157177	0.500808	20.1895
class Negativicutes	Diabetic retinopathy	rs4463806	C	T	0.0543966	0.0129365	7.80657e-06	-0.0111791	0.0181956	0.538962	17.6811
class Negativicutes	Diabetic retinopathy	rs4722181	T	G	0.0501306	0.0105798	2.00111e-06	0.00851832	0.0143754	0.553475	22.4518
class Negativicutes	Diabetic retinopathy	rs60274479	T	C	-0.0659623	0.0134137	1.1623e-06	-0.0297705	0.018109	0.100184	24.1821
class Negativicutes	Diabetic retinopathy	rs61249479	A	C	0.0777075	0.0168628	2.95474e-06	-0.0352769	0.0199337	0.076775	21.2357
class Negativicutes	Diabetic retinopathy	rs71405394	G	A	-0.114178	0.02405	2.16631e-06	-0.0502699	0.0281743	0.0743824	22.539
class Negativicutes	Diabetic retinopathy	rs73232831	G	A	-0.151829	0.0314932	1.87452e-06	0.0129308	0.03867	0.738086	23.2421
class Negativicutes	Diabetic retinopathy	rs9423647	G	A	0.047817	0.0105282	6.06108e-06	0.00683113	0.0144868	0.637255	20.628
class Negativicutes	Charcot foot	rs1135612	G	A	0.0529785	0.0119177	9.26296e-06	-0.0624093	0.0804633	0.437971	19.7613
class Negativicutes	Charcot foot	rs13086907	G	A	0.0625312	0.0131735	1.95488e-06	-0.100656	0.0791949	0.20373	22.5316
class Negativicutes	Charcot foot	rs1643968	T	C	-0.0565284	0.0112298	4.14601e-07	0.0341775	0.0684933	0.617787	25.339
class Negativicutes	Charcot foot	rs1649999	A	G	0.0748989	0.0166458	7.58124e-06	-0.052394	0.112436	0.641223	20.2461
class Negativicutes	Charcot foot	rs2834062	A	G	0.0489057	0.0108842	8.43918e-06	0.0630383	0.0719316	0.380832	20.1895
class Negativicutes	Charcot foot	rs4463806	C	T	0.0543966	0.0129365	7.80657e-06	-0.0652125	0.0835077	0.434853	17.6811
class Negativicutes	Charcot foot	rs4722181	T	G	0.0501306	0.0105798	2.00111e-06	-0.0582749	0.0656013	0.374368	22.4518
class Negativicutes	Charcot foot	rs60274479	T	C	-0.0659623	0.0134137	1.1623e-06	-0.0726898	0.0831224	0.381851	24.1821
class Negativicutes	Charcot foot	rs61249479	A	C	0.0777075	0.0168628	2.95474e-06	-0.116641	0.0908848	0.199354	21.2357
class Negativicutes	Charcot foot	rs71405394	G	A	-0.114178	0.02405	2.16631e-06	0.0604132	0.129939	0.641978	22.539
class Negativicutes	Charcot foot	rs73232831	G	A	-0.151829	0.0314932	1.87452e-06	0.0084399	0.176941	0.961956	23.2421
class Negativicutes	Charcot foot	rs9423647	G	A	0.047817	0.0105282	6.06108e-06	0.00603244	0.0660306	0.927208	20.628
class Verrucomicrobiae	Diabetic hypoglycemia	rs111862613	T	C	0.090699	0.0196746	3.73844e-06	-0.00962961	0.0231805	0.677835	21.2517
class Verrucomicrobiae	Diabetic hypoglycemia	rs117107102	A	G	0.204683	0.0431572	2.91823e-06	0.0384764	0.0407283	0.344808	22.4935
class Verrucomicrobiae	Diabetic hypoglycemia	rs11729256	T	C	0.0749798	0.0150177	6.73085e-07	0.0521786	0.0229672	0.023094	24.9277
class Verrucomicrobiae	Diabetic hypoglycemia	rs12908520	G	A	0.0618926	0.0130946	2.17165e-06	0.0187287	0.0173961	0.281656	22.3405
class Verrucomicrobiae	Diabetic hypoglycemia	rs2602429	T	C	-0.0746844	0.0156194	2.58297e-06	-0.0402513	0.0197699	0.0417513	22.8629
class Verrucomicrobiae	Diabetic hypoglycemia	rs4242783	A	G	-0.0689292	0.0147693	2.63615e-06	0.0145375	0.0193138	0.45163	21.7814
class Verrucomicrobiae	Diabetic hypoglycemia	rs4936098	G	A	-0.0648843	0.0135928	1.1222e-06	0.0164328	0.0180908	0.363694	22.7856
class Verrucomicrobiae	Diabetic hypoglycemia	rs61779207	G	A	-0.0758309	0.0167762	6.7228e-06	-0.042708	0.0208955	0.0409647	20.4317
class Verrucomicrobiae	Diabetic hypoglycemia	rs74542928	T	C	0.112164	0.0236422	1.63222e-06	0.0486363	0.0400289	0.224354	22.5077
class Verrucomicrobiae	Diabetic hypoglycemia	rs9349825	A	G	-0.0704036	0.0147128	2.53688e-06	0.026115	0.0220104	0.23543	22.8981
class Verrucomicrobiae	Diabetic hypoglycemia	rs941682	G	A	-0.0631436	0.0143767	9.60993e-06	0.0163369	0.0193423	0.398324	19.2904
class Verrucomicrobiae	Diabetic ketoacidosis	rs111862613	T	C	0.090699	0.0196746	3.73844e-06	0.0382146	0.0224834	0.0891908	21.2517
class Verrucomicrobiae	Diabetic ketoacidosis	rs117107102	A	G	0.204683	0.0431572	2.91823e-06	0.0329755	0.0394494	0.403214	22.4935
class Verrucomicrobiae	Diabetic ketoacidosis	rs11729256	T	C	0.0749798	0.0150177	6.73085e-07	0.0030799	0.0223566	0.890428	24.9277
class Verrucomicrobiae	Diabetic ketoacidosis	rs12908520	G	A	0.0618926	0.0130946	2.17165e-06	-0.00891263	0.0169094	0.598137	22.3405
class Verrucomicrobiae	Diabetic ketoacidosis	rs2602429	T	C	-0.0746844	0.0156194	2.58297e-06	-0.0332922	0.0192181	0.0832147	22.8629
class Verrucomicrobiae	Diabetic ketoacidosis	rs4242783	A	G	-0.0689292	0.0147693	2.63615e-06	0.0172943	0.0187374	0.356018	21.7814
class Verrucomicrobiae	Diabetic ketoacidosis	rs4936098	G	A	-0.0648843	0.0135928	1.1222e-06	-0.00149429	0.0175319	0.932077	22.7856
class Verrucomicrobiae	Diabetic ketoacidosis	rs61779207	G	A	-0.0758309	0.0167762	6.7228e-06	-0.0091636	0.0202943	0.651603	20.4317
class Verrucomicrobiae	Diabetic ketoacidosis	rs74542928	T	C	0.112164	0.0236422	1.63222e-06	-0.0143843	0.0390859	0.71286	22.5077
class Verrucomicrobiae	Diabetic ketoacidosis	rs9349825	A	G	-0.0704036	0.0147128	2.53688e-06	0.00875513	0.0212978	0.681014	22.8981
class Verrucomicrobiae	Diabetic ketoacidosis	rs941682	G	A	-0.0631436	0.0143767	9.60993e-06	0.0213183	0.0187667	0.255971	19.2904
class Verrucomicrobiae	Diabetic nephropathy	rs111862613	T	C	0.090699	0.0196746	3.73844e-06	0.0465871	0.0301662	0.122504	21.2517
class Verrucomicrobiae	Diabetic nephropathy	rs117107102	A	G	0.204683	0.0431572	2.91823e-06	-0.00819176	0.0534736	0.878246	22.4935
class Verrucomicrobiae	Diabetic nephropathy	rs11729256	T	C	0.0749798	0.0150177	6.73085e-07	0.0307179	0.0299945	0.30578	24.9277
class Verrucomicrobiae	Diabetic nephropathy	rs12908520	G	A	0.0618926	0.0130946	2.17165e-06	0.0141422	0.0226745	0.532822	22.3405
class Verrucomicrobiae	Diabetic nephropathy	rs2602429	T	C	-0.0746844	0.0156194	2.58297e-06	-0.0478029	0.0257148	0.0630318	22.8629
class Verrucomicrobiae	Diabetic nephropathy	rs4242783	A	G	-0.0689292	0.0147693	2.63615e-06	-0.0611826	0.0250924	0.0147567	21.7814
class Verrucomicrobiae	Diabetic nephropathy	rs4936098	G	A	-0.0648843	0.0135928	1.1222e-06	-0.0418097	0.0235929	0.076373	22.7856
class Verrucomicrobiae	Diabetic nephropathy	rs61779207	G	A	-0.0758309	0.0167762	6.7228e-06	-0.0139326	0.0272469	0.609108	20.4317
class Verrucomicrobiae	Diabetic nephropathy	rs74542928	T	C	0.112164	0.0236422	1.63222e-06	0.0642098	0.0523867	0.220315	22.5077
class Verrucomicrobiae	Diabetic nephropathy	rs9349825	A	G	-0.0704036	0.0147128	2.53688e-06	0.0273913	0.0286732	0.339428	22.8981
class Verrucomicrobiae	Diabetic nephropathy	rs941682	G	A	-0.0631436	0.0143767	9.60993e-06	-0.0189144	0.0251219	0.451506	19.2904
class Verrucomicrobiae	Diabetic neuropathy	rs111862613	T	C	0.090699	0.0196746	3.73844e-06	0.00501342	0.0369092	0.891955	21.2517
class Verrucomicrobiae	Diabetic neuropathy	rs117107102	A	G	0.204683	0.0431572	2.91823e-06	0.0601056	0.0644497	0.351027	22.4935
class Verrucomicrobiae	Diabetic neuropathy	rs11729256	T	C	0.0749798	0.0150177	6.73085e-07	-0.00176763	0.0363728	0.96124	24.9277
class Verrucomicrobiae	Diabetic neuropathy	rs12908520	G	A	0.0618926	0.0130946	2.17165e-06	0.0434147	0.0275373	0.114894	22.3405
class Verrucomicrobiae	Diabetic neuropathy	rs2602429	T	C	-0.0746844	0.0156194	2.58297e-06	-0.0276043	0.0315168	0.381106	22.8629
class Verrucomicrobiae	Diabetic neuropathy	rs4242783	A	G	-0.0689292	0.0147693	2.63615e-06	0.0160542	0.030634	0.600232	21.7814
class Verrucomicrobiae	Diabetic neuropathy	rs4936098	G	A	-0.0648843	0.0135928	1.1222e-06	-0.00706716	0.0286056	0.804865	22.7856
class Verrucomicrobiae	Diabetic neuropathy	rs61779207	G	A	-0.0758309	0.0167762	6.7228e-06	-0.0236531	0.0332931	0.477425	20.4317
class Verrucomicrobiae	Diabetic neuropathy	rs74542928	T	C	0.112164	0.0236422	1.63222e-06	-0.080005	0.0629857	0.20401	22.5077
class Verrucomicrobiae	Diabetic neuropathy	rs9349825	A	G	-0.0704036	0.0147128	2.53688e-06	-0.0403673	0.0348037	0.246107	22.8981
class Verrucomicrobiae	Diabetic neuropathy	rs941682	G	A	-0.0631436	0.0143767	9.60993e-06	0.0536193	0.0305642	0.0793761	19.2904
class Verrucomicrobiae	Diabetic retinopathy	rs111862613	T	C	0.090699	0.0196746	3.73844e-06	0.0340604	0.019215	0.0762957	21.2517
class Verrucomicrobiae	Diabetic retinopathy	rs117107102	A	G	0.204683	0.0431572	2.91823e-06	-0.0225017	0.0340459	0.50866	22.4935
class Verrucomicrobiae	Diabetic retinopathy	rs11729256	T	C	0.0749798	0.0150177	6.73085e-07	0.00894416	0.0191669	0.640754	24.9277
class Verrucomicrobiae	Diabetic retinopathy	rs12908520	G	A	0.0618926	0.0130946	2.17165e-06	-0.0109943	0.014499	0.448284	22.3405
class Verrucomicrobiae	Diabetic retinopathy	rs2602429	T	C	-0.0746844	0.0156194	2.58297e-06	-0.00674609	0.0164575	0.681872	22.8629
class Verrucomicrobiae	Diabetic retinopathy	rs4242783	A	G	-0.0689292	0.0147693	2.63615e-06	0.0225627	0.0160309	0.159293	21.7814
class Verrucomicrobiae	Diabetic retinopathy	rs4936098	G	A	-0.0648843	0.0135928	1.1222e-06	-0.0113359	0.0150586	0.451578	22.7856
class Verrucomicrobiae	Diabetic retinopathy	rs61779207	G	A	-0.0758309	0.0167762	6.7228e-06	-0.0228944	0.0173721	0.187543	20.4317
class Verrucomicrobiae	Diabetic retinopathy	rs74542928	T	C	0.112164	0.0236422	1.63222e-06	0.00762029	0.033465	0.819872	22.5077
class Verrucomicrobiae	Diabetic retinopathy	rs9349825	A	G	-0.0704036	0.0147128	2.53688e-06	-0.00633405	0.0183649	0.73017	22.8981
class Verrucomicrobiae	Diabetic retinopathy	rs941682	G	A	-0.0631436	0.0143767	9.60993e-06	0.00797085	0.0160385	0.619203	19.2904
class Verrucomicrobiae	Charcot foot	rs111862613	T	C	0.090699	0.0196746	3.73844e-06	0.164166	0.0879493	0.0619569	21.2517
class Verrucomicrobiae	Charcot foot	rs117107102	A	G	0.204683	0.0431572	2.91823e-06	-0.17558	0.156184	0.260934	22.4935
class Verrucomicrobiae	Charcot foot	rs11729256	T	C	0.0749798	0.0150177	6.73085e-07	-0.0737681	0.0875473	0.399448	24.9277
class Verrucomicrobiae	Charcot foot	rs12908520	G	A	0.0618926	0.0130946	2.17165e-06	0.00265588	0.0660577	0.967929	22.3405
class Verrucomicrobiae	Charcot foot	rs2602429	T	C	-0.0746844	0.0156194	2.58297e-06	-0.132989	0.0752678	0.0772485	22.8629
class Verrucomicrobiae	Charcot foot	rs4242783	A	G	-0.0689292	0.0147693	2.63615e-06	-0.0468742	0.0733271	0.522662	21.7814
class Verrucomicrobiae	Charcot foot	rs4936098	G	A	-0.0648843	0.0135928	1.1222e-06	-0.0982544	0.068805	0.153289	22.7856
class Verrucomicrobiae	Charcot foot	rs61779207	G	A	-0.0758309	0.0167762	6.7228e-06	-0.0228484	0.0795826	0.774034	20.4317
class Verrucomicrobiae	Charcot foot	rs74542928	T	C	0.112164	0.0236422	1.63222e-06	0.10663	0.152132	0.48336	22.5077
class Verrucomicrobiae	Charcot foot	rs9349825	A	G	-0.0704036	0.0147128	2.53688e-06	-0.143649	0.083142	0.084033	22.8981
class Verrucomicrobiae	Charcot foot	rs941682	G	A	-0.0631436	0.0143767	9.60993e-06	0.05067	0.0736124	0.491241	19.2904
family Acidaminococcaceae	Diabetic hypoglycemia	rs262812	T	C	-0.065675	0.0142257	3.24908e-06	-0.0022258	0.0188181	0.905846	21.3134
family Acidaminococcaceae	Diabetic hypoglycemia	rs2933324	G	A	0.0662557	0.0140257	2.23676e-06	0.0223636	0.0206183	0.278076	22.315
family Acidaminococcaceae	Diabetic hypoglycemia	rs45497800	T	C	-0.117863	0.0257351	5.86422e-06	-0.0152154	0.0249682	0.542264	20.9751
family Acidaminococcaceae	Diabetic hypoglycemia	rs6589457	G	A	-0.165911	0.0349516	2.3151e-06	0.0106155	0.0397314	0.789329	22.5329
family Acidaminococcaceae	Diabetic hypoglycemia	rs6923842	T	C	-0.0796106	0.0169192	2.21304e-06	0.0108603	0.0270241	0.687774	22.1402
family Acidaminococcaceae	Diabetic hypoglycemia	rs74540770	G	A	-0.108969	0.0243533	7.0881e-06	0.0551813	0.032494	0.0894705	20.0212
family Acidaminococcaceae	Diabetic hypoglycemia	rs78702810	T	C	-0.143755	0.0323244	9.16474e-06	0.0313874	0.028251	0.26656	19.7781
family Acidaminococcaceae	Diabetic ketoacidosis	rs262812	T	C	-0.065675	0.0142257	3.24908e-06	0.00464408	0.0181644	0.798207	21.3134
family Acidaminococcaceae	Diabetic ketoacidosis	rs2933324	G	A	0.0662557	0.0140257	2.23676e-06	-0.0261412	0.0200423	0.19213	22.315
family Acidaminococcaceae	Diabetic ketoacidosis	rs45497800	T	C	-0.117863	0.0257351	5.86422e-06	-0.0082135	0.0242657	0.734999	20.9751
family Acidaminococcaceae	Diabetic ketoacidosis	rs6589457	G	A	-0.165911	0.0349516	2.3151e-06	0.0361254	0.0388197	0.352063	22.5329
family Acidaminococcaceae	Diabetic ketoacidosis	rs6923842	T	C	-0.0796106	0.0169192	2.21304e-06	-0.0141145	0.0262041	0.590137	22.1402
family Acidaminococcaceae	Diabetic ketoacidosis	rs74540770	G	A	-0.108969	0.0243533	7.0881e-06	0.0500664	0.0317956	0.115341	20.0212
family Acidaminococcaceae	Diabetic ketoacidosis	rs78702810	T	C	-0.143755	0.0323244	9.16474e-06	0.0353871	0.0273626	0.19592	19.7781
family Acidaminococcaceae	Diabetic nephropathy	rs262812	T	C	-0.065675	0.0142257	3.24908e-06	0.0250439	0.0245234	0.307148	21.3134
family Acidaminococcaceae	Diabetic nephropathy	rs2933324	G	A	0.0662557	0.0140257	2.23676e-06	0.0239454	0.0268821	0.373059	22.315
family Acidaminococcaceae	Diabetic nephropathy	rs45497800	T	C	-0.117863	0.0257351	5.86422e-06	0.0307374	0.0322113	0.339961	20.9751
family Acidaminococcaceae	Diabetic nephropathy	rs6589457	G	A	-0.165911	0.0349516	2.3151e-06	0.0169643	0.0519008	0.743774	22.5329
family Acidaminococcaceae	Diabetic nephropathy	rs6923842	T	C	-0.0796106	0.0169192	2.21304e-06	0.00961487	0.0352892	0.785268	22.1402
family Acidaminococcaceae	Diabetic nephropathy	rs74540770	G	A	-0.108969	0.0243533	7.0881e-06	0.0962016	0.0417938	0.0213457	20.0212
family Acidaminococcaceae	Diabetic nephropathy	rs78702810	T	C	-0.143755	0.0323244	9.16474e-06	-0.00983109	0.0367837	0.789263	19.7781
family Acidaminococcaceae	Diabetic neuropathy	rs262812	T	C	-0.065675	0.0142257	3.24908e-06	0.0465296	0.0298399	0.118923	21.3134
family Acidaminococcaceae	Diabetic neuropathy	rs2933324	G	A	0.0662557	0.0140257	2.23676e-06	-0.0717537	0.0326802	0.0281184	22.315
family Acidaminococcaceae	Diabetic neuropathy	rs45497800	T	C	-0.117863	0.0257351	5.86422e-06	0.0890243	0.0396582	0.0247816	20.9751
family Acidaminococcaceae	Diabetic neuropathy	rs6589457	G	A	-0.165911	0.0349516	2.3151e-06	-0.00776193	0.0630013	0.901947	22.5329
family Acidaminococcaceae	Diabetic neuropathy	rs6923842	T	C	-0.0796106	0.0169192	2.21304e-06	0.0461212	0.0425646	0.27856	22.1402
family Acidaminococcaceae	Diabetic neuropathy	rs74540770	G	A	-0.108969	0.0243533	7.0881e-06	0.0386096	0.0518168	0.456201	20.0212
family Acidaminococcaceae	Diabetic neuropathy	rs78702810	T	C	-0.143755	0.0323244	9.16474e-06	0.0373403	0.0449112	0.405733	19.7781
family Acidaminococcaceae	Diabetic retinopathy	rs262812	T	C	-0.065675	0.0142257	3.24908e-06	0.0119418	0.0156406	0.445157	21.3134
family Acidaminococcaceae	Diabetic retinopathy	rs2933324	G	A	0.0662557	0.0140257	2.23676e-06	0.0280279	0.0171921	0.103044	22.315
family Acidaminococcaceae	Diabetic retinopathy	rs45497800	T	C	-0.117863	0.0257351	5.86422e-06	0.0101468	0.0205935	0.62221	20.9751
family Acidaminococcaceae	Diabetic retinopathy	rs6589457	G	A	-0.165911	0.0349516	2.3151e-06	0.002356	0.0332393	0.943493	22.5329
family Acidaminococcaceae	Diabetic retinopathy	rs6923842	T	C	-0.0796106	0.0169192	2.21304e-06	0.0207675	0.0225327	0.356706	22.1402
family Acidaminococcaceae	Diabetic retinopathy	rs74540770	G	A	-0.108969	0.0243533	7.0881e-06	-0.021601	0.0268846	0.421702	20.0212
family Acidaminococcaceae	Diabetic retinopathy	rs78702810	T	C	-0.143755	0.0323244	9.16474e-06	0.019799	0.0235073	0.399649	19.7781
family Acidaminococcaceae	Charcot foot	rs262812	T	C	-0.065675	0.0142257	3.24908e-06	0.0396133	0.0716174	0.580179	21.3134
family Acidaminococcaceae	Charcot foot	rs2933324	G	A	0.0662557	0.0140257	2.23676e-06	-0.0472699	0.0784683	0.546903	22.315
family Acidaminococcaceae	Charcot foot	rs45497800	T	C	-0.117863	0.0257351	5.86422e-06	-0.111277	0.0948335	0.240638	20.9751
family Acidaminococcaceae	Charcot foot	rs6589457	G	A	-0.165911	0.0349516	2.3151e-06	-0.027506	0.149182	0.853717	22.5329
family Acidaminococcaceae	Charcot foot	rs6923842	T	C	-0.0796106	0.0169192	2.21304e-06	-0.15345	0.102539	0.134523	22.1402
family Acidaminococcaceae	Charcot foot	rs74540770	G	A	-0.108969	0.0243533	7.0881e-06	0.181409	0.121712	0.136099	20.0212
family Acidaminococcaceae	Charcot foot	rs78702810	T	C	-0.143755	0.0323244	9.16474e-06	-0.0258671	0.107453	0.809766	19.7781
family Actinomycetaceae	Diabetic hypoglycemia	rs2889192	T	G	-0.0887537	0.0195009	3.64418e-06	0.00423552	0.0242968	0.861611	20.714
family Actinomycetaceae	Diabetic hypoglycemia	rs34583783	G	T	0.123756	0.026427	5.47974e-06	0.0338608	0.0358236	0.344552	21.9299
family Actinomycetaceae	Diabetic hypoglycemia	rs35011108	A	G	0.241826	0.0503796	1.82671e-06	0.0288262	0.0346524	0.405484	23.0407
family Actinomycetaceae	Diabetic hypoglycemia	rs4073240	G	A	0.0747546	0.0164684	6.05327e-06	0.0116864	0.0177578	0.510476	20.605
family Actinomycetaceae	Diabetic ketoacidosis	rs2889192	T	G	-0.0887537	0.0195009	3.64418e-06	0.0228915	0.0236016	0.33209	20.714
family Actinomycetaceae	Diabetic ketoacidosis	rs34583783	G	T	0.123756	0.026427	5.47974e-06	-0.00635744	0.0345245	0.853902	21.9299
family Actinomycetaceae	Diabetic ketoacidosis	rs35011108	A	G	0.241826	0.0503796	1.82671e-06	0.0410958	0.0332615	0.216631	23.0407
family Actinomycetaceae	Diabetic ketoacidosis	rs4073240	G	A	0.0747546	0.0164684	6.05327e-06	-0.0168347	0.0171483	0.326241	20.605
family Actinomycetaceae	Diabetic nephropathy	rs2889192	T	G	-0.0887537	0.0195009	3.64418e-06	-0.00346501	0.0317635	0.913133	20.714
family Actinomycetaceae	Diabetic nephropathy	rs34583783	G	T	0.123756	0.026427	5.47974e-06	-0.00123363	0.0472899	0.979188	21.9299
family Actinomycetaceae	Diabetic nephropathy	rs35011108	A	G	0.241826	0.0503796	1.82671e-06	0.0368529	0.0452086	0.414972	23.0407
family Actinomycetaceae	Diabetic nephropathy	rs4073240	G	A	0.0747546	0.0164684	6.05327e-06	-0.0322004	0.0231586	0.164399	20.605
family Actinomycetaceae	Diabetic neuropathy	rs2889192	T	G	-0.0887537	0.0195009	3.64418e-06	-0.0177134	0.0382604	0.643387	20.714
family Actinomycetaceae	Diabetic neuropathy	rs34583783	G	T	0.123756	0.026427	5.47974e-06	0.0260948	0.0566543	0.645088	21.9299
family Actinomycetaceae	Diabetic neuropathy	rs35011108	A	G	0.241826	0.0503796	1.82671e-06	0.0177338	0.055246	0.748213	23.0407
family Actinomycetaceae	Diabetic neuropathy	rs4073240	G	A	0.0747546	0.0164684	6.05327e-06	-0.0166746	0.0281439	0.553531	20.605
family Actinomycetaceae	Diabetic retinopathy	rs2889192	T	G	-0.0887537	0.0195009	3.64418e-06	0.0204665	0.0202127	0.311272	20.714
family Actinomycetaceae	Diabetic retinopathy	rs34583783	G	T	0.123756	0.026427	5.47974e-06	0.0294627	0.0299693	0.32556	21.9299
family Actinomycetaceae	Diabetic retinopathy	rs35011108	A	G	0.241826	0.0503796	1.82671e-06	0.041079	0.0287629	0.153236	23.0407
family Actinomycetaceae	Diabetic retinopathy	rs4073240	G	A	0.0747546	0.0164684	6.05327e-06	-0.00206799	0.014742	0.88844	20.605
family Actinomycetaceae	Charcot foot	rs2889192	T	G	-0.0887537	0.0195009	3.64418e-06	0.0722813	0.0925851	0.434978	20.714
family Actinomycetaceae	Charcot foot	rs34583783	G	T	0.123756	0.026427	5.47974e-06	-0.00912769	0.137714	0.947155	21.9299
family Actinomycetaceae	Charcot foot	rs35011108	A	G	0.241826	0.0503796	1.82671e-06	-0.117885	0.131604	0.370382	23.0407
family Actinomycetaceae	Charcot foot	rs4073240	G	A	0.0747546	0.0164684	6.05327e-06	0.00366056	0.0674877	0.956743	20.605
family Alcaligenaceae	Diabetic hypoglycemia	rs112135816	T	G	-0.0775052	0.0171554	5.27667e-06	0.0470461	0.0359297	0.190401	20.4108
family Alcaligenaceae	Diabetic hypoglycemia	rs1153990	A	G	-0.058727	0.0128306	5.96788e-06	-0.00116076	0.0186261	0.950309	20.9499
family Alcaligenaceae	Diabetic hypoglycemia	rs147968	C	T	0.0489475	0.0110321	9.12704e-06	-0.0435917	0.0173056	0.0117712	19.6854
family Alcaligenaceae	Diabetic hypoglycemia	rs28480294	C	T	0.0516967	0.0115503	6.60602e-06	-0.0185554	0.018117	0.305742	20.0327
family Alcaligenaceae	Diabetic hypoglycemia	rs4033856	T	C	-0.081834	0.0168931	1.02903e-06	-0.0293391	0.030833	0.341326	23.4665
family Alcaligenaceae	Diabetic hypoglycemia	rs62191117	A	G	0.0684302	0.0133636	2.75943e-07	-0.0113218	0.0213541	0.595976	26.221
family Alcaligenaceae	Diabetic hypoglycemia	rs62395635	T	C	0.110583	0.0238514	3.34696e-06	-0.0658672	0.0361235	0.0682449	21.4956
family Alcaligenaceae	Diabetic hypoglycemia	rs6969323	A	C	-0.0593564	0.0129137	3.8858e-06	0.0199308	0.0207929	0.337792	21.1268
family Alcaligenaceae	Diabetic hypoglycemia	rs74776516	T	G	-0.0944052	0.0213287	6.85046e-06	0.0268489	0.0342099	0.432554	19.5913
family Alcaligenaceae	Diabetic hypoglycemia	rs7638039	T	C	0.0603335	0.0127779	2.70477e-06	0.0137275	0.0200794	0.494189	22.2945
family Alcaligenaceae	Diabetic hypoglycemia	rs9537886	A	C	-0.0570888	0.0110683	2.35109e-07	0.00441802	0.0174388	0.800002	26.6036
family Alcaligenaceae	Diabetic ketoacidosis	rs112135816	T	G	-0.0775052	0.0171554	5.27667e-06	0.0352348	0.0348474	0.31196	20.4108
family Alcaligenaceae	Diabetic ketoacidosis	rs1153990	A	G	-0.058727	0.0128306	5.96788e-06	0.0100273	0.0181142	0.57988	20.9499
family Alcaligenaceae	Diabetic ketoacidosis	rs147968	C	T	0.0489475	0.0110321	9.12704e-06	-0.0212219	0.0168327	0.207397	19.6854
family Alcaligenaceae	Diabetic ketoacidosis	rs28480294	C	T	0.0516967	0.0115503	6.60602e-06	0.000526955	0.0175811	0.976089	20.0327
family Alcaligenaceae	Diabetic ketoacidosis	rs4033856	T	C	-0.081834	0.0168931	1.02903e-06	-0.00290118	0.0299842	0.922919	23.4665
family Alcaligenaceae	Diabetic ketoacidosis	rs62191117	A	G	0.0684302	0.0133636	2.75943e-07	0.00309235	0.0207115	0.881312	26.221
family Alcaligenaceae	Diabetic ketoacidosis	rs62395635	T	C	0.110583	0.0238514	3.34696e-06	0.0268869	0.0350968	0.44363	21.4956
family Alcaligenaceae	Diabetic ketoacidosis	rs6969323	A	C	-0.0593564	0.0129137	3.8858e-06	0.0357053	0.0202551	0.0779381	21.1268
family Alcaligenaceae	Diabetic ketoacidosis	rs74776516	T	G	-0.0944052	0.0213287	6.85046e-06	0.0556036	0.0331252	0.0932331	19.5913
family Alcaligenaceae	Diabetic ketoacidosis	rs7638039	T	C	0.0603335	0.0127779	2.70477e-06	-0.0281627	0.0195185	0.149058	22.2945
family Alcaligenaceae	Diabetic ketoacidosis	rs9537886	A	C	-0.0570888	0.0110683	2.35109e-07	-0.00789112	0.0169699	0.641926	26.6036
family Alcaligenaceae	Diabetic nephropathy	rs112135816	T	G	-0.0775052	0.0171554	5.27667e-06	0.0425672	0.0467117	0.36215	20.4108
family Alcaligenaceae	Diabetic nephropathy	rs1153990	A	G	-0.058727	0.0128306	5.96788e-06	-0.0172013	0.0241769	0.47679	20.9499
family Alcaligenaceae	Diabetic nephropathy	rs147968	C	T	0.0489475	0.0110321	9.12704e-06	-0.0461066	0.0225016	0.0404585	19.6854
family Alcaligenaceae	Diabetic nephropathy	rs28480294	C	T	0.0516967	0.0115503	6.60602e-06	0.0316446	0.0235707	0.179422	20.0327
family Alcaligenaceae	Diabetic nephropathy	rs4033856	T	C	-0.081834	0.0168931	1.02903e-06	0.014819	0.0401313	0.711933	23.4665
family Alcaligenaceae	Diabetic nephropathy	rs62191117	A	G	0.0684302	0.0133636	2.75943e-07	-0.00799858	0.0277933	0.773508	26.221
family Alcaligenaceae	Diabetic nephropathy	rs62395635	T	C	0.110583	0.0238514	3.34696e-06	-0.015555	0.0472454	0.741976	21.4956
family Alcaligenaceae	Diabetic nephropathy	rs6969323	A	C	-0.0593564	0.0129137	3.8858e-06	-0.0252531	0.0270499	0.350523	21.1268
family Alcaligenaceae	Diabetic nephropathy	rs74776516	T	G	-0.0944052	0.0213287	6.85046e-06	-0.0136256	0.0447209	0.760608	19.5913
family Alcaligenaceae	Diabetic nephropathy	rs7638039	T	C	0.0603335	0.0127779	2.70477e-06	-0.0641975	0.0262014	0.0142794	22.2945
family Alcaligenaceae	Diabetic nephropathy	rs9537886	A	C	-0.0570888	0.0110683	2.35109e-07	0.0267751	0.0226961	0.238111	26.6036
family Alcaligenaceae	Diabetic neuropathy	rs112135816	T	G	-0.0775052	0.0171554	5.27667e-06	0.00806485	0.0560969	0.885685	20.4108
family Alcaligenaceae	Diabetic neuropathy	rs1153990	A	G	-0.058727	0.0128306	5.96788e-06	-0.0382145	0.0295485	0.195915	20.9499
family Alcaligenaceae	Diabetic neuropathy	rs147968	C	T	0.0489475	0.0110321	9.12704e-06	-0.060833	0.0274222	0.0265283	19.6854
family Alcaligenaceae	Diabetic neuropathy	rs28480294	C	T	0.0516967	0.0115503	6.60602e-06	-0.00165943	0.0287015	0.953895	20.0327
family Alcaligenaceae	Diabetic neuropathy	rs4033856	T	C	-0.081834	0.0168931	1.02903e-06	-0.0742063	0.0489202	0.129296	23.4665
family Alcaligenaceae	Diabetic neuropathy	rs62191117	A	G	0.0684302	0.0133636	2.75943e-07	-0.014285	0.033777	0.672354	26.221
family Alcaligenaceae	Diabetic neuropathy	rs62395635	T	C	0.110583	0.0238514	3.34696e-06	-0.0203016	0.0571378	0.722357	21.4956
family Alcaligenaceae	Diabetic neuropathy	rs6969323	A	C	-0.0593564	0.0129137	3.8858e-06	0.0133607	0.0328037	0.683792	21.1268
family Alcaligenaceae	Diabetic neuropathy	rs74776516	T	G	-0.0944052	0.0213287	6.85046e-06	0.00068695	0.0539979	0.98985	19.5913
family Alcaligenaceae	Diabetic neuropathy	rs7638039	T	C	0.0603335	0.0127779	2.70477e-06	-0.0257644	0.0318501	0.418556	22.2945
family Alcaligenaceae	Diabetic neuropathy	rs9537886	A	C	-0.0570888	0.0110683	2.35109e-07	0.0409564	0.0276622	0.138716	26.6036
family Alcaligenaceae	Diabetic retinopathy	rs112135816	T	G	-0.0775052	0.0171554	5.27667e-06	0.0548943	0.0298118	0.0655677	20.4108
family Alcaligenaceae	Diabetic retinopathy	rs1153990	A	G	-0.058727	0.0128306	5.96788e-06	-0.00472187	0.0154613	0.760062	20.9499
family Alcaligenaceae	Diabetic retinopathy	rs147968	C	T	0.0489475	0.0110321	9.12704e-06	-0.0119465	0.0143792	0.406078	19.6854
family Alcaligenaceae	Diabetic retinopathy	rs28480294	C	T	0.0516967	0.0115503	6.60602e-06	0.00932634	0.0150521	0.535518	20.0327
family Alcaligenaceae	Diabetic retinopathy	rs4033856	T	C	-0.081834	0.0168931	1.02903e-06	-0.0166827	0.025667	0.515714	23.4665
family Alcaligenaceae	Diabetic retinopathy	rs62191117	A	G	0.0684302	0.0133636	2.75943e-07	-0.0119964	0.0177778	0.499805	26.221
family Alcaligenaceae	Diabetic retinopathy	rs62395635	T	C	0.110583	0.0238514	3.34696e-06	-0.0482783	0.0299673	0.107173	21.4956
family Alcaligenaceae	Diabetic retinopathy	rs6969323	A	C	-0.0593564	0.0129137	3.8858e-06	0.000605486	0.0173212	0.972114	21.1268
family Alcaligenaceae	Diabetic retinopathy	rs74776516	T	G	-0.0944052	0.0213287	6.85046e-06	-0.0124673	0.0285653	0.662511	19.5913
family Alcaligenaceae	Diabetic retinopathy	rs7638039	T	C	0.0603335	0.0127779	2.70477e-06	-0.0227678	0.0166885	0.172479	22.2945
family Alcaligenaceae	Diabetic retinopathy	rs9537886	A	C	-0.0570888	0.0110683	2.35109e-07	0.00352521	0.0145071	0.808006	26.6036
family Alcaligenaceae	Charcot foot	rs112135816	T	G	-0.0775052	0.0171554	5.27667e-06	-0.116459	0.136147	0.392334	20.4108
family Alcaligenaceae	Charcot foot	rs1153990	A	G	-0.058727	0.0128306	5.96788e-06	0.0469176	0.0703455	0.504797	20.9499
family Alcaligenaceae	Charcot foot	rs147968	C	T	0.0489475	0.0110321	9.12704e-06	-0.172097	0.0647355	0.00784983	19.6854
family Alcaligenaceae	Charcot foot	rs28480294	C	T	0.0516967	0.0115503	6.60602e-06	0.0279607	0.0688733	0.684763	20.0327
family Alcaligenaceae	Charcot foot	rs4033856	T	C	-0.081834	0.0168931	1.02903e-06	-0.0900802	0.116991	0.441315	23.4665
family Alcaligenaceae	Charcot foot	rs62191117	A	G	0.0684302	0.0133636	2.75943e-07	0.0346377	0.0811128	0.669357	26.221
family Alcaligenaceae	Charcot foot	rs62395635	T	C	0.110583	0.0238514	3.34696e-06	0.127394	0.136073	0.34916	21.4956
family Alcaligenaceae	Charcot foot	rs6969323	A	C	-0.0593564	0.0129137	3.8858e-06	0.0774749	0.0788062	0.325555	21.1268
family Alcaligenaceae	Charcot foot	rs74776516	T	G	-0.0944052	0.0213287	6.85046e-06	0.117893	0.130086	0.364794	19.5913
family Alcaligenaceae	Charcot foot	rs7638039	T	C	0.0603335	0.0127779	2.70477e-06	-0.0403148	0.0760722	0.596144	22.2945
family Alcaligenaceae	Charcot foot	rs9537886	A	C	-0.0570888	0.0110683	2.35109e-07	-0.0436034	0.0660838	0.50937	26.6036
family Bacteroidaceae	Diabetic hypoglycemia	rs11585893	A	G	-0.0740746	0.0147633	1.79511e-06	0.00605625	0.0203048	0.7655	25.1751
family Bacteroidaceae	Diabetic hypoglycemia	rs13207588	A	G	-0.059205	0.0131195	7.48497e-06	9.0864e-05	0.0219327	0.996694	20.3649
family Bacteroidaceae	Diabetic hypoglycemia	rs1340391	T	C	-0.0592004	0.0132244	6.73008e-06	0.0378227	0.0250925	0.131726	20.04
family Bacteroidaceae	Diabetic hypoglycemia	rs17619981	T	G	0.0880978	0.0187002	2.68683e-06	-0.0424023	0.0250383	0.0903608	22.1941
family Bacteroidaceae	Diabetic hypoglycemia	rs2023437	T	C	-0.0782325	0.0167634	5.01822e-06	0.0432306	0.0262972	0.100192	21.7796
family Bacteroidaceae	Diabetic hypoglycemia	rs66710942	T	C	-0.0488038	0.0107412	5.8626e-06	-0.0173724	0.0173052	0.315436	20.6444
family Bacteroidaceae	Diabetic hypoglycemia	rs6795673	C	T	0.0538565	0.0105251	3.37909e-07	-0.0191842	0.0173	0.267468	26.1833
family Bacteroidaceae	Diabetic hypoglycemia	rs9507307	C	T	0.0604456	0.0129128	2.12711e-06	0.00214312	0.0201569	0.915327	21.9123
family Bacteroidaceae	Diabetic ketoacidosis	rs11585893	A	G	-0.0740746	0.0147633	1.79511e-06	0.0317393	0.0196786	0.10677	25.1751
family Bacteroidaceae	Diabetic ketoacidosis	rs13207588	A	G	-0.059205	0.0131195	7.48497e-06	0.019238	0.0211126	0.362186	20.3649
family Bacteroidaceae	Diabetic ketoacidosis	rs1340391	T	C	-0.0592004	0.0132244	6.73008e-06	0.00350504	0.0243963	0.88576	20.04
family Bacteroidaceae	Diabetic ketoacidosis	rs17619981	T	G	0.0880978	0.0187002	2.68683e-06	0.00267479	0.0244372	0.912841	22.1941
family Bacteroidaceae	Diabetic ketoacidosis	rs2023437	T	C	-0.0782325	0.0167634	5.01822e-06	0.04939	0.0254514	0.0523118	21.7796
family Bacteroidaceae	Diabetic ketoacidosis	rs66710942	T	C	-0.0488038	0.0107412	5.8626e-06	0.00460675	0.0168155	0.784117	20.6444
family Bacteroidaceae	Diabetic ketoacidosis	rs6795673	C	T	0.0538565	0.0105251	3.37909e-07	-0.000629454	0.0168438	0.97019	26.1833
family Bacteroidaceae	Diabetic ketoacidosis	rs9507307	C	T	0.0604456	0.0129128	2.12711e-06	0.00930305	0.0195459	0.634105	21.9123
family Bacteroidaceae	Diabetic nephropathy	rs11585893	A	G	-0.0740746	0.0147633	1.79511e-06	-0.00730718	0.0262483	0.780716	25.1751
family Bacteroidaceae	Diabetic nephropathy	rs13207588	A	G	-0.059205	0.0131195	7.48497e-06	0.0448911	0.0285238	0.115531	20.3649
family Bacteroidaceae	Diabetic nephropathy	rs1340391	T	C	-0.0592004	0.0132244	6.73008e-06	-0.0262533	0.0327276	0.422451	20.04
family Bacteroidaceae	Diabetic nephropathy	rs17619981	T	G	0.0880978	0.0187002	2.68683e-06	-0.020142	0.0327955	0.539103	22.1941
family Bacteroidaceae	Diabetic nephropathy	rs2023437	T	C	-0.0782325	0.0167634	5.01822e-06	0.0841074	0.0342362	0.014023	21.7796
family Bacteroidaceae	Diabetic nephropathy	rs66710942	T	C	-0.0488038	0.0107412	5.8626e-06	0.0315162	0.0224972	0.161245	20.6444
family Bacteroidaceae	Diabetic nephropathy	rs6795673	C	T	0.0538565	0.0105251	3.37909e-07	-0.030797	0.0224889	0.170865	26.1833
family Bacteroidaceae	Diabetic nephropathy	rs9507307	C	T	0.0604456	0.0129128	2.12711e-06	0.000289346	0.0262127	0.991193	21.9123
family Bacteroidaceae	Diabetic neuropathy	rs11585893	A	G	-0.0740746	0.0147633	1.79511e-06	-0.0373847	0.0323517	0.247856	25.1751
family Bacteroidaceae	Diabetic neuropathy	rs13207588	A	G	-0.059205	0.0131195	7.48497e-06	0.0227739	0.0347203	0.511874	20.3649
family Bacteroidaceae	Diabetic neuropathy	rs1340391	T	C	-0.0592004	0.0132244	6.73008e-06	0.0118405	0.0394439	0.764036	20.04
family Bacteroidaceae	Diabetic neuropathy	rs17619981	T	G	0.0880978	0.0187002	2.68683e-06	-0.0368374	0.0394922	0.350936	22.1941
family Bacteroidaceae	Diabetic neuropathy	rs2023437	T	C	-0.0782325	0.0167634	5.01822e-06	0.018777	0.0416553	0.652154	21.7796
family Bacteroidaceae	Diabetic neuropathy	rs66710942	T	C	-0.0488038	0.0107412	5.8626e-06	0.0289562	0.027404	0.290675	20.6444
family Bacteroidaceae	Diabetic neuropathy	rs6795673	C	T	0.0538565	0.0105251	3.37909e-07	-0.0325136	0.0274168	0.235662	26.1833
family Bacteroidaceae	Diabetic neuropathy	rs9507307	C	T	0.0604456	0.0129128	2.12711e-06	-0.00305241	0.0319803	0.92396	21.9123
family Bacteroidaceae	Diabetic retinopathy	rs11585893	A	G	-0.0740746	0.0147633	1.79511e-06	0.0163574	0.016781	0.32968	25.1751
family Bacteroidaceae	Diabetic retinopathy	rs13207588	A	G	-0.059205	0.0131195	7.48497e-06	0.00836241	0.0182011	0.645914	20.3649
family Bacteroidaceae	Diabetic retinopathy	rs1340391	T	C	-0.0592004	0.0132244	6.73008e-06	0.0208854	0.0209271	0.318277	20.04
family Bacteroidaceae	Diabetic retinopathy	rs17619981	T	G	0.0880978	0.0187002	2.68683e-06	0.00110511	0.0208951	0.957821	22.1941
family Bacteroidaceae	Diabetic retinopathy	rs2023437	T	C	-0.0782325	0.0167634	5.01822e-06	0.0320475	0.021836	0.142201	21.7796
family Bacteroidaceae	Diabetic retinopathy	rs66710942	T	C	-0.0488038	0.0107412	5.8626e-06	0.00897655	0.0143883	0.532707	20.6444
family Bacteroidaceae	Diabetic retinopathy	rs6795673	C	T	0.0538565	0.0105251	3.37909e-07	0.00614708	0.0143672	0.668756	26.1833
family Bacteroidaceae	Diabetic retinopathy	rs9507307	C	T	0.0604456	0.0129128	2.12711e-06	0.00766314	0.0167434	0.647181	21.9123
family Bacteroidaceae	Charcot foot	rs11585893	A	G	-0.0740746	0.0147633	1.79511e-06	-0.179158	0.0774601	0.0207276	25.1751
family Bacteroidaceae	Charcot foot	rs13207588	A	G	-0.059205	0.0131195	7.48497e-06	0.0829807	0.0832422	0.318834	20.3649
family Bacteroidaceae	Charcot foot	rs1340391	T	C	-0.0592004	0.0132244	6.73008e-06	-0.140576	0.0953343	0.140331	20.04
family Bacteroidaceae	Charcot foot	rs17619981	T	G	0.0880978	0.0187002	2.68683e-06	0.104177	0.09592	0.277444	22.1941
family Bacteroidaceae	Charcot foot	rs2023437	T	C	-0.0782325	0.0167634	5.01822e-06	-0.148529	0.100401	0.139048	21.7796
family Bacteroidaceae	Charcot foot	rs66710942	T	C	-0.0488038	0.0107412	5.8626e-06	0.0128026	0.0657876	0.845702	20.6444
family Bacteroidaceae	Charcot foot	rs6795673	C	T	0.0538565	0.0105251	3.37909e-07	0.0100923	0.0655872	0.877708	26.1833
family Bacteroidaceae	Charcot foot	rs9507307	C	T	0.0604456	0.0129128	2.12711e-06	-0.0359854	0.0765266	0.638187	21.9123
family Bacteroidales S24 7group	Diabetic hypoglycemia	rs10872669	G	A	0.123071	0.0275665	9.49008e-06	-0.0531639	0.0299647	0.0760274	19.9319
family Bacteroidales S24 7group	Diabetic hypoglycemia	rs12748533	G	T	-0.0821108	0.0172701	2.59018e-06	-0.0469761	0.0191346	0.0140874	22.6053
family Bacteroidales S24 7group	Diabetic hypoglycemia	rs17043785	T	C	-0.176187	0.0347133	5.11835e-07	-0.0427503	0.030609	0.162516	25.7606
family Bacteroidales S24 7group	Diabetic hypoglycemia	rs1850003	A	G	0.084048	0.0177806	2.4053e-06	0.0563572	0.0201953	0.00526078	22.3441
family Bacteroidales S24 7group	Diabetic hypoglycemia	rs61508842	T	C	0.122574	0.0272389	7.82781e-06	0.0535982	0.0308647	0.0824651	20.2497
family Bacteroidales S24 7group	Diabetic hypoglycemia	rs738193	T	C	0.0847328	0.0165856	3.82164e-07	0.000552498	0.0181038	0.975654	26.1
family Bacteroidales S24 7group	Diabetic hypoglycemia	rs78609301	A	G	-0.0867065	0.0195709	7.093e-06	0.0299742	0.0188998	0.11275	19.6283
family Bacteroidales S24 7group	Diabetic hypoglycemia	rs941000	T	C	-0.0850266	0.0163382	3.15559e-07	0.0143749	0.017956	0.423386	27.0833
family Bacteroidales S24 7group	Diabetic ketoacidosis	rs10872669	G	A	0.123071	0.0275665	9.49008e-06	-0.0418001	0.0288557	0.147452	19.9319
family Bacteroidales S24 7group	Diabetic ketoacidosis	rs12748533	G	T	-0.0821108	0.0172701	2.59018e-06	-0.0183746	0.0185684	0.322389	22.6053
family Bacteroidales S24 7group	Diabetic ketoacidosis	rs17043785	T	C	-0.176187	0.0347133	5.11835e-07	-0.0385076	0.0297124	0.194972	25.7606
family Bacteroidales S24 7group	Diabetic ketoacidosis	rs1850003	A	G	0.084048	0.0177806	2.4053e-06	0.0252552	0.0198418	0.203079	22.3441
family Bacteroidales S24 7group	Diabetic ketoacidosis	rs61508842	T	C	0.122574	0.0272389	7.82781e-06	0.0362739	0.0299927	0.2265	20.2497
family Bacteroidales S24 7group	Diabetic ketoacidosis	rs738193	T	C	0.0847328	0.0165856	3.82164e-07	0.00518249	0.0176181	0.768636	26.1
family Bacteroidales S24 7group	Diabetic ketoacidosis	rs78609301	A	G	-0.0867065	0.0195709	7.093e-06	0.0025475	0.0182577	0.889031	19.6283
family Bacteroidales S24 7group	Diabetic ketoacidosis	rs941000	T	C	-0.0850266	0.0163382	3.15559e-07	-0.00562206	0.0174443	0.747236	27.0833
family Bacteroidales S24 7group	Diabetic nephropathy	rs10872669	G	A	0.123071	0.0275665	9.49008e-06	0.0197081	0.0390228	0.613532	19.9319
family Bacteroidales S24 7group	Diabetic nephropathy	rs12748533	G	T	-0.0821108	0.0172701	2.59018e-06	-0.0599968	0.0249356	0.0161254	22.6053
family Bacteroidales S24 7group	Diabetic nephropathy	rs17043785	T	C	-0.176187	0.0347133	5.11835e-07	0.00635644	0.0396416	0.872607	25.7606
family Bacteroidales S24 7group	Diabetic nephropathy	rs1850003	A	G	0.084048	0.0177806	2.4053e-06	0.0391543	0.0265832	0.140779	22.3441
family Bacteroidales S24 7group	Diabetic nephropathy	rs61508842	T	C	0.122574	0.0272389	7.82781e-06	-0.0269339	0.0401394	0.502214	20.2497
family Bacteroidales S24 7group	Diabetic nephropathy	rs738193	T	C	0.0847328	0.0165856	3.82164e-07	0.0164015	0.0235327	0.485824	26.1
family Bacteroidales S24 7group	Diabetic nephropathy	rs78609301	A	G	-0.0867065	0.0195709	7.093e-06	0.0143672	0.0245868	0.558987	19.6283
family Bacteroidales S24 7group	Diabetic nephropathy	rs941000	T	C	-0.0850266	0.0163382	3.15559e-07	0.0313177	0.023411	0.180983	27.0833
family Bacteroidales S24 7group	Diabetic neuropathy	rs10872669	G	A	0.123071	0.0275665	9.49008e-06	-0.0155783	0.0474828	0.742848	19.9319
family Bacteroidales S24 7group	Diabetic neuropathy	rs12748533	G	T	-0.0821108	0.0172701	2.59018e-06	-0.0146053	0.0302108	0.628779	22.6053
family Bacteroidales S24 7group	Diabetic neuropathy	rs17043785	T	C	-0.176187	0.0347133	5.11835e-07	0.104329	0.0484855	0.0314167	25.7606
family Bacteroidales S24 7group	Diabetic neuropathy	rs1850003	A	G	0.084048	0.0177806	2.4053e-06	0.0549922	0.0321994	0.0876617	22.3441
family Bacteroidales S24 7group	Diabetic neuropathy	rs61508842	T	C	0.122574	0.0272389	7.82781e-06	-0.0298268	0.0492822	0.545029	20.2497
family Bacteroidales S24 7group	Diabetic neuropathy	rs738193	T	C	0.0847328	0.0165856	3.82164e-07	-0.00598412	0.028696	0.834811	26.1
family Bacteroidales S24 7group	Diabetic neuropathy	rs78609301	A	G	-0.0867065	0.0195709	7.093e-06	-0.00340816	0.0300787	0.909786	19.6283
family Bacteroidales S24 7group	Diabetic neuropathy	rs941000	T	C	-0.0850266	0.0163382	3.15559e-07	-0.012584	0.0283858	0.657535	27.0833
family Bacteroidales S24 7group	Diabetic retinopathy	rs10872669	G	A	0.123071	0.0275665	9.49008e-06	-0.0179919	0.0249521	0.470875	19.9319
family Bacteroidales S24 7group	Diabetic retinopathy	rs12748533	G	T	-0.0821108	0.0172701	2.59018e-06	-0.0344811	0.0159243	0.0303641	22.6053
family Bacteroidales S24 7group	Diabetic retinopathy	rs17043785	T	C	-0.176187	0.0347133	5.11835e-07	-0.0342034	0.0254743	0.179382	25.7606
family Bacteroidales S24 7group	Diabetic retinopathy	rs1850003	A	G	0.084048	0.0177806	2.4053e-06	0.0262635	0.0169673	0.121649	22.3441
family Bacteroidales S24 7group	Diabetic retinopathy	rs61508842	T	C	0.122574	0.0272389	7.82781e-06	0.0263385	0.0256391	0.304289	20.2497
family Bacteroidales S24 7group	Diabetic retinopathy	rs738193	T	C	0.0847328	0.0165856	3.82164e-07	0.0284205	0.0150363	0.0587408	26.1
family Bacteroidales S24 7group	Diabetic retinopathy	rs78609301	A	G	-0.0867065	0.0195709	7.093e-06	0.00368628	0.0156945	0.814304	19.6283
family Bacteroidales S24 7group	Diabetic retinopathy	rs941000	T	C	-0.0850266	0.0163382	3.15559e-07	0.00218967	0.0149509	0.88356	27.0833
family Bacteroidales S24 7group	Charcot foot	rs10872669	G	A	0.123071	0.0275665	9.49008e-06	-0.000377829	0.114143	0.997359	19.9319
family Bacteroidales S24 7group	Charcot foot	rs12748533	G	T	-0.0821108	0.0172701	2.59018e-06	-0.0347713	0.0727922	0.632878	22.6053
family Bacteroidales S24 7group	Charcot foot	rs17043785	T	C	-0.176187	0.0347133	5.11835e-07	0.124832	0.115594	0.280179	25.7606
family Bacteroidales S24 7group	Charcot foot	rs1850003	A	G	0.084048	0.0177806	2.4053e-06	0.0767671	0.0778231	0.323922	22.3441
family Bacteroidales S24 7group	Charcot foot	rs61508842	T	C	0.122574	0.0272389	7.82781e-06	0.290214	0.105815	0.00609425	20.2497
family Bacteroidales S24 7group	Charcot foot	rs738193	T	C	0.0847328	0.0165856	3.82164e-07	-0.0596438	0.0687586	0.385702	26.1
family Bacteroidales S24 7group	Charcot foot	rs78609301	A	G	-0.0867065	0.0195709	7.093e-06	-0.0196844	0.0717284	0.783754	19.6283
family Bacteroidales S24 7group	Charcot foot	rs941000	T	C	-0.0850266	0.0163382	3.15559e-07	0.0556027	0.0684112	0.416348	27.0833
family Bifidobacteriaceae	Diabetic hypoglycemia	rs10831953	G	A	0.0537537	0.0123746	9.94741e-06	-0.00743697	0.0188249	0.692799	18.8692
family Bifidobacteriaceae	Diabetic hypoglycemia	rs12446429	T	C	0.0810099	0.019073	8.52884e-06	-0.0132267	0.022305	0.553186	18.0401
family Bifidobacteriaceae	Diabetic hypoglycemia	rs13020688	G	A	0.0584045	0.0122081	1.57373e-06	-0.00945362	0.0188049	0.61516	22.8874
family Bifidobacteriaceae	Diabetic hypoglycemia	rs182549	T	C	-0.11707	0.0126703	5.94155e-20	-0.00447189	0.0178638	0.80233	85.3724
family Bifidobacteriaceae	Diabetic hypoglycemia	rs4957061	T	C	0.0569873	0.0116907	1.1517e-06	0.0136788	0.017567	0.436175	23.7616
family Bifidobacteriaceae	Diabetic hypoglycemia	rs540489	T	G	-0.0632518	0.013817	5.36809e-06	0.0164033	0.0226167	0.468285	20.9565
family Bifidobacteriaceae	Diabetic hypoglycemia	rs55888705	A	G	0.053673	0.0120586	8.66204e-06	-0.00421118	0.0191716	0.826138	19.8115
family Bifidobacteriaceae	Diabetic hypoglycemia	rs6899771	A	G	-0.0914312	0.0202604	7.27998e-06	-0.00797574	0.028978	0.783136	20.3654
family Bifidobacteriaceae	Diabetic hypoglycemia	rs7174549	T	C	-0.0551726	0.0124655	6.86784e-06	0.0133656	0.0180196	0.458255	19.5897
family Bifidobacteriaceae	Diabetic hypoglycemia	rs7322849	T	C	0.110676	0.0200996	1.74032e-08	0.0386669	0.0301523	0.199707	30.3202
family Bifidobacteriaceae	Diabetic hypoglycemia	rs857444	C	T	0.0553965	0.0120669	3.8249e-06	0.00282267	0.0179111	0.874777	21.0753
family Bifidobacteriaceae	Diabetic ketoacidosis	rs10831953	G	A	0.0537537	0.0123746	9.94741e-06	-0.0303423	0.0182916	0.0971538	18.8692
family Bifidobacteriaceae	Diabetic ketoacidosis	rs12446429	T	C	0.0810099	0.019073	8.52884e-06	0.0340434	0.0216101	0.115177	18.0401
family Bifidobacteriaceae	Diabetic ketoacidosis	rs13020688	G	A	0.0584045	0.0122081	1.57373e-06	-0.0222669	0.0182807	0.223203	22.8874
family Bifidobacteriaceae	Diabetic ketoacidosis	rs182549	T	C	-0.11707	0.0126703	5.94155e-20	-0.00378793	0.0173512	0.827188	85.3724
family Bifidobacteriaceae	Diabetic ketoacidosis	rs4957061	T	C	0.0569873	0.0116907	1.1517e-06	0.022489	0.0171055	0.188603	23.7616
family Bifidobacteriaceae	Diabetic ketoacidosis	rs540489	T	G	-0.0632518	0.013817	5.36809e-06	-0.0112115	0.0219167	0.608965	20.9565
family Bifidobacteriaceae	Diabetic ketoacidosis	rs55888705	A	G	0.053673	0.0120586	8.66204e-06	0.0207861	0.0186688	0.265531	19.8115
family Bifidobacteriaceae	Diabetic ketoacidosis	rs6899771	A	G	-0.0914312	0.0202604	7.27998e-06	-0.0548758	0.0280323	0.0502782	20.3654
family Bifidobacteriaceae	Diabetic ketoacidosis	rs7174549	T	C	-0.0551726	0.0124655	6.86784e-06	-0.00346178	0.0174984	0.843175	19.5897
family Bifidobacteriaceae	Diabetic ketoacidosis	rs7322849	T	C	0.110676	0.0200996	1.74032e-08	-0.00180975	0.0293757	0.950876	30.3202
family Bifidobacteriaceae	Diabetic ketoacidosis	rs857444	C	T	0.0553965	0.0120669	3.8249e-06	-0.000771994	0.017286	0.964378	21.0753
family Bifidobacteriaceae	Diabetic nephropathy	rs10831953	G	A	0.0537537	0.0123746	9.94741e-06	0.0234604	0.0244807	0.3379	18.8692
family Bifidobacteriaceae	Diabetic nephropathy	rs12446429	T	C	0.0810099	0.019073	8.52884e-06	0.037542	0.0290995	0.197006	18.0401
family Bifidobacteriaceae	Diabetic nephropathy	rs13020688	G	A	0.0584045	0.0122081	1.57373e-06	0.000348166	0.0244922	0.988658	22.8874
family Bifidobacteriaceae	Diabetic nephropathy	rs182549	T	C	-0.11707	0.0126703	5.94155e-20	0.0117707	0.023199	0.611888	85.3724
family Bifidobacteriaceae	Diabetic nephropathy	rs4957061	T	C	0.0569873	0.0116907	1.1517e-06	0.0511799	0.0229337	0.0256383	23.7616
family Bifidobacteriaceae	Diabetic nephropathy	rs540489	T	G	-0.0632518	0.013817	5.36809e-06	0.00668267	0.0294391	0.820424	20.9565
family Bifidobacteriaceae	Diabetic nephropathy	rs55888705	A	G	0.053673	0.0120586	8.66204e-06	0.0342378	0.0249245	0.169547	19.8115
family Bifidobacteriaceae	Diabetic nephropathy	rs6899771	A	G	-0.0914312	0.0202604	7.27998e-06	-0.0605817	0.0375096	0.106289	20.3654
family Bifidobacteriaceae	Diabetic nephropathy	rs7174549	T	C	-0.0551726	0.0124655	6.86784e-06	-0.00263886	0.0234561	0.910425	19.5897
family Bifidobacteriaceae	Diabetic nephropathy	rs7322849	T	C	0.110676	0.0200996	1.74032e-08	0.0200212	0.0391522	0.609094	30.3202
family Bifidobacteriaceae	Diabetic nephropathy	rs857444	C	T	0.0553965	0.0120669	3.8249e-06	-0.0138844	0.0232863	0.551009	21.0753
family Bifidobacteriaceae	Diabetic neuropathy	rs10831953	G	A	0.0537537	0.0123746	9.94741e-06	-0.0225605	0.0297988	0.448992	18.8692
family Bifidobacteriaceae	Diabetic neuropathy	rs12446429	T	C	0.0810099	0.019073	8.52884e-06	0.0200944	0.0354211	0.570511	18.0401
family Bifidobacteriaceae	Diabetic neuropathy	rs13020688	G	A	0.0584045	0.0122081	1.57373e-06	-0.0803659	0.0299113	0.0072139	22.8874
family Bifidobacteriaceae	Diabetic neuropathy	rs182549	T	C	-0.11707	0.0126703	5.94155e-20	0.0403095	0.0284623	0.156705	85.3724
family Bifidobacteriaceae	Diabetic neuropathy	rs4957061	T	C	0.0569873	0.0116907	1.1517e-06	0.0159991	0.0278615	0.565808	23.7616
family Bifidobacteriaceae	Diabetic neuropathy	rs540489	T	G	-0.0632518	0.013817	5.36809e-06	-0.0226086	0.0357822	0.527492	20.9565
family Bifidobacteriaceae	Diabetic neuropathy	rs55888705	A	G	0.053673	0.0120586	8.66204e-06	0.0209819	0.0302378	0.487747	19.8115
family Bifidobacteriaceae	Diabetic neuropathy	rs6899771	A	G	-0.0914312	0.0202604	7.27998e-06	-0.0796149	0.0462014	0.0848496	20.3654
family Bifidobacteriaceae	Diabetic neuropathy	rs7174549	T	C	-0.0551726	0.0124655	6.86784e-06	-0.0190344	0.0285233	0.504563	19.5897
family Bifidobacteriaceae	Diabetic neuropathy	rs7322849	T	C	0.110676	0.0200996	1.74032e-08	0.0196456	0.047761	0.680829	30.3202
family Bifidobacteriaceae	Diabetic neuropathy	rs857444	C	T	0.0553965	0.0120669	3.8249e-06	-0.0484005	0.0283883	0.0882043	21.0753
family Bifidobacteriaceae	Diabetic retinopathy	rs10831953	G	A	0.0537537	0.0123746	9.94741e-06	0.00965167	0.0156564	0.537585	18.8692
family Bifidobacteriaceae	Diabetic retinopathy	rs12446429	T	C	0.0810099	0.019073	8.52884e-06	0.0317935	0.0185355	0.0862939	18.0401
family Bifidobacteriaceae	Diabetic retinopathy	rs13020688	G	A	0.0584045	0.0122081	1.57373e-06	-0.0201271	0.0156714	0.199031	22.8874
family Bifidobacteriaceae	Diabetic retinopathy	rs182549	T	C	-0.11707	0.0126703	5.94155e-20	-0.0153997	0.0148379	0.299334	85.3724
family Bifidobacteriaceae	Diabetic retinopathy	rs4957061	T	C	0.0569873	0.0116907	1.1517e-06	0.00978485	0.0146468	0.5041	23.7616
family Bifidobacteriaceae	Diabetic retinopathy	rs540489	T	G	-0.0632518	0.013817	5.36809e-06	0.0210845	0.0188113	0.262355	20.9565
family Bifidobacteriaceae	Diabetic retinopathy	rs55888705	A	G	0.053673	0.0120586	8.66204e-06	0.0473189	0.0158244	0.00278747	19.8115
family Bifidobacteriaceae	Diabetic retinopathy	rs6899771	A	G	-0.0914312	0.0202604	7.27998e-06	-0.0478782	0.0239934	0.0459918	20.3654
family Bifidobacteriaceae	Diabetic retinopathy	rs7174549	T	C	-0.0551726	0.0124655	6.86784e-06	-0.00874593	0.0149945	0.559707	19.5897
family Bifidobacteriaceae	Diabetic retinopathy	rs7322849	T	C	0.110676	0.0200996	1.74032e-08	0.0407036	0.0249366	0.102619	30.3202
family Bifidobacteriaceae	Diabetic retinopathy	rs857444	C	T	0.0553965	0.0120669	3.8249e-06	-0.00918628	0.0148621	0.536508	21.0753
family Bifidobacteriaceae	Charcot foot	rs10831953	G	A	0.0537537	0.0123746	9.94741e-06	-0.0746005	0.0714687	0.296568	18.8692
family Bifidobacteriaceae	Charcot foot	rs12446429	T	C	0.0810099	0.019073	8.52884e-06	0.136111	0.0846864	0.108003	18.0401
family Bifidobacteriaceae	Charcot foot	rs13020688	G	A	0.0584045	0.0122081	1.57373e-06	-0.0488134	0.0714654	0.494584	22.8874
family Bifidobacteriaceae	Charcot foot	rs182549	T	C	-0.11707	0.0126703	5.94155e-20	0.0434408	0.067912	0.522391	85.3724
family Bifidobacteriaceae	Charcot foot	rs4957061	T	C	0.0569873	0.0116907	1.1517e-06	0.144596	0.0666739	0.0301051	23.7616
family Bifidobacteriaceae	Charcot foot	rs540489	T	G	-0.0632518	0.013817	5.36809e-06	0.00384191	0.0857825	0.964277	20.9565
family Bifidobacteriaceae	Charcot foot	rs55888705	A	G	0.053673	0.0120586	8.66204e-06	0.107539	0.072526	0.138138	19.8115
family Bifidobacteriaceae	Charcot foot	rs6899771	A	G	-0.0914312	0.0202604	7.27998e-06	-0.107378	0.109427	0.326456	20.3654
family Bifidobacteriaceae	Charcot foot	rs7174549	T	C	-0.0551726	0.0124655	6.86784e-06	-0.00688778	0.0684981	0.919904	19.5897
family Bifidobacteriaceae	Charcot foot	rs7322849	T	C	0.110676	0.0200996	1.74032e-08	-0.0722964	0.114366	0.527288	30.3202
family Bifidobacteriaceae	Charcot foot	rs857444	C	T	0.0553965	0.0120669	3.8249e-06	-0.0746869	0.0680241	0.272227	21.0753
family Clostridiaceae1	Diabetic hypoglycemia	rs10875374	T	C	0.0536759	0.0119436	8.09823e-06	0.00674352	0.0173031	0.696737	20.1971
family Clostridiaceae1	Diabetic hypoglycemia	rs12186080	G	A	0.0748236	0.016246	5.33962e-06	0.0297919	0.0231613	0.198347	21.2121
family Clostridiaceae1	Diabetic hypoglycemia	rs12341505	G	A	0.0814503	0.0179338	4.54485e-06	0.0289522	0.0296331	0.328559	20.6272
family Clostridiaceae1	Diabetic hypoglycemia	rs2795528	G	A	-0.180969	0.0390911	3.80627e-06	-0.00984845	0.0378068	0.794483	21.4315
family Clostridiaceae1	Diabetic hypoglycemia	rs2817172	C	T	0.0563367	0.012392	5.27024e-06	0.00342988	0.0176377	0.845814	20.6681
family Clostridiaceae1	Diabetic hypoglycemia	rs4723021	T	C	-0.106376	0.0241944	7.42147e-06	0.0503119	0.034848	0.148809	19.3311
family Clostridiaceae1	Diabetic hypoglycemia	rs550843	T	C	-0.0734787	0.0168383	7.0912e-06	-0.00753671	0.019401	0.697668	19.0426
family Clostridiaceae1	Diabetic hypoglycemia	rs56188186	A	G	0.0967773	0.0217471	8.24442e-06	-0.0326324	0.0401138	0.415934	19.8036
family Clostridiaceae1	Diabetic hypoglycemia	rs62397761	A	G	0.0615805	0.0136198	9.07716e-06	0.00588402	0.0184683	0.750029	20.443
family Clostridiaceae1	Diabetic hypoglycemia	rs881532	G	A	0.0533035	0.0119011	7.8966e-06	0.0232868	0.0172463	0.176936	20.0603
family Clostridiaceae1	Diabetic ketoacidosis	rs10875374	T	C	0.0536759	0.0119436	8.09823e-06	0.00913113	0.0168032	0.586843	20.1971
family Clostridiaceae1	Diabetic ketoacidosis	rs12186080	G	A	0.0748236	0.016246	5.33962e-06	-0.0106298	0.02255	0.637362	21.2121
family Clostridiaceae1	Diabetic ketoacidosis	rs12341505	G	A	0.0814503	0.0179338	4.54485e-06	-0.0459002	0.0288412	0.111502	20.6272
family Clostridiaceae1	Diabetic ketoacidosis	rs2795528	G	A	-0.180969	0.0390911	3.80627e-06	-0.00112132	0.0367374	0.97565	21.4315
family Clostridiaceae1	Diabetic ketoacidosis	rs2817172	C	T	0.0563367	0.012392	5.27024e-06	0.0149711	0.0171652	0.383114	20.6681
family Clostridiaceae1	Diabetic ketoacidosis	rs4723021	T	C	-0.106376	0.0241944	7.42147e-06	-0.0205889	0.0340134	0.544968	19.3311
family Clostridiaceae1	Diabetic ketoacidosis	rs550843	T	C	-0.0734787	0.0168383	7.0912e-06	-0.00697929	0.0186919	0.708861	19.0426
family Clostridiaceae1	Diabetic ketoacidosis	rs56188186	A	G	0.0967773	0.0217471	8.24442e-06	0.0142559	0.0391877	0.716018	19.8036
family Clostridiaceae1	Diabetic ketoacidosis	rs62397761	A	G	0.0615805	0.0136198	9.07716e-06	-0.010607	0.0178454	0.552257	20.443
family Clostridiaceae1	Diabetic ketoacidosis	rs881532	G	A	0.0533035	0.0119011	7.8966e-06	0.0389752	0.0167644	0.0200784	20.0603
family Clostridiaceae1	Diabetic nephropathy	rs10875374	T	C	0.0536759	0.0119436	8.09823e-06	-0.0117527	0.0225059	0.601525	20.1971
family Clostridiaceae1	Diabetic nephropathy	rs12186080	G	A	0.0748236	0.016246	5.33962e-06	0.051003	0.0302277	0.0915482	21.2121
family Clostridiaceae1	Diabetic nephropathy	rs12341505	G	A	0.0814503	0.0179338	4.54485e-06	0.000686411	0.0385715	0.985802	20.6272
family Clostridiaceae1	Diabetic nephropathy	rs2795528	G	A	-0.180969	0.0390911	3.80627e-06	0.0551159	0.0491042	0.26168	21.4315
family Clostridiaceae1	Diabetic nephropathy	rs2817172	C	T	0.0563367	0.012392	5.27024e-06	-0.0289464	0.0229646	0.207496	20.6681
family Clostridiaceae1	Diabetic nephropathy	rs4723021	T	C	-0.106376	0.0241944	7.42147e-06	0.013951	0.0454432	0.758843	19.3311
family Clostridiaceae1	Diabetic nephropathy	rs550843	T	C	-0.0734787	0.0168383	7.0912e-06	0.0289506	0.025164	0.249948	19.0426
family Clostridiaceae1	Diabetic nephropathy	rs56188186	A	G	0.0967773	0.0217471	8.24442e-06	0.00701813	0.0526577	0.893973	19.8036
family Clostridiaceae1	Diabetic nephropathy	rs62397761	A	G	0.0615805	0.0136198	9.07716e-06	0.0269034	0.0239811	0.261923	20.443
family Clostridiaceae1	Diabetic nephropathy	rs881532	G	A	0.0533035	0.0119011	7.8966e-06	0.0202862	0.022461	0.366433	20.0603
family Clostridiaceae1	Diabetic neuropathy	rs10875374	T	C	0.0536759	0.0119436	8.09823e-06	-0.00529918	0.0274086	0.846693	20.1971
family Clostridiaceae1	Diabetic neuropathy	rs12186080	G	A	0.0748236	0.016246	5.33962e-06	-0.0100857	0.0366757	0.78332	21.2121
family Clostridiaceae1	Diabetic neuropathy	rs12341505	G	A	0.0814503	0.0179338	4.54485e-06	-0.0130746	0.0465772	0.778935	20.6272
family Clostridiaceae1	Diabetic neuropathy	rs2795528	G	A	-0.180969	0.0390911	3.80627e-06	0.0383794	0.0599873	0.522307	21.4315
family Clostridiaceae1	Diabetic neuropathy	rs2817172	C	T	0.0563367	0.012392	5.27024e-06	0.022455	0.0279774	0.422199	20.6681
family Clostridiaceae1	Diabetic neuropathy	rs4723021	T	C	-0.106376	0.0241944	7.42147e-06	0.0759179	0.0557478	0.173257	19.3311
family Clostridiaceae1	Diabetic neuropathy	rs550843	T	C	-0.0734787	0.0168383	7.0912e-06	0.0315938	0.0308383	0.305599	19.0426
family Clostridiaceae1	Diabetic neuropathy	rs56188186	A	G	0.0967773	0.0217471	8.24442e-06	0.0824363	0.0628911	0.189932	19.8036
family Clostridiaceae1	Diabetic neuropathy	rs62397761	A	G	0.0615805	0.0136198	9.07716e-06	-0.0814864	0.0294509	0.00566005	20.443
family Clostridiaceae1	Diabetic neuropathy	rs881532	G	A	0.0533035	0.0119011	7.8966e-06	0.0200593	0.0272881	0.462284	20.0603
family Clostridiaceae1	Diabetic retinopathy	rs10875374	T	C	0.0536759	0.0119436	8.09823e-06	-0.0166024	0.0143689	0.247909	20.1971
family Clostridiaceae1	Diabetic retinopathy	rs12186080	G	A	0.0748236	0.016246	5.33962e-06	0.00510534	0.0192918	0.791289	21.2121
family Clostridiaceae1	Diabetic retinopathy	rs12341505	G	A	0.0814503	0.0179338	4.54485e-06	0.0121033	0.0246971	0.624084	20.6272
family Clostridiaceae1	Diabetic retinopathy	rs2795528	G	A	-0.180969	0.0390911	3.80627e-06	0.049288	0.0314414	0.116971	21.4315
family Clostridiaceae1	Diabetic retinopathy	rs2817172	C	T	0.0563367	0.012392	5.27024e-06	-0.0229961	0.0146698	0.116979	20.6681
family Clostridiaceae1	Diabetic retinopathy	rs4723021	T	C	-0.106376	0.0241944	7.42147e-06	0.0379905	0.029109	0.191856	19.3311
family Clostridiaceae1	Diabetic retinopathy	rs550843	T	C	-0.0734787	0.0168383	7.0912e-06	-0.013061	0.0160785	0.416605	19.0426
family Clostridiaceae1	Diabetic retinopathy	rs56188186	A	G	0.0967773	0.0217471	8.24442e-06	-0.00240976	0.0335292	0.942705	19.8036
family Clostridiaceae1	Diabetic retinopathy	rs62397761	A	G	0.0615805	0.0136198	9.07716e-06	0.00711978	0.0153255	0.642239	20.443
family Clostridiaceae1	Diabetic retinopathy	rs881532	G	A	0.0533035	0.0119011	7.8966e-06	0.00369348	0.0143395	0.796736	20.0603
family Clostridiaceae1	Charcot foot	rs10875374	T	C	0.0536759	0.0119436	8.09823e-06	0.0558997	0.0657485	0.395212	20.1971
family Clostridiaceae1	Charcot foot	rs12186080	G	A	0.0748236	0.016246	5.33962e-06	0.0803206	0.0879795	0.36127	21.2121
family Clostridiaceae1	Charcot foot	rs12341505	G	A	0.0814503	0.0179338	4.54485e-06	0.13636	0.111837	0.222742	20.6272
family Clostridiaceae1	Charcot foot	rs2795528	G	A	-0.180969	0.0390911	3.80627e-06	-0.0150577	0.142855	0.916054	21.4315
family Clostridiaceae1	Charcot foot	rs2817172	C	T	0.0563367	0.012392	5.27024e-06	-0.071914	0.0669181	0.282528	20.6681
family Clostridiaceae1	Charcot foot	rs4723021	T	C	-0.106376	0.0241944	7.42147e-06	0.164637	0.132416	0.213747	19.3311
family Clostridiaceae1	Charcot foot	rs550843	T	C	-0.0734787	0.0168383	7.0912e-06	-0.00718282	0.0736908	0.922351	19.0426
family Clostridiaceae1	Charcot foot	rs56188186	A	G	0.0967773	0.0217471	8.24442e-06	0.0683593	0.153472	0.656015	19.8036
family Clostridiaceae1	Charcot foot	rs62397761	A	G	0.0615805	0.0136198	9.07716e-06	-0.218348	0.0704225	0.00193166	20.443
family Clostridiaceae1	Charcot foot	rs881532	G	A	0.0533035	0.0119011	7.8966e-06	0.0862513	0.0654507	0.187569	20.0603
family Clostridiales vadin BB60 group	Diabetic hypoglycemia	rs10517600	G	T	-0.0626993	0.0139364	6.82763e-06	-0.00259071	0.017824	0.884435	20.2406
family Clostridiales vadin BB60 group	Diabetic hypoglycemia	rs10904722	C	T	-0.0672314	0.0147123	5.04836e-06	0.00190157	0.0202833	0.925307	20.8825
family Clostridiales vadin BB60 group	Diabetic hypoglycemia	rs118104867	C	T	0.214464	0.0455098	3.43598e-06	-0.00962684	0.0341588	0.778076	22.2075
family Clostridiales vadin BB60 group	Diabetic hypoglycemia	rs13409132	A	G	-0.165419	0.0352154	4.3723e-06	-0.0787252	0.0454312	0.0831228	22.0651
family Clostridiales vadin BB60 group	Diabetic hypoglycemia	rs17121075	G	A	0.0769254	0.0172234	7.91425e-06	-0.000266895	0.021114	0.989914	19.9481
family Clostridiales vadin BB60 group	Diabetic hypoglycemia	rs2191834	T	G	-0.0746375	0.0159136	2.50196e-06	-0.0489605	0.0201646	0.0151806	21.9977
family Clostridiales vadin BB60 group	Diabetic hypoglycemia	rs28691777	C	T	0.137134	0.0266996	6.95697e-07	0.0399342	0.0423761	0.346	26.3804
family Clostridiales vadin BB60 group	Diabetic hypoglycemia	rs34088226	A	G	-0.117807	0.026924	7.66214e-06	-0.0446914	0.0369271	0.22618	19.1453
family Clostridiales vadin BB60 group	Diabetic hypoglycemia	rs55682560	C	T	-0.131519	0.0261319	4.97038e-07	0.00484894	0.0321101	0.879968	25.33
family Clostridiales vadin BB60 group	Diabetic hypoglycemia	rs6588624	A	G	0.0662317	0.0138147	1.79287e-06	0.0238589	0.0172883	0.167568	22.9852
family Clostridiales vadin BB60 group	Diabetic hypoglycemia	rs66714985	A	C	0.116908	0.0252447	4.85333e-06	-0.0278287	0.0284138	0.327378	21.4461
family Clostridiales vadin BB60 group	Diabetic hypoglycemia	rs7226487	A	G	-0.0643682	0.0138701	3.58286e-06	0.00363117	0.0172936	0.83369	21.5369
family Clostridiales vadin BB60 group	Diabetic hypoglycemia	rs7538034	T	G	-0.078598	0.0165982	2.36706e-06	0.0482409	0.0233938	0.0391958	22.4234
family Clostridiales vadin BB60 group	Diabetic hypoglycemia	rs7725895	A	G	-0.116224	0.0240367	3.94357e-06	0.0182076	0.0267336	0.495825	23.3799
family Clostridiales vadin BB60 group	Diabetic hypoglycemia	rs989682	A	G	0.070194	0.0155364	6.84715e-06	-0.017831	0.0204928	0.38424	20.4126
family Clostridiales vadin BB60 group	Diabetic ketoacidosis	rs10517600	G	T	-0.0626993	0.0139364	6.82763e-06	-0.0186016	0.017367	0.284127	20.2406
family Clostridiales vadin BB60 group	Diabetic ketoacidosis	rs10904722	C	T	-0.0672314	0.0147123	5.04836e-06	0.000825166	0.0197431	0.966662	20.8825
family Clostridiales vadin BB60 group	Diabetic ketoacidosis	rs118104867	C	T	0.214464	0.0455098	3.43598e-06	-0.0267895	0.0331195	0.418588	22.2075
family Clostridiales vadin BB60 group	Diabetic ketoacidosis	rs13409132	A	G	-0.165419	0.0352154	4.3723e-06	-0.0271787	0.0439607	0.536411	22.0651
family Clostridiales vadin BB60 group	Diabetic ketoacidosis	rs17121075	G	A	0.0769254	0.0172234	7.91425e-06	-0.0176433	0.0205101	0.389667	19.9481
family Clostridiales vadin BB60 group	Diabetic ketoacidosis	rs2191834	T	G	-0.0746375	0.0159136	2.50196e-06	-0.0305839	0.0196115	0.118881	21.9977
family Clostridiales vadin BB60 group	Diabetic ketoacidosis	rs28691777	C	T	0.137134	0.0266996	6.95697e-07	0.0636527	0.0409614	0.120193	26.3804
family Clostridiales vadin BB60 group	Diabetic ketoacidosis	rs34088226	A	G	-0.117807	0.026924	7.66214e-06	-0.0370497	0.0358976	0.302029	19.1453
family Clostridiales vadin BB60 group	Diabetic ketoacidosis	rs55682560	C	T	-0.131519	0.0261319	4.97038e-07	0.0361222	0.031224	0.247324	25.33
family Clostridiales vadin BB60 group	Diabetic ketoacidosis	rs6588624	A	G	0.0662317	0.0138147	1.79287e-06	0.0231861	0.0168038	0.167645	22.9852
family Clostridiales vadin BB60 group	Diabetic ketoacidosis	rs66714985	A	C	0.116908	0.0252447	4.85333e-06	-0.00179279	0.0275398	0.948096	21.4461
family Clostridiales vadin BB60 group	Diabetic ketoacidosis	rs7226487	A	G	-0.0643682	0.0138701	3.58286e-06	0.0229934	0.016824	0.171719	21.5369
family Clostridiales vadin BB60 group	Diabetic ketoacidosis	rs7538034	T	G	-0.078598	0.0165982	2.36706e-06	-0.00173439	0.0227509	0.939233	22.4234
family Clostridiales vadin BB60 group	Diabetic ketoacidosis	rs7725895	A	G	-0.116224	0.0240367	3.94357e-06	-0.0221573	0.0260271	0.394594	23.3799
family Clostridiales vadin BB60 group	Diabetic ketoacidosis	rs989682	A	G	0.070194	0.0155364	6.84715e-06	0.0129976	0.0199694	0.515129	20.4126
family Clostridiales vadin BB60 group	Diabetic nephropathy	rs10517600	G	T	-0.0626993	0.0139364	6.82763e-06	-0.0441761	0.0231824	0.0567035	20.2406
family Clostridiales vadin BB60 group	Diabetic nephropathy	rs10904722	C	T	-0.0672314	0.0147123	5.04836e-06	0.00145925	0.0263954	0.955912	20.8825
family Clostridiales vadin BB60 group	Diabetic nephropathy	rs118104867	C	T	0.214464	0.0455098	3.43598e-06	-0.0271006	0.0447501	0.544781	22.2075
family Clostridiales vadin BB60 group	Diabetic nephropathy	rs13409132	A	G	-0.165419	0.0352154	4.3723e-06	0.00188993	0.0594266	0.974629	22.0651
family Clostridiales vadin BB60 group	Diabetic nephropathy	rs17121075	G	A	0.0769254	0.0172234	7.91425e-06	-0.0148182	0.0273919	0.588528	19.9481
family Clostridiales vadin BB60 group	Diabetic nephropathy	rs2191834	T	G	-0.0746375	0.0159136	2.50196e-06	-0.0507124	0.0263078	0.0538977	21.9977
family Clostridiales vadin BB60 group	Diabetic nephropathy	rs28691777	C	T	0.137134	0.0266996	6.95697e-07	-0.0304161	0.0549826	0.58013	26.3804
family Clostridiales vadin BB60 group	Diabetic nephropathy	rs34088226	A	G	-0.117807	0.026924	7.66214e-06	0.00309992	0.0483361	0.948865	19.1453
family Clostridiales vadin BB60 group	Diabetic nephropathy	rs55682560	C	T	-0.131519	0.0261319	4.97038e-07	0.0651997	0.0418477	0.119227	25.33
family Clostridiales vadin BB60 group	Diabetic nephropathy	rs6588624	A	G	0.0662317	0.0138147	1.79287e-06	-0.0327864	0.0225126	0.145294	22.9852
family Clostridiales vadin BB60 group	Diabetic nephropathy	rs66714985	A	C	0.116908	0.0252447	4.85333e-06	-0.015291	0.0370367	0.679709	21.4461
family Clostridiales vadin BB60 group	Diabetic nephropathy	rs7226487	A	G	-0.0643682	0.0138701	3.58286e-06	-0.00660394	0.0225135	0.769269	21.5369
family Clostridiales vadin BB60 group	Diabetic nephropathy	rs7538034	T	G	-0.078598	0.0165982	2.36706e-06	-0.0129026	0.0305625	0.672901	22.4234
family Clostridiales vadin BB60 group	Diabetic nephropathy	rs7725895	A	G	-0.116224	0.0240367	3.94357e-06	0.016762	0.0346869	0.628927	23.3799
family Clostridiales vadin BB60 group	Diabetic nephropathy	rs989682	A	G	0.070194	0.0155364	6.84715e-06	0.0514934	0.0266968	0.0537527	20.4126
family Clostridiales vadin BB60 group	Diabetic neuropathy	rs10517600	G	T	-0.0626993	0.0139364	6.82763e-06	-0.0279468	0.0282103	0.321852	20.2406
family Clostridiales vadin BB60 group	Diabetic neuropathy	rs10904722	C	T	-0.0672314	0.0147123	5.04836e-06	0.0261927	0.0320687	0.414061	20.8825
family Clostridiales vadin BB60 group	Diabetic neuropathy	rs118104867	C	T	0.214464	0.0455098	3.43598e-06	0.00201408	0.0545467	0.970546	22.2075
family Clostridiales vadin BB60 group	Diabetic neuropathy	rs13409132	A	G	-0.165419	0.0352154	4.3723e-06	-0.00638845	0.0702967	0.927589	22.0651
family Clostridiales vadin BB60 group	Diabetic neuropathy	rs17121075	G	A	0.0769254	0.0172234	7.91425e-06	-0.0165843	0.0334914	0.620473	19.9481
family Clostridiales vadin BB60 group	Diabetic neuropathy	rs2191834	T	G	-0.0746375	0.0159136	2.50196e-06	-0.0278035	0.0317935	0.381844	21.9977
family Clostridiales vadin BB60 group	Diabetic neuropathy	rs28691777	C	T	0.137134	0.0266996	6.95697e-07	0.129008	0.0665256	0.0524735	26.3804
family Clostridiales vadin BB60 group	Diabetic neuropathy	rs34088226	A	G	-0.117807	0.026924	7.66214e-06	-0.00443477	0.058345	0.939412	19.1453
family Clostridiales vadin BB60 group	Diabetic neuropathy	rs55682560	C	T	-0.131519	0.0261319	4.97038e-07	0.0110691	0.0505771	0.826763	25.33
family Clostridiales vadin BB60 group	Diabetic neuropathy	rs6588624	A	G	0.0662317	0.0138147	1.79287e-06	-0.0508343	0.0273853	0.0634162	22.9852
family Clostridiales vadin BB60 group	Diabetic neuropathy	rs66714985	A	C	0.116908	0.0252447	4.85333e-06	0.0697255	0.0447986	0.119608	21.4461
family Clostridiales vadin BB60 group	Diabetic neuropathy	rs7226487	A	G	-0.0643682	0.0138701	3.58286e-06	0.0581015	0.0273405	0.0335776	21.5369
family Clostridiales vadin BB60 group	Diabetic neuropathy	rs7538034	T	G	-0.078598	0.0165982	2.36706e-06	-0.0836141	0.0371874	0.0245471	22.4234
family Clostridiales vadin BB60 group	Diabetic neuropathy	rs7725895	A	G	-0.116224	0.0240367	3.94357e-06	-0.0292945	0.0426642	0.492316	23.3799
family Clostridiales vadin BB60 group	Diabetic neuropathy	rs989682	A	G	0.070194	0.0155364	6.84715e-06	-0.00155512	0.0325179	0.961857	20.4126
family Clostridiales vadin BB60 group	Diabetic retinopathy	rs10517600	G	T	-0.0626993	0.0139364	6.82763e-06	-0.0190171	0.0148068	0.19902	20.2406
family Clostridiales vadin BB60 group	Diabetic retinopathy	rs10904722	C	T	-0.0672314	0.0147123	5.04836e-06	-0.00298075	0.0168693	0.859746	20.8825
family Clostridiales vadin BB60 group	Diabetic retinopathy	rs118104867	C	T	0.214464	0.0455098	3.43598e-06	0.0164751	0.0283756	0.561504	22.2075
family Clostridiales vadin BB60 group	Diabetic retinopathy	rs13409132	A	G	-0.165419	0.0352154	4.3723e-06	0.017439	0.0379995	0.646288	22.0651
family Clostridiales vadin BB60 group	Diabetic retinopathy	rs17121075	G	A	0.0769254	0.0172234	7.91425e-06	0.00275334	0.017536	0.875236	19.9481
family Clostridiales vadin BB60 group	Diabetic retinopathy	rs2191834	T	G	-0.0746375	0.0159136	2.50196e-06	-0.012712	0.0168066	0.449428	21.9977
family Clostridiales vadin BB60 group	Diabetic retinopathy	rs28691777	C	T	0.137134	0.0266996	6.95697e-07	0.051191	0.035144	0.145225	26.3804
family Clostridiales vadin BB60 group	Diabetic retinopathy	rs34088226	A	G	-0.117807	0.026924	7.66214e-06	-0.00169963	0.0308069	0.956003	19.1453
family Clostridiales vadin BB60 group	Diabetic retinopathy	rs55682560	C	T	-0.131519	0.0261319	4.97038e-07	0.0146908	0.0268244	0.583922	25.33
family Clostridiales vadin BB60 group	Diabetic retinopathy	rs6588624	A	G	0.0662317	0.0138147	1.79287e-06	0.0267896	0.0143988	0.0628073	22.9852
family Clostridiales vadin BB60 group	Diabetic retinopathy	rs66714985	A	C	0.116908	0.0252447	4.85333e-06	0.0572134	0.0235879	0.0152859	21.4461
family Clostridiales vadin BB60 group	Diabetic retinopathy	rs7226487	A	G	-0.0643682	0.0138701	3.58286e-06	-0.0229246	0.0143582	0.110348	21.5369
family Clostridiales vadin BB60 group	Diabetic retinopathy	rs7538034	T	G	-0.078598	0.0165982	2.36706e-06	-0.0237781	0.0195202	0.223174	22.4234
family Clostridiales vadin BB60 group	Diabetic retinopathy	rs7725895	A	G	-0.116224	0.0240367	3.94357e-06	-0.0212093	0.0221536	0.338377	23.3799
family Clostridiales vadin BB60 group	Diabetic retinopathy	rs989682	A	G	0.070194	0.0155364	6.84715e-06	0.00476505	0.0170573	0.779972	20.4126
family Clostridiales vadin BB60 group	Charcot foot	rs10517600	G	T	-0.0626993	0.0139364	6.82763e-06	0.0945	0.0676502	0.162446	20.2406
family Clostridiales vadin BB60 group	Charcot foot	rs10904722	C	T	-0.0672314	0.0147123	5.04836e-06	-0.0179296	0.0772553	0.816474	20.8825
family Clostridiales vadin BB60 group	Charcot foot	rs118104867	C	T	0.214464	0.0455098	3.43598e-06	0.133302	0.130239	0.306062	22.2075
family Clostridiales vadin BB60 group	Charcot foot	rs13409132	A	G	-0.165419	0.0352154	4.3723e-06	0.117756	0.174005	0.498572	22.0651
family Clostridiales vadin BB60 group	Charcot foot	rs17121075	G	A	0.0769254	0.0172234	7.91425e-06	0.0370155	0.0800368	0.643736	19.9481
family Clostridiales vadin BB60 group	Charcot foot	rs2191834	T	G	-0.0746375	0.0159136	2.50196e-06	0.0213742	0.0765595	0.780103	21.9977
family Clostridiales vadin BB60 group	Charcot foot	rs28691777	C	T	0.137134	0.0266996	6.95697e-07	0.162105	0.16075	0.313248	26.3804
family Clostridiales vadin BB60 group	Charcot foot	rs34088226	A	G	-0.117807	0.026924	7.66214e-06	-0.204651	0.140234	0.144467	19.1453
family Clostridiales vadin BB60 group	Charcot foot	rs55682560	C	T	-0.131519	0.0261319	4.97038e-07	-0.0576891	0.122232	0.636952	25.33
family Clostridiales vadin BB60 group	Charcot foot	rs6588624	A	G	0.0662317	0.0138147	1.79287e-06	-0.0444846	0.0655811	0.497573	22.9852
family Clostridiales vadin BB60 group	Charcot foot	rs66714985	A	C	0.116908	0.0252447	4.85333e-06	0.0652085	0.108954	0.549509	21.4461
family Clostridiales vadin BB60 group	Charcot foot	rs7226487	A	G	-0.0643682	0.0138701	3.58286e-06	0.0811883	0.0657281	0.21675	21.5369
family Clostridiales vadin BB60 group	Charcot foot	rs7538034	T	G	-0.078598	0.0165982	2.36706e-06	-0.034969	0.0894153	0.695734	22.4234
family Clostridiales vadin BB60 group	Charcot foot	rs7725895	A	G	-0.116224	0.0240367	3.94357e-06	-0.0292449	0.101464	0.773172	23.3799
family Clostridiales vadin BB60 group	Charcot foot	rs989682	A	G	0.070194	0.0155364	6.84715e-06	0.104538	0.0778273	0.179204	20.4126
family Coriobacteriaceae	Diabetic hypoglycemia	rs11073596	G	T	-0.0510212	0.0114339	8.14442e-06	0.00384277	0.0178724	0.829758	19.9119
family Coriobacteriaceae	Diabetic hypoglycemia	rs11250875	T	C	0.06075	0.0130939	4.82848e-06	-0.00943203	0.0209918	0.6532	21.5256
family Coriobacteriaceae	Diabetic hypoglycemia	rs11656361	A	C	0.0773006	0.017553	8.0201e-06	-0.0233031	0.0224682	0.29966	19.3938
family Coriobacteriaceae	Diabetic hypoglycemia	rs12974142	G	A	0.0789796	0.0177205	8.51236e-06	-0.003258	0.0337779	0.92316	19.8645
family Coriobacteriaceae	Diabetic hypoglycemia	rs13307134	T	C	-0.0565686	0.0126265	7.79938e-06	-0.0155021	0.0231288	0.502699	20.0717
family Coriobacteriaceae	Diabetic hypoglycemia	rs1397793	A	G	0.0498855	0.0112446	9.77372e-06	-0.0117872	0.0189132	0.533137	19.6816
family Coriobacteriaceae	Diabetic hypoglycemia	rs1816223	G	A	0.0586265	0.0129006	4.84117e-06	0.049475	0.0216101	0.0220541	20.6523
family Coriobacteriaceae	Diabetic hypoglycemia	rs240104	T	C	-0.0603429	0.0126849	1.51604e-06	-0.000648082	0.0192782	0.973182	22.6297
family Coriobacteriaceae	Diabetic hypoglycemia	rs2442778	A	G	0.116408	0.0258545	9.02693e-06	0.0193563	0.0393598	0.622875	20.2718
family Coriobacteriaceae	Diabetic hypoglycemia	rs3025411	A	G	0.0926543	0.0209468	8.26913e-06	0.00824472	0.0283397	0.771109	19.5657
family Coriobacteriaceae	Diabetic hypoglycemia	rs34739816	G	T	0.0965017	0.0207666	3.88356e-06	-0.0371757	0.0369405	0.31424	21.5943
family Coriobacteriaceae	Diabetic hypoglycemia	rs67561917	A	G	-0.0714367	0.0154113	5.39126e-06	0.0414568	0.0224343	0.064613	21.4864
family Coriobacteriaceae	Diabetic hypoglycemia	rs719099	A	G	0.0778402	0.0155815	5.43313e-07	0.0323524	0.0288597	0.262277	24.9568
family Coriobacteriaceae	Diabetic hypoglycemia	rs8010111	A	G	0.103377	0.0229286	6.8962e-06	-0.0639622	0.0314139	0.0417398	20.3279
family Coriobacteriaceae	Diabetic ketoacidosis	rs11073596	G	T	-0.0510212	0.0114339	8.14442e-06	0.0011048	0.0173359	0.949186	19.9119
family Coriobacteriaceae	Diabetic ketoacidosis	rs11250875	T	C	0.06075	0.0130939	4.82848e-06	-0.0360674	0.0204208	0.0773606	21.5256
family Coriobacteriaceae	Diabetic ketoacidosis	rs11656361	A	C	0.0773006	0.017553	8.0201e-06	-0.0180022	0.0218639	0.410296	19.3938
family Coriobacteriaceae	Diabetic ketoacidosis	rs12974142	G	A	0.0789796	0.0177205	8.51236e-06	-0.00111551	0.0328786	0.972934	19.8645
family Coriobacteriaceae	Diabetic ketoacidosis	rs13307134	T	C	-0.0565686	0.0126265	7.79938e-06	-0.0117761	0.0225167	0.600979	20.0717
family Coriobacteriaceae	Diabetic ketoacidosis	rs1397793	A	G	0.0498855	0.0112446	9.77372e-06	-0.022934	0.0184207	0.213129	19.6816
family Coriobacteriaceae	Diabetic ketoacidosis	rs1816223	G	A	0.0586265	0.0129006	4.84117e-06	0.00888752	0.0209583	0.671525	20.6523
family Coriobacteriaceae	Diabetic ketoacidosis	rs240104	T	C	-0.0603429	0.0126849	1.51604e-06	-0.0375327	0.0187418	0.0452179	22.6297
family Coriobacteriaceae	Diabetic ketoacidosis	rs2442778	A	G	0.116408	0.0258545	9.02693e-06	0.0300624	0.0382476	0.431871	20.2718
family Coriobacteriaceae	Diabetic ketoacidosis	rs3025411	A	G	0.0926543	0.0209468	8.26913e-06	0.0259179	0.0275009	0.345967	19.5657
family Coriobacteriaceae	Diabetic ketoacidosis	rs34739816	G	T	0.0965017	0.0207666	3.88356e-06	0.0249708	0.0357451	0.484815	21.5943
family Coriobacteriaceae	Diabetic ketoacidosis	rs67561917	A	G	-0.0714367	0.0154113	5.39126e-06	0.0106301	0.0217978	0.625786	21.4864
family Coriobacteriaceae	Diabetic ketoacidosis	rs719099	A	G	0.0778402	0.0155815	5.43313e-07	0.00100511	0.0281989	0.971567	24.9568
family Coriobacteriaceae	Diabetic ketoacidosis	rs8010111	A	G	0.103377	0.0229286	6.8962e-06	-0.0141123	0.0305319	0.643926	20.3279
family Coriobacteriaceae	Diabetic nephropathy	rs11073596	G	T	-0.0510212	0.0114339	8.14442e-06	-0.0156597	0.0232614	0.500815	19.9119
family Coriobacteriaceae	Diabetic nephropathy	rs11250875	T	C	0.06075	0.0130939	4.82848e-06	-0.00878636	0.0272875	0.747458	21.5256
family Coriobacteriaceae	Diabetic nephropathy	rs11656361	A	C	0.0773006	0.017553	8.0201e-06	-0.0236068	0.0292655	0.419874	19.3938
family Coriobacteriaceae	Diabetic nephropathy	rs12974142	G	A	0.0789796	0.0177205	8.51236e-06	0.00278556	0.0439374	0.949449	19.8645
family Coriobacteriaceae	Diabetic nephropathy	rs13307134	T	C	-0.0565686	0.0126265	7.79938e-06	0.00870699	0.0301598	0.772814	20.0717
family Coriobacteriaceae	Diabetic nephropathy	rs1397793	A	G	0.0498855	0.0112446	9.77372e-06	0.008452	0.0246518	0.731707	19.6816
family Coriobacteriaceae	Diabetic nephropathy	rs1816223	G	A	0.0586265	0.0129006	4.84117e-06	-0.0340207	0.0281344	0.226577	20.6523
family Coriobacteriaceae	Diabetic nephropathy	rs240104	T	C	-0.0603429	0.0126849	1.51604e-06	-0.00903296	0.0250044	0.717908	22.6297
family Coriobacteriaceae	Diabetic nephropathy	rs2442778	A	G	0.116408	0.0258545	9.02693e-06	0.0439275	0.0507691	0.386906	20.2718
family Coriobacteriaceae	Diabetic nephropathy	rs3025411	A	G	0.0926543	0.0209468	8.26913e-06	-0.0739066	0.0366987	0.044023	19.5657
family Coriobacteriaceae	Diabetic nephropathy	rs34739816	G	T	0.0965017	0.0207666	3.88356e-06	-0.0155313	0.0480315	0.746425	21.5943
family Coriobacteriaceae	Diabetic nephropathy	rs67561917	A	G	-0.0714367	0.0154113	5.39126e-06	-0.0144357	0.029264	0.621806	21.4864
family Coriobacteriaceae	Diabetic nephropathy	rs719099	A	G	0.0778402	0.0155815	5.43313e-07	-0.0448963	0.0379258	0.236494	24.9568
family Coriobacteriaceae	Diabetic nephropathy	rs8010111	A	G	0.103377	0.0229286	6.8962e-06	0.00970607	0.0406241	0.811165	20.3279
family Coriobacteriaceae	Diabetic neuropathy	rs11073596	G	T	-0.0510212	0.0114339	8.14442e-06	0.0184294	0.0283087	0.515035	19.9119
family Coriobacteriaceae	Diabetic neuropathy	rs11250875	T	C	0.06075	0.0130939	4.82848e-06	0.0537234	0.0331747	0.10536	21.5256
family Coriobacteriaceae	Diabetic neuropathy	rs11656361	A	C	0.0773006	0.017553	8.0201e-06	-0.036078	0.0355946	0.310783	19.3938
family Coriobacteriaceae	Diabetic neuropathy	rs12974142	G	A	0.0789796	0.0177205	8.51236e-06	-0.0367807	0.053644	0.492938	19.8645
family Coriobacteriaceae	Diabetic neuropathy	rs13307134	T	C	-0.0565686	0.0126265	7.79938e-06	0.00365953	0.0364619	0.920054	20.0717
family Coriobacteriaceae	Diabetic neuropathy	rs1397793	A	G	0.0498855	0.0112446	9.77372e-06	-0.00648501	0.0299494	0.828573	19.6816
family Coriobacteriaceae	Diabetic neuropathy	rs1816223	G	A	0.0586265	0.0129006	4.84117e-06	0.00528403	0.0342752	0.87748	20.6523
family Coriobacteriaceae	Diabetic neuropathy	rs240104	T	C	-0.0603429	0.0126849	1.51604e-06	-0.0183845	0.0306135	0.548148	22.6297
family Coriobacteriaceae	Diabetic neuropathy	rs2442778	A	G	0.116408	0.0258545	9.02693e-06	-0.0387912	0.0626386	0.535728	20.2718
family Coriobacteriaceae	Diabetic neuropathy	rs3025411	A	G	0.0926543	0.0209468	8.26913e-06	-0.0692342	0.0453106	0.126515	19.5657
family Coriobacteriaceae	Diabetic neuropathy	rs34739816	G	T	0.0965017	0.0207666	3.88356e-06	0.0280391	0.0583247	0.6307	21.5943
family Coriobacteriaceae	Diabetic neuropathy	rs67561917	A	G	-0.0714367	0.0154113	5.39126e-06	-0.0194829	0.0356282	0.58449	21.4864
family Coriobacteriaceae	Diabetic neuropathy	rs719099	A	G	0.0778402	0.0155815	5.43313e-07	0.0796943	0.0457292	0.0813786	24.9568
family Coriobacteriaceae	Diabetic neuropathy	rs8010111	A	G	0.103377	0.0229286	6.8962e-06	-0.0637257	0.0496848	0.199632	20.3279
family Coriobacteriaceae	Diabetic retinopathy	rs11073596	G	T	-0.0510212	0.0114339	8.14442e-06	-0.000406324	0.0148476	0.978168	19.9119
family Coriobacteriaceae	Diabetic retinopathy	rs11250875	T	C	0.06075	0.0130939	4.82848e-06	-0.0126755	0.0174671	0.468036	21.5256
family Coriobacteriaceae	Diabetic retinopathy	rs11656361	A	C	0.0773006	0.017553	8.0201e-06	-0.00860358	0.0187061	0.645564	19.3938
family Coriobacteriaceae	Diabetic retinopathy	rs12974142	G	A	0.0789796	0.0177205	8.51236e-06	0.00854459	0.02807	0.760822	19.8645
family Coriobacteriaceae	Diabetic retinopathy	rs13307134	T	C	-0.0565686	0.0126265	7.79938e-06	0.00278161	0.0192918	0.885353	20.0717
family Coriobacteriaceae	Diabetic retinopathy	rs1397793	A	G	0.0498855	0.0112446	9.77372e-06	-0.0137117	0.0157157	0.382945	19.6816
family Coriobacteriaceae	Diabetic retinopathy	rs1816223	G	A	0.0586265	0.0129006	4.84117e-06	0.0132765	0.0180063	0.460924	20.6523
family Coriobacteriaceae	Diabetic retinopathy	rs240104	T	C	-0.0603429	0.0126849	1.51604e-06	-0.0304223	0.0160094	0.0573971	22.6297
family Coriobacteriaceae	Diabetic retinopathy	rs2442778	A	G	0.116408	0.0258545	9.02693e-06	0.0322195	0.0324837	0.321264	20.2718
family Coriobacteriaceae	Diabetic retinopathy	rs3025411	A	G	0.0926543	0.0209468	8.26913e-06	0.0353408	0.0234383	0.131599	19.5657
family Coriobacteriaceae	Diabetic retinopathy	rs34739816	G	T	0.0965017	0.0207666	3.88356e-06	-0.000857152	0.030697	0.977724	21.5943
family Coriobacteriaceae	Diabetic retinopathy	rs67561917	A	G	-0.0714367	0.0154113	5.39126e-06	-0.0189879	0.0187127	0.310248	21.4864
family Coriobacteriaceae	Diabetic retinopathy	rs719099	A	G	0.0778402	0.0155815	5.43313e-07	0.0153733	0.0241432	0.524284	24.9568
family Coriobacteriaceae	Diabetic retinopathy	rs8010111	A	G	0.103377	0.0229286	6.8962e-06	-0.0199165	0.0260149	0.443926	20.3279
family Coriobacteriaceae	Charcot foot	rs11073596	G	T	-0.0510212	0.0114339	8.14442e-06	-0.134894	0.0680625	0.0474887	19.9119
family Coriobacteriaceae	Charcot foot	rs11250875	T	C	0.06075	0.0130939	4.82848e-06	0.0913223	0.0798802	0.252939	21.5256
family Coriobacteriaceae	Charcot foot	rs11656361	A	C	0.0773006	0.017553	8.0201e-06	0.0494199	0.0847696	0.559899	19.3938
family Coriobacteriaceae	Charcot foot	rs12974142	G	A	0.0789796	0.0177205	8.51236e-06	0.108605	0.128462	0.397872	19.8645
family Coriobacteriaceae	Charcot foot	rs13307134	T	C	-0.0565686	0.0126265	7.79938e-06	0.0120278	0.0879185	0.891184	20.0717
family Coriobacteriaceae	Charcot foot	rs1397793	A	G	0.0498855	0.0112446	9.77372e-06	-0.00181187	0.0719391	0.979906	19.6816
family Coriobacteriaceae	Charcot foot	rs1816223	G	A	0.0586265	0.0129006	4.84117e-06	0.0595679	0.0819052	0.467055	20.6523
family Coriobacteriaceae	Charcot foot	rs240104	T	C	-0.0603429	0.0126849	1.51604e-06	-0.0437822	0.0733222	0.550427	22.6297
family Coriobacteriaceae	Charcot foot	rs2442778	A	G	0.116408	0.0258545	9.02693e-06	-0.140016	0.147968	0.344019	20.2718
family Coriobacteriaceae	Charcot foot	rs3025411	A	G	0.0926543	0.0209468	8.26913e-06	-0.0137446	0.107419	0.898186	19.5657
family Coriobacteriaceae	Charcot foot	rs34739816	G	T	0.0965017	0.0207666	3.88356e-06	-0.0551567	0.139609	0.692784	21.5943
family Coriobacteriaceae	Charcot foot	rs67561917	A	G	-0.0714367	0.0154113	5.39126e-06	0.0407724	0.0854435	0.633231	21.4864
family Coriobacteriaceae	Charcot foot	rs719099	A	G	0.0778402	0.0155815	5.43313e-07	-0.102956	0.110709	0.35239	24.9568
family Coriobacteriaceae	Charcot foot	rs8010111	A	G	0.103377	0.0229286	6.8962e-06	-0.0662453	0.12016	0.581423	20.3279
family Defluviitaleaceae	Diabetic hypoglycemia	rs112893842	T	C	0.110761	0.0232545	2.7503e-06	-0.0229182	0.0299228	0.443729	22.6861
family Defluviitaleaceae	Diabetic hypoglycemia	rs1582238	C	T	-0.0801923	0.0167061	1.692e-06	0.018741	0.0180856	0.300092	23.0417
family Defluviitaleaceae	Diabetic hypoglycemia	rs17051335	C	T	-0.134314	0.0292201	4.58121e-06	0.0462846	0.0285949	0.105526	21.129
family Defluviitaleaceae	Diabetic hypoglycemia	rs1908593	T	C	0.070223	0.0156601	7.85905e-06	0.000175998	0.0175223	0.991986	20.108
family Defluviitaleaceae	Diabetic hypoglycemia	rs4344384	T	G	-0.0708803	0.0156121	5.86017e-06	0.0450279	0.0172932	0.00921977	20.6124
family Defluviitaleaceae	Diabetic hypoglycemia	rs4677103	A	G	0.0977203	0.0197033	9.42193e-07	-0.0187636	0.022722	0.408924	24.5975
family Defluviitaleaceae	Diabetic hypoglycemia	rs540220	C	T	0.123954	0.0289814	9.48135e-06	-0.0637185	0.0305417	0.036953	18.2929
family Defluviitaleaceae	Diabetic hypoglycemia	rs55658617	T	C	0.177314	0.0361844	1.40608e-06	0.0472143	0.0462429	0.307251	24.0128
family Defluviitaleaceae	Diabetic hypoglycemia	rs72731813	C	T	-0.149751	0.0293415	2.75778e-07	0.0245796	0.0406317	0.545222	26.048
family Defluviitaleaceae	Diabetic hypoglycemia	rs9608282	T	G	0.139014	0.0299429	4.60829e-06	-0.0102523	0.0487167	0.833319	21.5541
family Defluviitaleaceae	Diabetic hypoglycemia	rs9725395	A	G	-0.138357	0.0295185	3.41374e-06	0.0156153	0.0273682	0.568295	21.9692
family Defluviitaleaceae	Diabetic ketoacidosis	rs112893842	T	C	0.110761	0.0232545	2.7503e-06	0.00319972	0.0292297	0.912831	22.6861
family Defluviitaleaceae	Diabetic ketoacidosis	rs1582238	C	T	-0.0801923	0.0167061	1.692e-06	0.0192793	0.0176002	0.273341	23.0417
family Defluviitaleaceae	Diabetic ketoacidosis	rs17051335	C	T	-0.134314	0.0292201	4.58121e-06	0.0212396	0.0277826	0.444572	21.129
family Defluviitaleaceae	Diabetic ketoacidosis	rs1908593	T	C	0.070223	0.0156601	7.85905e-06	-0.000156404	0.0170041	0.992661	20.108
family Defluviitaleaceae	Diabetic ketoacidosis	rs4344384	T	G	-0.0708803	0.0156121	5.86017e-06	0.0213873	0.0168083	0.203224	20.6124
family Defluviitaleaceae	Diabetic ketoacidosis	rs4677103	A	G	0.0977203	0.0197033	9.42193e-07	0.0282965	0.0221046	0.200504	24.5975
family Defluviitaleaceae	Diabetic ketoacidosis	rs540220	C	T	0.123954	0.0289814	9.48135e-06	0.0112802	0.029707	0.704158	18.2929
family Defluviitaleaceae	Diabetic ketoacidosis	rs55658617	T	C	0.177314	0.0361844	1.40608e-06	-0.00520778	0.0451516	0.908176	24.0128
family Defluviitaleaceae	Diabetic ketoacidosis	rs72731813	C	T	-0.149751	0.0293415	2.75778e-07	0.0570379	0.0394839	0.148574	26.048
family Defluviitaleaceae	Diabetic ketoacidosis	rs9608282	T	G	0.139014	0.0299429	4.60829e-06	-0.0570812	0.0474035	0.228529	21.5541
family Defluviitaleaceae	Diabetic ketoacidosis	rs9725395	A	G	-0.138357	0.0295185	3.41374e-06	0.0292539	0.0264862	0.269377	21.9692
family Defluviitaleaceae	Diabetic nephropathy	rs112893842	T	C	0.110761	0.0232545	2.7503e-06	-0.014348	0.0390193	0.713086	22.6861
family Defluviitaleaceae	Diabetic nephropathy	rs1582238	C	T	-0.0801923	0.0167061	1.692e-06	-0.00207272	0.0235303	0.929807	23.0417
family Defluviitaleaceae	Diabetic nephropathy	rs17051335	C	T	-0.134314	0.0292201	4.58121e-06	0.0237778	0.037246	0.523214	21.129
family Defluviitaleaceae	Diabetic nephropathy	rs1908593	T	C	0.070223	0.0156601	7.85905e-06	-0.0465983	0.0227745	0.0407493	20.108
family Defluviitaleaceae	Diabetic nephropathy	rs4344384	T	G	-0.0708803	0.0156121	5.86017e-06	0.0108293	0.0224814	0.630021	20.6124
family Defluviitaleaceae	Diabetic nephropathy	rs4677103	A	G	0.0977203	0.0197033	9.42193e-07	-0.0114017	0.0297343	0.701384	24.5975
family Defluviitaleaceae	Diabetic nephropathy	rs540220	C	T	0.123954	0.0289814	9.48135e-06	0.0275349	0.0395012	0.485763	18.2929
family Defluviitaleaceae	Diabetic nephropathy	rs55658617	T	C	0.177314	0.0361844	1.40608e-06	-0.0177422	0.0601945	0.768187	24.0128
family Defluviitaleaceae	Diabetic nephropathy	rs72731813	C	T	-0.149751	0.0293415	2.75778e-07	0.0925458	0.0527854	0.0795591	26.048
family Defluviitaleaceae	Diabetic nephropathy	rs9608282	T	G	0.139014	0.0299429	4.60829e-06	0.0603263	0.0629552	0.337942	21.5541
family Defluviitaleaceae	Diabetic nephropathy	rs9725395	A	G	-0.138357	0.0295185	3.41374e-06	-0.0347747	0.0354963	0.327249	21.9692
family Defluviitaleaceae	Diabetic neuropathy	rs112893842	T	C	0.110761	0.0232545	2.7503e-06	0.0502432	0.0469479	0.284533	22.6861
family Defluviitaleaceae	Diabetic neuropathy	rs1582238	C	T	-0.0801923	0.0167061	1.692e-06	0.0213029	0.0287508	0.458725	23.0417
family Defluviitaleaceae	Diabetic neuropathy	rs17051335	C	T	-0.134314	0.0292201	4.58121e-06	0.064632	0.0454374	0.154898	21.129
family Defluviitaleaceae	Diabetic neuropathy	rs1908593	T	C	0.070223	0.0156601	7.85905e-06	0.00902158	0.0277083	0.744734	20.108
family Defluviitaleaceae	Diabetic neuropathy	rs4344384	T	G	-0.0708803	0.0156121	5.86017e-06	0.00894318	0.0274033	0.744156	20.6124
family Defluviitaleaceae	Diabetic neuropathy	rs4677103	A	G	0.0977203	0.0197033	9.42193e-07	0.00840031	0.0359364	0.815175	24.5975
family Defluviitaleaceae	Diabetic neuropathy	rs540220	C	T	0.123954	0.0289814	9.48135e-06	0.00951429	0.0486003	0.844793	18.2929
family Defluviitaleaceae	Diabetic neuropathy	rs55658617	T	C	0.177314	0.0361844	1.40608e-06	-0.0277799	0.0722825	0.700739	24.0128
family Defluviitaleaceae	Diabetic neuropathy	rs72731813	C	T	-0.149751	0.0293415	2.75778e-07	0.0753874	0.0639779	0.238663	26.048
family Defluviitaleaceae	Diabetic neuropathy	rs9608282	T	G	0.139014	0.0299429	4.60829e-06	-0.0605733	0.0769189	0.430993	21.5541
family Defluviitaleaceae	Diabetic neuropathy	rs9725395	A	G	-0.138357	0.0295185	3.41374e-06	-0.0318881	0.0432009	0.460433	21.9692
family Defluviitaleaceae	Diabetic retinopathy	rs112893842	T	C	0.110761	0.0232545	2.7503e-06	0.0308822	0.0249799	0.216354	22.6861
family Defluviitaleaceae	Diabetic retinopathy	rs1582238	C	T	-0.0801923	0.0167061	1.692e-06	-0.00374966	0.0150315	0.80301	23.0417
family Defluviitaleaceae	Diabetic retinopathy	rs17051335	C	T	-0.134314	0.0292201	4.58121e-06	0.0255972	0.0237128	0.280379	21.129
family Defluviitaleaceae	Diabetic retinopathy	rs1908593	T	C	0.070223	0.0156601	7.85905e-06	-0.00680831	0.0145601	0.640069	20.108
family Defluviitaleaceae	Diabetic retinopathy	rs4344384	T	G	-0.0708803	0.0156121	5.86017e-06	0.024909	0.0143746	0.0831209	20.6124
family Defluviitaleaceae	Diabetic retinopathy	rs4677103	A	G	0.0977203	0.0197033	9.42193e-07	-0.00765949	0.0189542	0.686134	24.5975
family Defluviitaleaceae	Diabetic retinopathy	rs540220	C	T	0.123954	0.0289814	9.48135e-06	-0.0160457	0.0253255	0.526354	18.2929
family Defluviitaleaceae	Diabetic retinopathy	rs55658617	T	C	0.177314	0.0361844	1.40608e-06	-0.0203054	0.0387412	0.600189	24.0128
family Defluviitaleaceae	Diabetic retinopathy	rs72731813	C	T	-0.149751	0.0293415	2.75778e-07	0.0752827	0.0338129	0.0259842	26.048
family Defluviitaleaceae	Diabetic retinopathy	rs9608282	T	G	0.139014	0.0299429	4.60829e-06	0.0425264	0.0406223	0.295158	21.5541
family Defluviitaleaceae	Diabetic retinopathy	rs9725395	A	G	-0.138357	0.0295185	3.41374e-06	0.00845206	0.0226569	0.709116	21.9692
family Defluviitaleaceae	Charcot foot	rs112893842	T	C	0.110761	0.0232545	2.7503e-06	-0.0792204	0.113754	0.486165	22.6861
family Defluviitaleaceae	Charcot foot	rs1582238	C	T	-0.0801923	0.0167061	1.692e-06	0.0471781	0.0685134	0.491077	23.0417
family Defluviitaleaceae	Charcot foot	rs17051335	C	T	-0.134314	0.0292201	4.58121e-06	0.0461111	0.108529	0.670928	21.129
family Defluviitaleaceae	Charcot foot	rs1908593	T	C	0.070223	0.0156601	7.85905e-06	-0.129246	0.0665611	0.0521651	20.108
family Defluviitaleaceae	Charcot foot	rs4344384	T	G	-0.0708803	0.0156121	5.86017e-06	0.0532717	0.0657738	0.417984	20.6124
family Defluviitaleaceae	Charcot foot	rs4677103	A	G	0.0977203	0.0197033	9.42193e-07	-0.110315	0.0865167	0.202282	24.5975
family Defluviitaleaceae	Charcot foot	rs540220	C	T	0.123954	0.0289814	9.48135e-06	-0.10353	0.116015	0.372188	18.2929
family Defluviitaleaceae	Charcot foot	rs55658617	T	C	0.177314	0.0361844	1.40608e-06	0.0249277	0.176232	0.887516	24.0128
family Defluviitaleaceae	Charcot foot	rs72731813	C	T	-0.149751	0.0293415	2.75778e-07	-0.0378988	0.153821	0.805385	26.048
family Defluviitaleaceae	Charcot foot	rs9608282	T	G	0.139014	0.0299429	4.60829e-06	-0.130927	0.184097	0.476969	21.5541
family Defluviitaleaceae	Charcot foot	rs9725395	A	G	-0.138357	0.0295185	3.41374e-06	-0.165198	0.103682	0.11109	21.9692
family Desulfovibrionaceae	Diabetic hypoglycemia	rs11599763	C	T	0.0555931	0.0117493	2.49701e-06	0.0122678	0.0177024	0.488308	22.3881
family Desulfovibrionaceae	Diabetic hypoglycemia	rs17791387	A	G	-0.0729251	0.0154381	2.09677e-06	0.0327106	0.0293868	0.265664	22.3134
family Desulfovibrionaceae	Diabetic hypoglycemia	rs2692012	G	A	-0.114231	0.0253568	1.5639e-06	-0.03375	0.0382326	0.37737	20.2945
family Desulfovibrionaceae	Diabetic hypoglycemia	rs2838334	G	A	0.0571419	0.012423	3.82375e-06	-0.0090521	0.0181535	0.618031	21.1571
family Desulfovibrionaceae	Diabetic hypoglycemia	rs3935584	C	T	-0.0525838	0.0115757	6.78141e-06	0.00880355	0.017369	0.612256	20.6352
family Desulfovibrionaceae	Diabetic hypoglycemia	rs4506934	C	T	-0.0943381	0.020138	3.16046e-06	-0.00476146	0.0268748	0.859374	21.9453
family Desulfovibrionaceae	Diabetic hypoglycemia	rs6058181	C	T	0.0834742	0.0166111	2.69911e-07	-0.0240829	0.0232615	0.300525	25.2527
family Desulfovibrionaceae	Diabetic hypoglycemia	rs72647048	T	C	-0.0770089	0.017089	9.60882e-06	-0.0253225	0.0270732	0.349617	20.3071
family Desulfovibrionaceae	Diabetic hypoglycemia	rs9928243	C	A	-0.0541732	0.0117819	4.48477e-06	0.000130634	0.0173414	0.99399	21.1416
family Desulfovibrionaceae	Diabetic ketoacidosis	rs11599763	C	T	0.0555931	0.0117493	2.49701e-06	0.00545292	0.017212	0.751389	22.3881
family Desulfovibrionaceae	Diabetic ketoacidosis	rs17791387	A	G	-0.0729251	0.0154381	2.09677e-06	0.0268706	0.0286019	0.347491	22.3134
family Desulfovibrionaceae	Diabetic ketoacidosis	rs2692012	G	A	-0.114231	0.0253568	1.5639e-06	0.00773874	0.0372938	0.835613	20.2945
family Desulfovibrionaceae	Diabetic ketoacidosis	rs2838334	G	A	0.0571419	0.012423	3.82375e-06	0.0249462	0.0176351	0.157191	21.1571
family Desulfovibrionaceae	Diabetic ketoacidosis	rs3935584	C	T	-0.0525838	0.0115757	6.78141e-06	0.0188923	0.0168683	0.262721	20.6352
family Desulfovibrionaceae	Diabetic ketoacidosis	rs4506934	C	T	-0.0943381	0.020138	3.16046e-06	0.0320527	0.0260664	0.218827	21.9453
family Desulfovibrionaceae	Diabetic ketoacidosis	rs6058181	C	T	0.0834742	0.0166111	2.69911e-07	-0.0329574	0.0225946	0.144665	25.2527
family Desulfovibrionaceae	Diabetic ketoacidosis	rs72647048	T	C	-0.0770089	0.017089	9.60882e-06	-0.00912605	0.0264328	0.729903	20.3071
family Desulfovibrionaceae	Diabetic ketoacidosis	rs9928243	C	A	-0.0541732	0.0117819	4.48477e-06	0.0279386	0.016857	0.0974406	21.1416
family Desulfovibrionaceae	Diabetic nephropathy	rs11599763	C	T	0.0555931	0.0117493	2.49701e-06	0.0360442	0.0230352	0.117642	22.3881
family Desulfovibrionaceae	Diabetic nephropathy	rs17791387	A	G	-0.0729251	0.0154381	2.09677e-06	-0.0149788	0.0384422	0.696798	22.3134
family Desulfovibrionaceae	Diabetic nephropathy	rs2692012	G	A	-0.114231	0.0253568	1.5639e-06	-0.00688067	0.0496126	0.889697	20.2945
family Desulfovibrionaceae	Diabetic nephropathy	rs2838334	G	A	0.0571419	0.012423	3.82375e-06	0.0390303	0.0236229	0.0984895	21.1571
family Desulfovibrionaceae	Diabetic nephropathy	rs3935584	C	T	-0.0525838	0.0115757	6.78141e-06	-0.00454059	0.0225905	0.840702	20.6352
family Desulfovibrionaceae	Diabetic nephropathy	rs4506934	C	T	-0.0943381	0.020138	3.16046e-06	0.05646	0.0349212	0.105926	21.9453
family Desulfovibrionaceae	Diabetic nephropathy	rs6058181	C	T	0.0834742	0.0166111	2.69911e-07	0.0222408	0.0303305	0.463387	25.2527
family Desulfovibrionaceae	Diabetic nephropathy	rs72647048	T	C	-0.0770089	0.017089	9.60882e-06	-0.0187983	0.0355157	0.5966	20.3071
family Desulfovibrionaceae	Diabetic nephropathy	rs9928243	C	A	-0.0541732	0.0117819	4.48477e-06	-0.0237982	0.0225623	0.291527	21.1416
family Desulfovibrionaceae	Diabetic neuropathy	rs11599763	C	T	0.0555931	0.0117493	2.49701e-06	0.00710095	0.0280273	0.799991	22.3881
family Desulfovibrionaceae	Diabetic neuropathy	rs17791387	A	G	-0.0729251	0.0154381	2.09677e-06	-0.0242153	0.0464123	0.60185	22.3134
family Desulfovibrionaceae	Diabetic neuropathy	rs2692012	G	A	-0.114231	0.0253568	1.5639e-06	0.00533718	0.0610494	0.930334	20.2945
family Desulfovibrionaceae	Diabetic neuropathy	rs2838334	G	A	0.0571419	0.012423	3.82375e-06	0.036309	0.0287487	0.206597	21.1571
family Desulfovibrionaceae	Diabetic neuropathy	rs3935584	C	T	-0.0525838	0.0115757	6.78141e-06	-0.0256585	0.0275221	0.351188	20.6352
family Desulfovibrionaceae	Diabetic neuropathy	rs4506934	C	T	-0.0943381	0.020138	3.16046e-06	0.0315087	0.0426467	0.46001	21.9453
family Desulfovibrionaceae	Diabetic neuropathy	rs6058181	C	T	0.0834742	0.0166111	2.69911e-07	-0.01775	0.0367407	0.629014	25.2527
family Desulfovibrionaceae	Diabetic neuropathy	rs72647048	T	C	-0.0770089	0.017089	9.60882e-06	0.0148141	0.0426681	0.728445	20.3071
family Desulfovibrionaceae	Diabetic neuropathy	rs9928243	C	A	-0.0541732	0.0117819	4.48477e-06	-0.0269912	0.0274886	0.326146	21.1416
family Desulfovibrionaceae	Diabetic retinopathy	rs11599763	C	T	0.0555931	0.0117493	2.49701e-06	0.00561848	0.0147304	0.702891	22.3881
family Desulfovibrionaceae	Diabetic retinopathy	rs17791387	A	G	-0.0729251	0.0154381	2.09677e-06	0.016441	0.0244909	0.502022	22.3134
family Desulfovibrionaceae	Diabetic retinopathy	rs2692012	G	A	-0.114231	0.0253568	1.5639e-06	-0.048633	0.031728	0.125323	20.2945
family Desulfovibrionaceae	Diabetic retinopathy	rs2838334	G	A	0.0571419	0.012423	3.82375e-06	0.00938399	0.0151078	0.534511	21.1571
family Desulfovibrionaceae	Diabetic retinopathy	rs3935584	C	T	-0.0525838	0.0115757	6.78141e-06	0.0200004	0.0144287	0.1657	20.6352
family Desulfovibrionaceae	Diabetic retinopathy	rs4506934	C	T	-0.0943381	0.020138	3.16046e-06	0.0108168	0.0223337	0.628155	21.9453
family Desulfovibrionaceae	Diabetic retinopathy	rs6058181	C	T	0.0834742	0.0166111	2.69911e-07	0.018485	0.019333	0.339004	25.2527
family Desulfovibrionaceae	Diabetic retinopathy	rs72647048	T	C	-0.0770089	0.017089	9.60882e-06	-0.0182114	0.0226535	0.421448	20.3071
family Desulfovibrionaceae	Diabetic retinopathy	rs9928243	C	A	-0.0541732	0.0117819	4.48477e-06	0.00702131	0.0144071	0.62601	21.1416
family Desulfovibrionaceae	Charcot foot	rs11599763	C	T	0.0555931	0.0117493	2.49701e-06	-0.017238	0.0673444	0.797975	22.3881
family Desulfovibrionaceae	Charcot foot	rs17791387	A	G	-0.0729251	0.0154381	2.09677e-06	0.00513847	0.111604	0.963277	22.3134
family Desulfovibrionaceae	Charcot foot	rs2692012	G	A	-0.114231	0.0253568	1.5639e-06	-0.10309	0.14487	0.476713	20.2945
family Desulfovibrionaceae	Charcot foot	rs2838334	G	A	0.0571419	0.012423	3.82375e-06	-0.0570228	0.0687889	0.407131	21.1571
family Desulfovibrionaceae	Charcot foot	rs3935584	C	T	-0.0525838	0.0115757	6.78141e-06	0.0156612	0.0660865	0.812672	20.6352
family Desulfovibrionaceae	Charcot foot	rs4506934	C	T	-0.0943381	0.020138	3.16046e-06	-0.0853739	0.10276	0.406083	21.9453
family Desulfovibrionaceae	Charcot foot	rs6058181	C	T	0.0834742	0.0166111	2.69911e-07	0.180595	0.0889246	0.0422678	25.2527
family Desulfovibrionaceae	Charcot foot	rs72647048	T	C	-0.0770089	0.017089	9.60882e-06	0.0750636	0.104021	0.470527	20.3071
family Desulfovibrionaceae	Charcot foot	rs9928243	C	A	-0.0541732	0.0117819	4.48477e-06	-0.0309391	0.0658508	0.638472	21.1416
family Enterobacteriaceae	Diabetic hypoglycemia	rs11026530	T	C	0.0822408	0.0186379	9.42692e-06	-0.00792028	0.0243288	0.744763	19.4707
family Enterobacteriaceae	Diabetic hypoglycemia	rs2374342	C	A	0.0582927	0.0126195	4.51617e-06	0.011442	0.0175415	0.51422	21.3375
family Enterobacteriaceae	Diabetic hypoglycemia	rs35673018	G	A	0.0899642	0.0202934	7.63115e-06	-0.039552	0.0303337	0.192269	19.653
family Enterobacteriaceae	Diabetic hypoglycemia	rs504442	T	G	0.084159	0.0189479	5.17095e-06	-0.0474968	0.028458	0.0951152	19.7278
family Enterobacteriaceae	Diabetic hypoglycemia	rs62210023	A	G	0.0606754	0.0130125	3.13163e-06	0.00324628	0.0181344	0.857928	21.7422
family Enterobacteriaceae	Diabetic hypoglycemia	rs78143293	A	G	-0.0848521	0.0170415	1.19564e-06	0.00472214	0.026333	0.857683	24.7919
family Enterobacteriaceae	Diabetic hypoglycemia	rs79757635	C	A	0.0758597	0.0171286	9.31859e-06	-0.0391497	0.0255594	0.125592	19.6146
family Enterobacteriaceae	Diabetic ketoacidosis	rs11026530	T	C	0.0822408	0.0186379	9.42692e-06	0.02116	0.0236095	0.370119	19.4707
family Enterobacteriaceae	Diabetic ketoacidosis	rs2374342	C	A	0.0582927	0.0126195	4.51617e-06	0.00520148	0.0171014	0.761009	21.3375
family Enterobacteriaceae	Diabetic ketoacidosis	rs35673018	G	A	0.0899642	0.0202934	7.63115e-06	-0.0332977	0.0294351	0.25796	19.653
family Enterobacteriaceae	Diabetic ketoacidosis	rs504442	T	G	0.084159	0.0189479	5.17095e-06	0.000781448	0.0276147	0.977424	19.7278
family Enterobacteriaceae	Diabetic ketoacidosis	rs62210023	A	G	0.0606754	0.0130125	3.13163e-06	0.00205573	0.0176389	0.90722	21.7422
family Enterobacteriaceae	Diabetic ketoacidosis	rs78143293	A	G	-0.0848521	0.0170415	1.19564e-06	-0.0205422	0.0255619	0.421615	24.7919
family Enterobacteriaceae	Diabetic ketoacidosis	rs79757635	C	A	0.0758597	0.0171286	9.31859e-06	-0.0367566	0.0249201	0.140218	19.6146
family Enterobacteriaceae	Diabetic nephropathy	rs11026530	T	C	0.0822408	0.0186379	9.42692e-06	-0.0067295	0.0315578	0.831137	19.4707
family Enterobacteriaceae	Diabetic nephropathy	rs2374342	C	A	0.0582927	0.0126195	4.51617e-06	-0.0132524	0.0228394	0.56175	21.3375
family Enterobacteriaceae	Diabetic nephropathy	rs35673018	G	A	0.0899642	0.0202934	7.63115e-06	-0.0875719	0.0394017	0.0262464	19.653
family Enterobacteriaceae	Diabetic nephropathy	rs504442	T	G	0.084159	0.0189479	5.17095e-06	0.00558985	0.036826	0.879352	19.7278
family Enterobacteriaceae	Diabetic nephropathy	rs62210023	A	G	0.0606754	0.0130125	3.13163e-06	-0.0210006	0.0236278	0.374105	21.7422
family Enterobacteriaceae	Diabetic nephropathy	rs78143293	A	G	-0.0848521	0.0170415	1.19564e-06	-0.00291571	0.0344174	0.932487	24.7919
family Enterobacteriaceae	Diabetic nephropathy	rs79757635	C	A	0.0758597	0.0171286	9.31859e-06	-0.0265307	0.0331803	0.423946	19.6146
family Enterobacteriaceae	Diabetic neuropathy	rs11026530	T	C	0.0822408	0.0186379	9.42692e-06	0.013709	0.0384603	0.721506	19.4707
family Enterobacteriaceae	Diabetic neuropathy	rs2374342	C	A	0.0582927	0.0126195	4.51617e-06	0.0161916	0.0277825	0.56003	21.3375
family Enterobacteriaceae	Diabetic neuropathy	rs35673018	G	A	0.0899642	0.0202934	7.63115e-06	-0.0676548	0.0479496	0.158258	19.653
family Enterobacteriaceae	Diabetic neuropathy	rs504442	T	G	0.084159	0.0189479	5.17095e-06	0.0301799	0.045085	0.50324	19.7278
family Enterobacteriaceae	Diabetic neuropathy	rs62210023	A	G	0.0606754	0.0130125	3.13163e-06	-0.000580098	0.0287198	0.983885	21.7422
family Enterobacteriaceae	Diabetic neuropathy	rs78143293	A	G	-0.0848521	0.0170415	1.19564e-06	-0.0160807	0.0413645	0.697456	24.7919
family Enterobacteriaceae	Diabetic neuropathy	rs79757635	C	A	0.0758597	0.0171286	9.31859e-06	-0.00798775	0.0407048	0.844425	19.6146
family Enterobacteriaceae	Diabetic retinopathy	rs11026530	T	C	0.0822408	0.0186379	9.42692e-06	-0.0157827	0.0201614	0.433733	19.4707
family Enterobacteriaceae	Diabetic retinopathy	rs2374342	C	A	0.0582927	0.0126195	4.51617e-06	0.00685853	0.0146128	0.638819	21.3375
family Enterobacteriaceae	Diabetic retinopathy	rs35673018	G	A	0.0899642	0.0202934	7.63115e-06	-0.0417387	0.0250757	0.0960108	19.653
family Enterobacteriaceae	Diabetic retinopathy	rs504442	T	G	0.084159	0.0189479	5.17095e-06	-0.012052	0.0235718	0.60915	19.7278
family Enterobacteriaceae	Diabetic retinopathy	rs62210023	A	G	0.0606754	0.0130125	3.13163e-06	-0.00526931	0.0151109	0.727309	21.7422
family Enterobacteriaceae	Diabetic retinopathy	rs78143293	A	G	-0.0848521	0.0170415	1.19564e-06	-0.0418843	0.0219444	0.0563067	24.7919
family Enterobacteriaceae	Diabetic retinopathy	rs79757635	C	A	0.0758597	0.0171286	9.31859e-06	-0.00237479	0.0212706	0.911103	19.6146
family Enterobacteriaceae	Charcot foot	rs11026530	T	C	0.0822408	0.0186379	9.42692e-06	0.0736677	0.091974	0.423154	19.4707
family Enterobacteriaceae	Charcot foot	rs2374342	C	A	0.0582927	0.0126195	4.51617e-06	0.11706	0.066698	0.0792447	21.3375
family Enterobacteriaceae	Charcot foot	rs35673018	G	A	0.0899642	0.0202934	7.63115e-06	0.0382736	0.114367	0.737884	19.653
family Enterobacteriaceae	Charcot foot	rs504442	T	G	0.084159	0.0189479	5.17095e-06	-0.0838391	0.10703	0.433435	19.7278
family Enterobacteriaceae	Charcot foot	rs62210023	A	G	0.0606754	0.0130125	3.13163e-06	-0.0254888	0.069138	0.712377	21.7422
family Enterobacteriaceae	Charcot foot	rs78143293	A	G	-0.0848521	0.0170415	1.19564e-06	0.0433646	0.100508	0.666136	24.7919
family Enterobacteriaceae	Charcot foot	rs79757635	C	A	0.0758597	0.0171286	9.31859e-06	-0.111667	0.097511	0.252136	19.6146
family Erysipelotrichaceae	Diabetic hypoglycemia	rs1074800	G	A	-0.0492438	0.010887	6.14582e-06	0.00224871	0.0175369	0.897969	20.4591
family Erysipelotrichaceae	Diabetic hypoglycemia	rs10781552	C	T	-0.0552212	0.0116074	2.33115e-06	-0.0129425	0.0192689	0.50179	22.633
family Erysipelotrichaceae	Diabetic hypoglycemia	rs17530232	A	G	0.10305	0.0224648	2.79126e-06	0.0279594	0.038209	0.464322	21.0422
family Erysipelotrichaceae	Diabetic hypoglycemia	rs1884466	C	T	-0.0475363	0.0106939	9.52708e-06	0.0219541	0.0173271	0.205141	19.7596
family Erysipelotrichaceae	Diabetic hypoglycemia	rs2300774	A	G	-0.0524152	0.0106784	8.95468e-07	0.0155703	0.0174022	0.37093	24.0936
family Erysipelotrichaceae	Diabetic hypoglycemia	rs290833	T	G	-0.0497374	0.0111376	8.02897e-06	-0.00629842	0.0173453	0.716516	19.9427
family Erysipelotrichaceae	Diabetic hypoglycemia	rs35161940	T	C	-0.0806041	0.0167641	1.8451e-06	0.0348896	0.0279602	0.212093	23.1182
family Erysipelotrichaceae	Diabetic hypoglycemia	rs4078432	T	C	0.0608929	0.0133764	4.23107e-06	-0.0250701	0.0229817	0.27533	20.7231
family Erysipelotrichaceae	Diabetic hypoglycemia	rs56970041	T	G	0.0724145	0.0164471	5.40344e-06	0.0555327	0.0354757	0.117495	19.3853
family Erysipelotrichaceae	Diabetic hypoglycemia	rs62504403	C	T	0.0681159	0.0127883	1.12264e-07	-0.0215716	0.0218403	0.323301	28.3708
family Erysipelotrichaceae	Diabetic hypoglycemia	rs7234058	T	C	-0.0945759	0.0194091	9.12347e-07	-0.0169778	0.0302039	0.574044	23.7438
family Erysipelotrichaceae	Diabetic hypoglycemia	rs7826267	G	T	0.0839071	0.0199131	9.28453e-06	-0.00821538	0.0352542	0.815736	17.755
family Erysipelotrichaceae	Diabetic hypoglycemia	rs8003149	C	T	0.0538798	0.0116888	4.08479e-06	0.016258	0.0183603	0.375886	21.2477
family Erysipelotrichaceae	Diabetic ketoacidosis	rs1074800	G	A	-0.0492438	0.010887	6.14582e-06	-0.0307604	0.0170325	0.0709202	20.4591
family Erysipelotrichaceae	Diabetic ketoacidosis	rs10781552	C	T	-0.0552212	0.0116074	2.33115e-06	-0.016148	0.0187496	0.389106	22.633
family Erysipelotrichaceae	Diabetic ketoacidosis	rs17530232	A	G	0.10305	0.0224648	2.79126e-06	-0.00165921	0.0373489	0.964566	21.0422
family Erysipelotrichaceae	Diabetic ketoacidosis	rs1884466	C	T	-0.0475363	0.0106939	9.52708e-06	0.0668142	0.0168503	7.33415e-05	19.7596
family Erysipelotrichaceae	Diabetic ketoacidosis	rs2300774	A	G	-0.0524152	0.0106784	8.95468e-07	0.00585367	0.0169311	0.729541	24.0936
family Erysipelotrichaceae	Diabetic ketoacidosis	rs290833	T	G	-0.0497374	0.0111376	8.02897e-06	0.0236115	0.0168436	0.160972	19.9427
family Erysipelotrichaceae	Diabetic ketoacidosis	rs35161940	T	C	-0.0806041	0.0167641	1.8451e-06	0.013321	0.0271272	0.623385	23.1182
family Erysipelotrichaceae	Diabetic ketoacidosis	rs4078432	T	C	0.0608929	0.0133764	4.23107e-06	0.0205476	0.0223267	0.357409	20.7231
family Erysipelotrichaceae	Diabetic ketoacidosis	rs56970041	T	G	0.0724145	0.0164471	5.40344e-06	0.0562733	0.0346146	0.104011	19.3853
family Erysipelotrichaceae	Diabetic ketoacidosis	rs62504403	C	T	0.0681159	0.0127883	1.12264e-07	-0.0693152	0.0214442	0.00122775	28.3708
family Erysipelotrichaceae	Diabetic ketoacidosis	rs7234058	T	C	-0.0945759	0.0194091	9.12347e-07	0.0236151	0.0294334	0.422365	23.7438
family Erysipelotrichaceae	Diabetic ketoacidosis	rs7826267	G	T	0.0839071	0.0199131	9.28453e-06	-0.00550141	0.0342155	0.872261	17.755
family Erysipelotrichaceae	Diabetic ketoacidosis	rs8003149	C	T	0.0538798	0.0116888	4.08479e-06	0.0073067	0.0178202	0.681789	21.2477
family Erysipelotrichaceae	Diabetic nephropathy	rs1074800	G	A	-0.0492438	0.010887	6.14582e-06	0.00921395	0.022738	0.685315	20.4591
family Erysipelotrichaceae	Diabetic nephropathy	rs10781552	C	T	-0.0552212	0.0116074	2.33115e-06	-0.0322421	0.0250487	0.198033	22.633
family Erysipelotrichaceae	Diabetic nephropathy	rs17530232	A	G	0.10305	0.0224648	2.79126e-06	-0.0344014	0.0498499	0.490132	21.0422
family Erysipelotrichaceae	Diabetic nephropathy	rs1884466	C	T	-0.0475363	0.0106939	9.52708e-06	0.012711	0.0225809	0.573495	19.7596
family Erysipelotrichaceae	Diabetic nephropathy	rs2300774	A	G	-0.0524152	0.0106784	8.95468e-07	0.0192443	0.0226155	0.394806	24.0936
family Erysipelotrichaceae	Diabetic nephropathy	rs290833	T	G	-0.0497374	0.0111376	8.02897e-06	-0.0103269	0.0225689	0.647259	19.9427
family Erysipelotrichaceae	Diabetic nephropathy	rs35161940	T	C	-0.0806041	0.0167641	1.8451e-06	0.0355284	0.0364909	0.330244	23.1182
family Erysipelotrichaceae	Diabetic nephropathy	rs4078432	T	C	0.0608929	0.0133764	4.23107e-06	-0.0176468	0.0299461	0.55567	20.7231
family Erysipelotrichaceae	Diabetic nephropathy	rs56970041	T	G	0.0724145	0.0164471	5.40344e-06	0.116691	0.0453761	0.0101216	19.3853
family Erysipelotrichaceae	Diabetic nephropathy	rs62504403	C	T	0.0681159	0.0127883	1.12264e-07	-0.0189874	0.0283279	0.502685	28.3708
family Erysipelotrichaceae	Diabetic nephropathy	rs7234058	T	C	-0.0945759	0.0194091	9.12347e-07	-0.0275335	0.0394016	0.484682	23.7438
family Erysipelotrichaceae	Diabetic nephropathy	rs7826267	G	T	0.0839071	0.0199131	9.28453e-06	-0.0466266	0.0458739	0.309435	17.755
family Erysipelotrichaceae	Diabetic nephropathy	rs8003149	C	T	0.0538798	0.0116888	4.08479e-06	-0.0218072	0.0238774	0.361085	21.2477
family Erysipelotrichaceae	Diabetic neuropathy	rs1074800	G	A	-0.0492438	0.010887	6.14582e-06	-0.0300241	0.027741	0.279118	20.4591
family Erysipelotrichaceae	Diabetic neuropathy	rs10781552	C	T	-0.0552212	0.0116074	2.33115e-06	-0.0472852	0.0305299	0.121426	22.633
family Erysipelotrichaceae	Diabetic neuropathy	rs17530232	A	G	0.10305	0.0224648	2.79126e-06	0.0326362	0.0600309	0.586678	21.0422
family Erysipelotrichaceae	Diabetic neuropathy	rs1884466	C	T	-0.0475363	0.0106939	9.52708e-06	0.0076279	0.0274309	0.780953	19.7596
family Erysipelotrichaceae	Diabetic neuropathy	rs2300774	A	G	-0.0524152	0.0106784	8.95468e-07	0.0522824	0.0276211	0.0583795	24.0936
family Erysipelotrichaceae	Diabetic neuropathy	rs290833	T	G	-0.0497374	0.0111376	8.02897e-06	0.00719031	0.0274506	0.79337	19.9427
family Erysipelotrichaceae	Diabetic neuropathy	rs35161940	T	C	-0.0806041	0.0167641	1.8451e-06	0.00731714	0.044208	0.868538	23.1182
family Erysipelotrichaceae	Diabetic neuropathy	rs4078432	T	C	0.0608929	0.0133764	4.23107e-06	0.0318353	0.0364087	0.381908	20.7231
family Erysipelotrichaceae	Diabetic neuropathy	rs56970041	T	G	0.0724145	0.0164471	5.40344e-06	-0.00464336	0.0558827	0.933779	19.3853
family Erysipelotrichaceae	Diabetic neuropathy	rs62504403	C	T	0.0681159	0.0127883	1.12264e-07	-0.0510145	0.034562	0.139936	28.3708
family Erysipelotrichaceae	Diabetic neuropathy	rs7234058	T	C	-0.0945759	0.0194091	9.12347e-07	0.0336812	0.048014	0.482999	23.7438
family Erysipelotrichaceae	Diabetic neuropathy	rs7826267	G	T	0.0839071	0.0199131	9.28453e-06	0.00765648	0.055919	0.891093	17.755
family Erysipelotrichaceae	Diabetic neuropathy	rs8003149	C	T	0.0538798	0.0116888	4.08479e-06	-0.0260007	0.0290111	0.370129	21.2477
family Erysipelotrichaceae	Diabetic retinopathy	rs1074800	G	A	-0.0492438	0.010887	6.14582e-06	-0.0235112	0.0145504	0.106128	20.4591
family Erysipelotrichaceae	Diabetic retinopathy	rs10781552	C	T	-0.0552212	0.0116074	2.33115e-06	-0.0236891	0.0160151	0.139094	22.633
family Erysipelotrichaceae	Diabetic retinopathy	rs17530232	A	G	0.10305	0.0224648	2.79126e-06	0.00873983	0.0317755	0.783278	21.0422
family Erysipelotrichaceae	Diabetic retinopathy	rs1884466	C	T	-0.0475363	0.0106939	9.52708e-06	0.0319137	0.0144298	0.0269904	19.7596
family Erysipelotrichaceae	Diabetic retinopathy	rs2300774	A	G	-0.0524152	0.0106784	8.95468e-07	0.0189558	0.0144537	0.189694	24.0936
family Erysipelotrichaceae	Diabetic retinopathy	rs290833	T	G	-0.0497374	0.0111376	8.02897e-06	0.00870139	0.0144168	0.546138	19.9427
family Erysipelotrichaceae	Diabetic retinopathy	rs35161940	T	C	-0.0806041	0.0167641	1.8451e-06	-0.00611193	0.0232666	0.792788	23.1182
family Erysipelotrichaceae	Diabetic retinopathy	rs4078432	T	C	0.0608929	0.0133764	4.23107e-06	-0.00880817	0.0191259	0.645131	20.7231
family Erysipelotrichaceae	Diabetic retinopathy	rs56970041	T	G	0.0724145	0.0164471	5.40344e-06	0.0588812	0.0297548	0.04783	19.3853
family Erysipelotrichaceae	Diabetic retinopathy	rs62504403	C	T	0.0681159	0.0127883	1.12264e-07	-0.0324439	0.0181427	0.0737344	28.3708
family Erysipelotrichaceae	Diabetic retinopathy	rs7234058	T	C	-0.0945759	0.0194091	9.12347e-07	0.033337	0.0250894	0.183938	23.7438
family Erysipelotrichaceae	Diabetic retinopathy	rs7826267	G	T	0.0839071	0.0199131	9.28453e-06	0.015621	0.029254	0.593357	17.755
family Erysipelotrichaceae	Diabetic retinopathy	rs8003149	C	T	0.0538798	0.0116888	4.08479e-06	-0.00128296	0.0152482	0.932946	21.2477
family Erysipelotrichaceae	Charcot foot	rs1074800	G	A	-0.0492438	0.010887	6.14582e-06	-0.0154958	0.0666753	0.816222	20.4591
family Erysipelotrichaceae	Charcot foot	rs10781552	C	T	-0.0552212	0.0116074	2.33115e-06	0.0156751	0.0730438	0.830081	22.633
family Erysipelotrichaceae	Charcot foot	rs17530232	A	G	0.10305	0.0224648	2.79126e-06	-0.00190937	0.145114	0.989502	21.0422
family Erysipelotrichaceae	Charcot foot	rs1884466	C	T	-0.0475363	0.0106939	9.52708e-06	0.0306604	0.065818	0.641334	19.7596
family Erysipelotrichaceae	Charcot foot	rs2300774	A	G	-0.0524152	0.0106784	8.95468e-07	0.166053	0.0662089	0.0121412	24.0936
family Erysipelotrichaceae	Charcot foot	rs290833	T	G	-0.0497374	0.0111376	8.02897e-06	0.0131028	0.0657971	0.842154	19.9427
family Erysipelotrichaceae	Charcot foot	rs35161940	T	C	-0.0806041	0.0167641	1.8451e-06	-0.0308053	0.106905	0.773229	23.1182
family Erysipelotrichaceae	Charcot foot	rs4078432	T	C	0.0608929	0.0133764	4.23107e-06	-0.101082	0.0871093	0.245882	20.7231
family Erysipelotrichaceae	Charcot foot	rs56970041	T	G	0.0724145	0.0164471	5.40344e-06	-0.167663	0.137302	0.222038	19.3853
family Erysipelotrichaceae	Charcot foot	rs62504403	C	T	0.0681159	0.0127883	1.12264e-07	-0.194897	0.0828776	0.0186918	28.3708
family Erysipelotrichaceae	Charcot foot	rs7234058	T	C	-0.0945759	0.0194091	9.12347e-07	0.0548697	0.114069	0.630501	23.7438
family Erysipelotrichaceae	Charcot foot	rs7826267	G	T	0.0839071	0.0199131	9.28453e-06	-0.058106	0.134024	0.664615	17.755
family Erysipelotrichaceae	Charcot foot	rs8003149	C	T	0.0538798	0.0116888	4.08479e-06	0.0479563	0.0695559	0.490532	21.2477
family Family XI	Diabetic hypoglycemia	rs10759623	C	T	-0.162115	0.032151	5.78309e-07	-0.028378	0.0207818	0.172089	25.4248
family Family XI	Diabetic hypoglycemia	rs11547158	A	G	-0.177599	0.0372795	2.70222e-06	-0.00844163	0.0253314	0.738947	22.6956
family Family XI	Diabetic hypoglycemia	rs17379710	T	C	-0.116383	0.0252125	3.97109e-06	0.0333698	0.0175659	0.0574738	21.3082
family Family XI	Diabetic hypoglycemia	rs2155352	A	G	-0.150538	0.0302319	6.63437e-07	-0.00699692	0.0204025	0.731641	24.7948
family Family XI	Diabetic hypoglycemia	rs2156611	T	C	-0.112486	0.0251099	9.42671e-06	0.00527032	0.0172294	0.759688	20.0681
family Family XI	Diabetic hypoglycemia	rs3733511	A	G	0.128253	0.0274718	3.38556e-06	-0.034744	0.0189204	0.0663101	21.7952
family Family XI	Diabetic hypoglycemia	rs488164	G	T	-0.117998	0.025516	4.79789e-06	0.000529219	0.0180503	0.97661	21.3857
family Family XI	Diabetic hypoglycemia	rs697771	A	G	-0.117677	0.0251491	3.19374e-06	0.00310455	0.0173653	0.858111	21.8947
family Family XI	Diabetic ketoacidosis	rs10759623	C	T	-0.162115	0.032151	5.78309e-07	-0.00560969	0.0201895	0.781126	25.4248
family Family XI	Diabetic ketoacidosis	rs11547158	A	G	-0.177599	0.0372795	2.70222e-06	0.02447	0.0245394	0.318679	22.6956
family Family XI	Diabetic ketoacidosis	rs17379710	T	C	-0.116383	0.0252125	3.97109e-06	0.0550142	0.0170074	0.00121756	21.3082
family Family XI	Diabetic ketoacidosis	rs2155352	A	G	-0.150538	0.0302319	6.63437e-07	-0.017813	0.0198512	0.369545	24.7948
family Family XI	Diabetic ketoacidosis	rs2156611	T	C	-0.112486	0.0251099	9.42671e-06	0.0391335	0.0167528	0.0194944	20.0681
family Family XI	Diabetic ketoacidosis	rs3733511	A	G	0.128253	0.0274718	3.38556e-06	-0.0168495	0.0183894	0.359529	21.7952
family Family XI	Diabetic ketoacidosis	rs488164	G	T	-0.117998	0.025516	4.79789e-06	-0.0020463	0.0175622	0.907242	21.3857
family Family XI	Diabetic ketoacidosis	rs697771	A	G	-0.117677	0.0251491	3.19374e-06	0.022661	0.0168831	0.179522	21.8947
family Family XI	Diabetic nephropathy	rs10759623	C	T	-0.162115	0.032151	5.78309e-07	-0.00128897	0.0270936	0.962055	25.4248
family Family XI	Diabetic nephropathy	rs11547158	A	G	-0.177599	0.0372795	2.70222e-06	0.0303704	0.0329912	0.35728	22.6956
family Family XI	Diabetic nephropathy	rs17379710	T	C	-0.116383	0.0252125	3.97109e-06	0.00664297	0.022748	0.770268	21.3082
family Family XI	Diabetic nephropathy	rs2155352	A	G	-0.150538	0.0302319	6.63437e-07	-0.00955701	0.0265231	0.718601	24.7948
family Family XI	Diabetic nephropathy	rs2156611	T	C	-0.112486	0.0251099	9.42671e-06	0.0440093	0.022441	0.0498666	20.0681
family Family XI	Diabetic nephropathy	rs3733511	A	G	0.128253	0.0274718	3.38556e-06	0.00711749	0.0246164	0.772476	21.7952
family Family XI	Diabetic nephropathy	rs488164	G	T	-0.117998	0.025516	4.79789e-06	-0.0286089	0.0235138	0.223725	21.3857
family Family XI	Diabetic nephropathy	rs697771	A	G	-0.117677	0.0251491	3.19374e-06	0.0133409	0.0225861	0.554743	21.8947
family Family XI	Diabetic neuropathy	rs10759623	C	T	-0.162115	0.032151	5.78309e-07	0.0157585	0.0329531	0.632501	25.4248
family Family XI	Diabetic neuropathy	rs11547158	A	G	-0.177599	0.0372795	2.70222e-06	-0.0156472	0.0399141	0.695042	22.6956
family Family XI	Diabetic neuropathy	rs17379710	T	C	-0.116383	0.0252125	3.97109e-06	0.0229482	0.0278066	0.409214	21.3082
family Family XI	Diabetic neuropathy	rs2155352	A	G	-0.150538	0.0302319	6.63437e-07	-0.00819514	0.0323241	0.799859	24.7948
family Family XI	Diabetic neuropathy	rs2156611	T	C	-0.112486	0.0251099	9.42671e-06	-0.0244629	0.0272904	0.370044	20.0681
family Family XI	Diabetic neuropathy	rs3733511	A	G	0.128253	0.0274718	3.38556e-06	0.0354448	0.0299146	0.23607	21.7952
family Family XI	Diabetic neuropathy	rs488164	G	T	-0.117998	0.025516	4.79789e-06	-0.00113287	0.0285004	0.968293	21.3857
family Family XI	Diabetic neuropathy	rs697771	A	G	-0.117677	0.0251491	3.19374e-06	0.060829	0.027486	0.0268912	21.8947
family Family XI	Diabetic retinopathy	rs10759623	C	T	-0.162115	0.032151	5.78309e-07	-0.00755917	0.0172733	0.661662	25.4248
family Family XI	Diabetic retinopathy	rs11547158	A	G	-0.177599	0.0372795	2.70222e-06	0.00116547	0.0211001	0.955951	22.6956
family Family XI	Diabetic retinopathy	rs17379710	T	C	-0.116383	0.0252125	3.97109e-06	0.00362691	0.0145506	0.803158	21.3082
family Family XI	Diabetic retinopathy	rs2155352	A	G	-0.150538	0.0302319	6.63437e-07	-0.0429999	0.01696	0.0112329	24.7948
family Family XI	Diabetic retinopathy	rs2156611	T	C	-0.112486	0.0251099	9.42671e-06	0.00848575	0.0143451	0.554155	20.0681
family Family XI	Diabetic retinopathy	rs3733511	A	G	0.128253	0.0274718	3.38556e-06	-0.0106295	0.0157219	0.498979	21.7952
family Family XI	Diabetic retinopathy	rs488164	G	T	-0.117998	0.025516	4.79789e-06	0.00141408	0.0150157	0.924972	21.3857
family Family XI	Diabetic retinopathy	rs697771	A	G	-0.117677	0.0251491	3.19374e-06	-0.0115086	0.014423	0.42491	21.8947
family Family XI	Charcot foot	rs10759623	C	T	-0.162115	0.032151	5.78309e-07	0.0929434	0.0790191	0.239509	25.4248
family Family XI	Charcot foot	rs11547158	A	G	-0.177599	0.0372795	2.70222e-06	-0.0192509	0.0960003	0.841066	22.6956
family Family XI	Charcot foot	rs17379710	T	C	-0.116383	0.0252125	3.97109e-06	0.0062214	0.0667016	0.925687	21.3082
family Family XI	Charcot foot	rs2155352	A	G	-0.150538	0.0302319	6.63437e-07	0.031027	0.0772863	0.688085	24.7948
family Family XI	Charcot foot	rs2156611	T	C	-0.112486	0.0251099	9.42671e-06	-0.0530824	0.0655077	0.417755	20.0681
family Family XI	Charcot foot	rs3733511	A	G	0.128253	0.0274718	3.38556e-06	0.115017	0.0717831	0.109094	21.7952
family Family XI	Charcot foot	rs488164	G	T	-0.117998	0.025516	4.79789e-06	0.0873394	0.0687389	0.203872	21.3857
family Family XI	Charcot foot	rs697771	A	G	-0.117677	0.0251491	3.19374e-06	-0.0117368	0.0659829	0.85882	21.8947
family Family XIII	Diabetic hypoglycemia	rs10404377	A	C	0.0503183	0.011165	6.99021e-06	0.0105357	0.0177041	0.551775	20.3111
family Family XIII	Diabetic hypoglycemia	rs118170811	A	G	0.151619	0.0317112	1.80356e-06	-0.0173444	0.0493174	0.725072	22.8603
family Family XIII	Diabetic hypoglycemia	rs482905	G	T	0.0596528	0.012717	3.72349e-06	-0.018243	0.019917	0.359691	22.0035
family Family XIII	Diabetic hypoglycemia	rs6501525	A	G	0.0561559	0.0115587	1.23726e-06	0.0262444	0.0183163	0.151902	23.6033
family Family XIII	Diabetic hypoglycemia	rs66753613	G	A	0.0651136	0.0144251	8.08295e-06	-0.000938706	0.0224459	0.966642	20.3754
family Family XIII	Diabetic hypoglycemia	rs6797051	C	T	-0.0805985	0.0171364	4.89283e-06	-0.0126956	0.0292617	0.664387	22.1215
family Family XIII	Diabetic hypoglycemia	rs7514702	T	C	-0.0663236	0.0141626	3.91643e-06	0.0016902	0.0244434	0.944872	21.9306
family Family XIII	Diabetic ketoacidosis	rs10404377	A	C	0.0503183	0.011165	6.99021e-06	-0.00470543	0.0172177	0.78463	20.3111
family Family XIII	Diabetic ketoacidosis	rs118170811	A	G	0.151619	0.0317112	1.80356e-06	-0.0236235	0.0479556	0.622287	22.8603
family Family XIII	Diabetic ketoacidosis	rs482905	G	T	0.0596528	0.012717	3.72349e-06	0.00472563	0.0193454	0.807016	22.0035
family Family XIII	Diabetic ketoacidosis	rs6501525	A	G	0.0561559	0.0115587	1.23726e-06	-0.00167004	0.0178179	0.925325	23.6033
family Family XIII	Diabetic ketoacidosis	rs66753613	G	A	0.0651136	0.0144251	8.08295e-06	0.019515	0.0218431	0.371633	20.3754
family Family XIII	Diabetic ketoacidosis	rs6797051	C	T	-0.0805985	0.0171364	4.89283e-06	0.0130181	0.0285028	0.647866	22.1215
family Family XIII	Diabetic ketoacidosis	rs7514702	T	C	-0.0663236	0.0141626	3.91643e-06	-0.0511806	0.0238525	0.0318963	21.9306
family Family XIII	Diabetic nephropathy	rs10404377	A	C	0.0503183	0.011165	6.99021e-06	0.00910056	0.0230424	0.692882	20.3111
family Family XIII	Diabetic nephropathy	rs118170811	A	G	0.151619	0.0317112	1.80356e-06	0.0115672	0.0646918	0.858091	22.8603
family Family XIII	Diabetic nephropathy	rs482905	G	T	0.0596528	0.012717	3.72349e-06	-0.0112537	0.0259181	0.664142	22.0035
family Family XIII	Diabetic nephropathy	rs6501525	A	G	0.0561559	0.0115587	1.23726e-06	-0.00504308	0.0237857	0.83209	23.6033
family Family XIII	Diabetic nephropathy	rs66753613	G	A	0.0651136	0.0144251	8.08295e-06	0.0537624	0.0292807	0.0663422	20.3754
family Family XIII	Diabetic nephropathy	rs6797051	C	T	-0.0805985	0.0171364	4.89283e-06	0.00781946	0.0382627	0.83807	22.1215
family Family XIII	Diabetic nephropathy	rs7514702	T	C	-0.0663236	0.0141626	3.91643e-06	-0.0650648	0.0317041	0.0401458	21.9306
family Family XIII	Diabetic neuropathy	rs10404377	A	C	0.0503183	0.011165	6.99021e-06	0.00360695	0.0280202	0.897574	20.3111
family Family XIII	Diabetic neuropathy	rs118170811	A	G	0.151619	0.0317112	1.80356e-06	-0.0696816	0.0770891	0.366043	22.8603
family Family XIII	Diabetic neuropathy	rs482905	G	T	0.0596528	0.012717	3.72349e-06	-0.0301736	0.0315947	0.339567	22.0035
family Family XIII	Diabetic neuropathy	rs6501525	A	G	0.0561559	0.0115587	1.23726e-06	0.0192721	0.0290151	0.506555	23.6033
family Family XIII	Diabetic neuropathy	rs66753613	G	A	0.0651136	0.0144251	8.08295e-06	-0.0488154	0.0356434	0.170827	20.3754
family Family XIII	Diabetic neuropathy	rs6797051	C	T	-0.0805985	0.0171364	4.89283e-06	-0.0277376	0.0461397	0.547731	22.1215
family Family XIII	Diabetic neuropathy	rs7514702	T	C	-0.0663236	0.0141626	3.91643e-06	-0.0442692	0.0388922	0.255015	21.9306
family Family XIII	Diabetic retinopathy	rs10404377	A	C	0.0503183	0.011165	6.99021e-06	-0.0114561	0.0147132	0.436199	20.3111
family Family XIII	Diabetic retinopathy	rs118170811	A	G	0.151619	0.0317112	1.80356e-06	0.0227947	0.0412574	0.580607	22.8603
family Family XIII	Diabetic retinopathy	rs482905	G	T	0.0596528	0.012717	3.72349e-06	-0.00132692	0.0165736	0.936188	22.0035
family Family XIII	Diabetic retinopathy	rs6501525	A	G	0.0561559	0.0115587	1.23726e-06	-0.0142434	0.0152251	0.349522	23.6033
family Family XIII	Diabetic retinopathy	rs66753613	G	A	0.0651136	0.0144251	8.08295e-06	0.0279158	0.0187146	0.135789	20.3754
family Family XIII	Diabetic retinopathy	rs6797051	C	T	-0.0805985	0.0171364	4.89283e-06	0.0186644	0.0243867	0.44406	22.1215
family Family XIII	Diabetic retinopathy	rs7514702	T	C	-0.0663236	0.0141626	3.91643e-06	-0.0270775	0.0202727	0.181658	21.9306
family Family XIII	Charcot foot	rs10404377	A	C	0.0503183	0.011165	6.99021e-06	-0.0268205	0.067311	0.690294	20.3111
family Family XIII	Charcot foot	rs118170811	A	G	0.151619	0.0317112	1.80356e-06	-0.0316172	0.186086	0.865084	22.8603
family Family XIII	Charcot foot	rs482905	G	T	0.0596528	0.012717	3.72349e-06	-0.0911222	0.0757628	0.229081	22.0035
family Family XIII	Charcot foot	rs6501525	A	G	0.0561559	0.0115587	1.23726e-06	-0.0591399	0.0696891	0.39609	23.6033
family Family XIII	Charcot foot	rs66753613	G	A	0.0651136	0.0144251	8.08295e-06	0.0673331	0.0850403	0.428489	20.3754
family Family XIII	Charcot foot	rs6797051	C	T	-0.0805985	0.0171364	4.89283e-06	0.0607595	0.111206	0.584812	22.1215
family Family XIII	Charcot foot	rs7514702	T	C	-0.0663236	0.0141626	3.91643e-06	-0.0297275	0.0921202	0.74692	21.9306
family Lachnospiraceae	Diabetic hypoglycemia	rs10402491	C	T	0.0661701	0.014851	7.58351e-06	-0.0133219	0.0230479	0.563258	19.8524
family Lachnospiraceae	Diabetic hypoglycemia	rs11139361	C	T	-0.0494463	0.0110503	4.26265e-06	-0.0126927	0.0184191	0.490756	20.0226
family Lachnospiraceae	Diabetic hypoglycemia	rs112040820	A	G	0.0549584	0.0117086	2.41835e-06	0.0139897	0.0197803	0.47941	22.0322
family Lachnospiraceae	Diabetic hypoglycemia	rs11841382	G	T	-0.0718128	0.017462	9.57767e-06	0.0490252	0.0314233	0.118723	16.9128
family Lachnospiraceae	Diabetic hypoglycemia	rs11979110	T	C	-0.0500924	0.0105069	1.81844e-06	-0.00790651	0.0173092	0.64783	22.7297
family Lachnospiraceae	Diabetic hypoglycemia	rs1205443	A	G	0.0501415	0.0112157	7.28836e-06	-0.0299785	0.0182316	0.100112	19.9867
family Lachnospiraceae	Diabetic hypoglycemia	rs12760724	A	C	-0.0484566	0.0107934	7.26742e-06	0.000795766	0.0183655	0.965439	20.1553
family Lachnospiraceae	Diabetic hypoglycemia	rs13005175	G	A	-0.0993483	0.0218395	8.37067e-06	-0.0276183	0.0418349	0.509142	20.6936
family Lachnospiraceae	Diabetic hypoglycemia	rs2159863	A	G	-0.0585831	0.0128742	3.69556e-06	-0.00883344	0.0224467	0.693929	20.7064
family Lachnospiraceae	Diabetic hypoglycemia	rs2910921	C	T	-0.160302	0.035832	8.41977e-06	0.00939236	0.0519593	0.856553	20.0141
family Lachnospiraceae	Diabetic hypoglycemia	rs3127230	C	T	-0.0503537	0.0112201	6.20326e-06	0.00443482	0.018792	0.813436	20.1405
family Lachnospiraceae	Diabetic hypoglycemia	rs35524804	T	C	-0.0607481	0.0125216	2.44997e-06	-0.0424358	0.021113	0.0444386	23.5367
family Lachnospiraceae	Diabetic hypoglycemia	rs7359994	C	T	0.0503142	0.0112482	5.35895e-06	0.00593736	0.0175729	0.73546	20.0085
family Lachnospiraceae	Diabetic hypoglycemia	rs79086868	T	C	0.0776723	0.0164472	3.01426e-06	0.0552	0.0284223	0.0521207	22.3022
family Lachnospiraceae	Diabetic hypoglycemia	rs959845	T	C	0.0493666	0.0107801	5.16952e-06	0.00825699	0.0177326	0.641474	20.9711
family Lachnospiraceae	Diabetic hypoglycemia	rs9929145	G	A	-0.125721	0.0245233	2.83596e-07	-0.0561047	0.0397655	0.158278	26.282
family Lachnospiraceae	Diabetic ketoacidosis	rs10402491	C	T	0.0661701	0.014851	7.58351e-06	0.00592934	0.0224578	0.791764	19.8524
family Lachnospiraceae	Diabetic ketoacidosis	rs11139361	C	T	-0.0494463	0.0110503	4.26265e-06	-0.00544524	0.0179406	0.761498	20.0226
family Lachnospiraceae	Diabetic ketoacidosis	rs112040820	A	G	0.0549584	0.0117086	2.41835e-06	-0.00213028	0.0192528	0.911896	22.0322
family Lachnospiraceae	Diabetic ketoacidosis	rs11841382	G	T	-0.0718128	0.017462	9.57767e-06	0.0397254	0.0304851	0.192538	16.9128
family Lachnospiraceae	Diabetic ketoacidosis	rs11979110	T	C	-0.0500924	0.0105069	1.81844e-06	-0.0180384	0.0168014	0.28299	22.7297
family Lachnospiraceae	Diabetic ketoacidosis	rs1205443	A	G	0.0501415	0.0112157	7.28836e-06	-0.0174341	0.0177106	0.324926	19.9867
family Lachnospiraceae	Diabetic ketoacidosis	rs12760724	A	C	-0.0484566	0.0107934	7.26742e-06	0.020348	0.0178139	0.25335	20.1553
family Lachnospiraceae	Diabetic ketoacidosis	rs13005175	G	A	-0.0993483	0.0218395	8.37067e-06	-0.00749843	0.0407049	0.853845	20.6936
family Lachnospiraceae	Diabetic ketoacidosis	rs2159863	A	G	-0.0585831	0.0128742	3.69556e-06	-0.0166388	0.0218054	0.44543	20.7064
family Lachnospiraceae	Diabetic ketoacidosis	rs2910921	C	T	-0.160302	0.035832	8.41977e-06	-0.0822689	0.050262	0.101672	20.0141
family Lachnospiraceae	Diabetic ketoacidosis	rs3127230	C	T	-0.0503537	0.0112201	6.20326e-06	-0.016791	0.0183005	0.358873	20.1405
family Lachnospiraceae	Diabetic ketoacidosis	rs35524804	T	C	-0.0607481	0.0125216	2.44997e-06	-0.000407757	0.0204869	0.98412	23.5367
family Lachnospiraceae	Diabetic ketoacidosis	rs7359994	C	T	0.0503142	0.0112482	5.35895e-06	-0.0087257	0.0170788	0.609416	20.0085
family Lachnospiraceae	Diabetic ketoacidosis	rs79086868	T	C	0.0776723	0.0164472	3.01426e-06	0.0131573	0.0276378	0.63403	22.3022
family Lachnospiraceae	Diabetic ketoacidosis	rs959845	T	C	0.0493666	0.0107801	5.16952e-06	-0.0243139	0.0172263	0.158115	20.9711
family Lachnospiraceae	Diabetic ketoacidosis	rs9929145	G	A	-0.125721	0.0245233	2.83596e-07	-0.0824096	0.0388891	0.0340824	26.282
family Lachnospiraceae	Diabetic nephropathy	rs10402491	C	T	0.0661701	0.014851	7.58351e-06	0.0342781	0.0301097	0.254935	19.8524
family Lachnospiraceae	Diabetic nephropathy	rs11139361	C	T	-0.0494463	0.0110503	4.26265e-06	0.0318036	0.0240049	0.185211	20.0226
family Lachnospiraceae	Diabetic nephropathy	rs112040820	A	G	0.0549584	0.0117086	2.41835e-06	-0.00608411	0.0257405	0.813151	22.0322
family Lachnospiraceae	Diabetic nephropathy	rs11841382	G	T	-0.0718128	0.017462	9.57767e-06	0.0281962	0.040714	0.488597	16.9128
family Lachnospiraceae	Diabetic nephropathy	rs11979110	T	C	-0.0500924	0.0105069	1.81844e-06	-0.0101417	0.0225005	0.652182	22.7297
family Lachnospiraceae	Diabetic nephropathy	rs1205443	A	G	0.0501415	0.0112157	7.28836e-06	-0.0751131	0.0237315	0.00155021	19.9867
family Lachnospiraceae	Diabetic nephropathy	rs12760724	A	C	-0.0484566	0.0107934	7.26742e-06	0.0567181	0.0239447	0.0178501	20.1553
family Lachnospiraceae	Diabetic nephropathy	rs13005175	G	A	-0.0993483	0.0218395	8.37067e-06	-0.124739	0.0550081	0.0233512	20.6936
family Lachnospiraceae	Diabetic nephropathy	rs2159863	A	G	-0.0585831	0.0128742	3.69556e-06	-0.00059823	0.0293138	0.983718	20.7064
family Lachnospiraceae	Diabetic nephropathy	rs2910921	C	T	-0.160302	0.035832	8.41977e-06	-0.0992491	0.0677274	0.142806	20.0141
family Lachnospiraceae	Diabetic nephropathy	rs3127230	C	T	-0.0503537	0.0112201	6.20326e-06	-0.0196074	0.0244584	0.422748	20.1405
family Lachnospiraceae	Diabetic nephropathy	rs35524804	T	C	-0.0607481	0.0125216	2.44997e-06	0.0208864	0.0274323	0.446431	23.5367
family Lachnospiraceae	Diabetic nephropathy	rs7359994	C	T	0.0503142	0.0112482	5.35895e-06	-0.00609083	0.0228649	0.789943	20.0085
family Lachnospiraceae	Diabetic nephropathy	rs79086868	T	C	0.0776723	0.0164472	3.01426e-06	0.0534659	0.0373171	0.151931	22.3022
family Lachnospiraceae	Diabetic nephropathy	rs959845	T	C	0.0493666	0.0107801	5.16952e-06	-0.0260911	0.0230361	0.257376	20.9711
family Lachnospiraceae	Diabetic nephropathy	rs9929145	G	A	-0.125721	0.0245233	2.83596e-07	-0.0732299	0.0516095	0.155921	26.282
family Lachnospiraceae	Diabetic neuropathy	rs10402491	C	T	0.0661701	0.014851	7.58351e-06	0.0194014	0.0365791	0.595838	19.8524
family Lachnospiraceae	Diabetic neuropathy	rs11139361	C	T	-0.0494463	0.0110503	4.26265e-06	-0.0264409	0.0291898	0.365026	20.0226
family Lachnospiraceae	Diabetic neuropathy	rs112040820	A	G	0.0549584	0.0117086	2.41835e-06	-0.0169464	0.0313454	0.58876	22.0322
family Lachnospiraceae	Diabetic neuropathy	rs11841382	G	T	-0.0718128	0.017462	9.57767e-06	0.0629639	0.0499421	0.207403	16.9128
family Lachnospiraceae	Diabetic neuropathy	rs11979110	T	C	-0.0500924	0.0105069	1.81844e-06	-0.0386924	0.0273775	0.157569	22.7297
family Lachnospiraceae	Diabetic neuropathy	rs1205443	A	G	0.0501415	0.0112157	7.28836e-06	-0.0340485	0.0288992	0.238723	19.9867
family Lachnospiraceae	Diabetic neuropathy	rs12760724	A	C	-0.0484566	0.0107934	7.26742e-06	-0.0205059	0.0290958	0.480953	20.1553
family Lachnospiraceae	Diabetic neuropathy	rs13005175	G	A	-0.0993483	0.0218395	8.37067e-06	-0.0313541	0.0666105	0.637849	20.6936
family Lachnospiraceae	Diabetic neuropathy	rs2159863	A	G	-0.0585831	0.0128742	3.69556e-06	-0.0446355	0.0354414	0.207879	20.7064
family Lachnospiraceae	Diabetic neuropathy	rs2910921	C	T	-0.160302	0.035832	8.41977e-06	-0.00555809	0.081308	0.9455	20.0141
family Lachnospiraceae	Diabetic neuropathy	rs3127230	C	T	-0.0503537	0.0112201	6.20326e-06	0.0169032	0.0296558	0.568692	20.1405
family Lachnospiraceae	Diabetic neuropathy	rs35524804	T	C	-0.0607481	0.0125216	2.44997e-06	0.0141828	0.0334282	0.671365	23.5367
family Lachnospiraceae	Diabetic neuropathy	rs7359994	C	T	0.0503142	0.0112482	5.35895e-06	0.00210474	0.0278742	0.93981	20.0085
[truncated: 10,212 more rows]
