# Supplementary material for: Large-scale causal analysis of gut microbiota and six common complications of diabetes: a mendelian randomization study
Source: Diabetol Metab Syndr. 2024 Mar 13;16:66. doi: 10.1186/s13098-024-01298-9 (PMC10935953; doi:10.1186/s13098-024-01298-9)
Supplement: Supplementary file 5 — Supplementary Material 5 [file 13098_2024_1298_MOESM5_ESM.xlsx]

## Sheet: Sheet1
Supplementary Table 3: Causal associations between the gut microbiota and the six common complications of diabetes based on MiBioGen consortium
Exposure	Outcome	Methods	SNP(n)	P-value	OR(95%CI)
phylum Actinobacteriaphylum Actinobacteria	Charcot foot	Inverse variance weighted	14	0.46815	0.7804(0.3995-1.5247)
phylum Actinobacteriaphylum Actinobacteria	Charcot foot	MR Egger	14	0.9197	1.1568(0.0723-18.5015)
phylum Actinobacteriaphylum Actinobacteria	Charcot foot	Weighted median	14	0.541865	0.7549(0.3059-1.8629)
phylum Actinobacteriaphylum Actinobacteria	Charcot foot	Weighted mode	14	0.780101	0.8311(0.2329-2.9662)
phylum Actinobacteriaphylum Actinobacteria	Charcot foot	Constrained maximum likelihood	14	0.458939	0.7480(0.3469-1.6129)
phylum Actinobacteriaphylum Actinobacteria	Diabetic hypoglycemia	Inverse variance weighted	14	0.865032	0.9848(0.8258-1.1745)
phylum Actinobacteriaphylum Actinobacteria	Diabetic hypoglycemia	MR Egger	14	0.956293	1.0210(0.4934-2.1126)
phylum Actinobacteriaphylum Actinobacteria	Diabetic hypoglycemia	Weighted median	14	0.862099	1.0222(0.7975-1.3103)
phylum Actinobacteriaphylum Actinobacteria	Diabetic hypoglycemia	Weighted mode	14	0.921239	1.0176(0.7242-1.4299)
phylum Actinobacteriaphylum Actinobacteria	Diabetic hypoglycemia	Constrained maximum likelihood	14	0.838664	0.9792(0.7999-1.1987)
phylum Actinobacteriaphylum Actinobacteria	Diabetic ketoacidosis	Inverse variance weighted	14	0.215842	0.8907(0.7416-1.0699)
phylum Actinobacteriaphylum Actinobacteria	Diabetic ketoacidosis	MR Egger	14	0.661058	0.8351(0.3807-1.8321)
phylum Actinobacteriaphylum Actinobacteria	Diabetic ketoacidosis	Weighted median	14	0.865129	1.0211(0.8022-1.2998)
phylum Actinobacteriaphylum Actinobacteria	Diabetic ketoacidosis	Weighted mode	14	0.753742	1.0620(0.7349-1.5348)
phylum Actinobacteriaphylum Actinobacteria	Diabetic ketoacidosis	Constrained maximum likelihood	14	0.261185	0.8873(0.7202-1.0931)
phylum Actinobacteriaphylum Actinobacteria	Diabetic nephropathy	Inverse variance weighted	14	0.955699	0.9918(0.7424-1.3250)
phylum Actinobacteriaphylum Actinobacteria	Diabetic nephropathy	MR Egger	14	0.166567	0.4237(0.1351-1.3286)
phylum Actinobacteriaphylum Actinobacteria	Diabetic nephropathy	Weighted median	14	0.724322	1.0608(0.7641-1.4728)
phylum Actinobacteriaphylum Actinobacteria	Diabetic nephropathy	Weighted mode	14	0.906387	1.0302(0.6338-1.6745)
phylum Actinobacteriaphylum Actinobacteria	Diabetic nephropathy	Constrained maximum likelihood	14	0.839467	1.0329(0.7549-1.4134)
phylum Actinobacteriaphylum Actinobacteria	Diabetic neuropathy	Inverse variance weighted	14	0.159368	0.8185(0.6193-1.0818)
phylum Actinobacteriaphylum Actinobacteria	Diabetic neuropathy	MR Egger	14	0.118626	0.3735(0.1185-1.1777)
phylum Actinobacteriaphylum Actinobacteria	Diabetic neuropathy	Weighted median	14	0.405328	0.8455(0.5695-1.2554)
phylum Actinobacteriaphylum Actinobacteria	Diabetic neuropathy	Weighted mode	14	0.358159	0.7601(0.4322-1.3366)
phylum Actinobacteriaphylum Actinobacteria	Diabetic neuropathy	Constrained maximum likelihood	14	0.223827	0.8083(0.5736-1.1390)
phylum Actinobacteriaphylum Actinobacteria	Diabetic retinopathy	Inverse variance weighted (multiplicative random effects)	14	0.534993	1.0633(0.8758-1.2909)
phylum Actinobacteriaphylum Actinobacteria	Diabetic retinopathy	MR Egger	14	0.826621	1.1000(0.4776-2.5335)
phylum Actinobacteriaphylum Actinobacteria	Diabetic retinopathy	Weighted median	14	0.685858	1.0450(0.8444-1.2931)
phylum Actinobacteriaphylum Actinobacteria	Diabetic retinopathy	Weighted mode	14	0.730348	1.0585(0.7713-1.4526)
phylum Actinobacteriaphylum Actinobacteria	Diabetic retinopathy	Constrained maximum likelihood	14	0.568328	1.0630(0.8618-1.3110)
phylum Bacteroidetesphylum Bacteroidetes	Charcot foot	Inverse variance weighted	10	0.128366	1.8552(0.8364-4.1149)
phylum Bacteroidetesphylum Bacteroidetes	Charcot foot	MR Egger	10	0.683589	0.6838(0.1174-3.9829)
phylum Bacteroidetesphylum Bacteroidetes	Charcot foot	Weighted median	10	0.229886	1.8900(0.6686-5.3431)
phylum Bacteroidetesphylum Bacteroidetes	Charcot foot	Weighted mode	10	0.387724	1.8778(0.4816-7.3213)
phylum Bacteroidetesphylum Bacteroidetes	Charcot foot	Constrained maximum likelihood	10	0.20225	1.8083(0.7275-4.4950)
phylum Bacteroidetesphylum Bacteroidetes	Diabetic hypoglycemia	Inverse variance weighted	10	0.0599979	1.2306(0.9913-1.5276)
phylum Bacteroidetesphylum Bacteroidetes	Diabetic hypoglycemia	MR Egger	10	0.0569182	1.6874(1.0638-2.6765)
phylum Bacteroidetesphylum Bacteroidetes	Diabetic hypoglycemia	Weighted median	10	0.0610137	1.3152(0.9874-1.7519)
phylum Bacteroidetesphylum Bacteroidetes	Diabetic hypoglycemia	Weighted mode	10	0.166623	1.3325(0.9168-1.9368)
phylum Bacteroidetesphylum Bacteroidetes	Diabetic hypoglycemia	Constrained maximum likelihood	10	0.094187	1.2389(0.9640-1.5922)
phylum Bacteroidetesphylum Bacteroidetes	Diabetic ketoacidosis	Inverse variance weighted	10	0.301954	1.1129(0.9083-1.3635)
phylum Bacteroidetesphylum Bacteroidetes	Diabetic ketoacidosis	MR Egger	10	0.478593	1.1848(0.7576-1.8527)
phylum Bacteroidetesphylum Bacteroidetes	Diabetic ketoacidosis	Weighted median	10	0.302093	1.1601(0.8750-1.5381)
phylum Bacteroidetesphylum Bacteroidetes	Diabetic ketoacidosis	Weighted mode	10	0.507792	1.1613(0.7592-1.7763)
phylum Bacteroidetesphylum Bacteroidetes	Diabetic ketoacidosis	Constrained maximum likelihood	10	0.398961	1.1031(0.8782-1.3856)
phylum Bacteroidetesphylum Bacteroidetes	Diabetic nephropathy	Inverse variance weighted	10	0.0107932	1.4270(1.0857-1.8757)
phylum Bacteroidetesphylum Bacteroidetes	Diabetic nephropathy	MR Egger	10	0.242941	1.4753(0.8060-2.7006)
phylum Bacteroidetesphylum Bacteroidetes	Diabetic nephropathy	Weighted median	10	0.0482624	1.4370(1.0028-2.0591)
phylum Bacteroidetesphylum Bacteroidetes	Diabetic nephropathy	Weighted mode	10	0.058232	1.7983(1.0581-3.0563)
phylum Bacteroidetesphylum Bacteroidetes	Diabetic nephropathy	Constrained maximum likelihood	10	0.0212757	1.4304(1.0548-1.9399)
phylum Bacteroidetesphylum Bacteroidetes	Diabetic neuropathy	Inverse variance weighted	10	0.0654919	1.3651(0.9802-1.9011)
phylum Bacteroidetesphylum Bacteroidetes	Diabetic neuropathy	MR Egger	10	0.342106	1.4562(0.7022-3.0199)
phylum Bacteroidetesphylum Bacteroidetes	Diabetic neuropathy	Weighted median	10	0.0694056	1.4682(0.9700-2.2222)
phylum Bacteroidetesphylum Bacteroidetes	Diabetic neuropathy	Weighted mode	10	0.211674	1.4936(0.8322-2.6803)
phylum Bacteroidetesphylum Bacteroidetes	Diabetic neuropathy	Constrained maximum likelihood	10	0.084677	1.3650(0.9583-1.9441)
phylum Bacteroidetesphylum Bacteroidetes	Diabetic retinopathy	Inverse variance weighted	10	0.0880505	1.1636(0.9777-1.3850)
phylum Bacteroidetesphylum Bacteroidetes	Diabetic retinopathy	MR Egger	10	0.0428121	1.6025(1.0912-2.3533)
phylum Bacteroidetesphylum Bacteroidetes	Diabetic retinopathy	Weighted median	10	0.335976	1.1183(0.8905-1.4043)
phylum Bacteroidetesphylum Bacteroidetes	Diabetic retinopathy	Weighted mode	10	0.705591	1.0744(0.7492-1.5406)
phylum Bacteroidetesphylum Bacteroidetes	Diabetic retinopathy	Constrained maximum likelihood	10	0.149594	1.1580(0.9485-1.4137)
phylum Cyanobacteriaphylum Cyanobacteria	Charcot foot	Inverse variance weighted	8	0.0963466	1.6924(0.9103-3.1465)
phylum Cyanobacteriaphylum Cyanobacteria	Charcot foot	MR Egger	8	0.593298	0.5340(0.0603-4.7284)
phylum Cyanobacteriaphylum Cyanobacteria	Charcot foot	Weighted median	8	0.0398123	2.2532(1.0385-4.8887)
phylum Cyanobacteriaphylum Cyanobacteria	Charcot foot	Weighted mode	8	0.193566	2.2533(0.7447-6.8180)
phylum Cyanobacteriaphylum Cyanobacteria	Charcot foot	Constrained maximum likelihood	8	0.140442	1.6738(0.8439-3.3202)
phylum Cyanobacteriaphylum Cyanobacteria	Diabetic hypoglycemia	Inverse variance weighted (multiplicative random effects)	8	0.998967	0.9999(0.8048-1.2422)
phylum Cyanobacteriaphylum Cyanobacteria	Diabetic hypoglycemia	MR Egger	8	0.225529	0.6089(0.2964-1.2509)
phylum Cyanobacteriaphylum Cyanobacteria	Diabetic hypoglycemia	Weighted median	8	0.0900235	0.8311(0.6710-1.0293)
phylum Cyanobacteriaphylum Cyanobacteria	Diabetic hypoglycemia	Weighted mode	8	0.247471	0.7985(0.5630-1.1326)
phylum Cyanobacteriaphylum Cyanobacteria	Diabetic hypoglycemia	Constrained maximum likelihood	8	0.694891	0.9613(0.7892-1.1709)
phylum Cyanobacteriaphylum Cyanobacteria	Diabetic ketoacidosis	Inverse variance weighted	8	0.428779	1.0633(0.9133-1.2378)
phylum Cyanobacteriaphylum Cyanobacteria	Diabetic ketoacidosis	MR Egger	8	0.817711	0.9322(0.5263-1.6511)
phylum Cyanobacteriaphylum Cyanobacteria	Diabetic ketoacidosis	Weighted median	8	0.936923	0.9919(0.8112-1.2129)
phylum Cyanobacteriaphylum Cyanobacteria	Diabetic ketoacidosis	Weighted mode	8	0.799815	0.9631(0.7282-1.2738)
phylum Cyanobacteriaphylum Cyanobacteria	Diabetic ketoacidosis	Constrained maximum likelihood	8	0.517402	1.0568(0.8941-1.2491)
phylum Cyanobacteriaphylum Cyanobacteria	Diabetic nephropathy	Inverse variance weighted	8	0.569278	1.0580(0.8712-1.2849)
phylum Cyanobacteriaphylum Cyanobacteria	Diabetic nephropathy	MR Egger	8	0.439082	0.7469(0.3746-1.4895)
phylum Cyanobacteriaphylum Cyanobacteria	Diabetic nephropathy	Weighted median	8	0.438543	1.1064(0.8566-1.4291)
phylum Cyanobacteriaphylum Cyanobacteria	Diabetic nephropathy	Weighted mode	8	0.578893	1.1290(0.7502-1.6993)
phylum Cyanobacteriaphylum Cyanobacteria	Diabetic nephropathy	Constrained maximum likelihood	8	0.641833	1.0525(0.8484-1.3056)
phylum Cyanobacteriaphylum Cyanobacteria	Diabetic neuropathy	Inverse variance weighted	8	0.0581631	1.2569(0.9921-1.5922)
phylum Cyanobacteriaphylum Cyanobacteria	Diabetic neuropathy	MR Egger	8	0.956877	0.9762(0.4230-2.2533)
phylum Cyanobacteriaphylum Cyanobacteria	Diabetic neuropathy	Weighted median	8	0.107153	1.2704(0.9495-1.6999)
phylum Cyanobacteriaphylum Cyanobacteria	Diabetic neuropathy	Weighted mode	8	0.226629	1.3335(0.8713-2.0407)
phylum Cyanobacteriaphylum Cyanobacteria	Diabetic neuropathy	Constrained maximum likelihood	8	0.0865192	1.2486(0.9686-1.6095)
phylum Cyanobacteriaphylum Cyanobacteria	Diabetic retinopathy	Inverse variance weighted	8	0.975992	0.9981(0.8816-1.1299)
phylum Cyanobacteriaphylum Cyanobacteria	Diabetic retinopathy	MR Egger	8	0.283888	0.7678(0.4945-1.1923)
phylum Cyanobacteriaphylum Cyanobacteria	Diabetic retinopathy	Weighted median	8	0.666606	0.9664(0.8272-1.1290)
phylum Cyanobacteriaphylum Cyanobacteria	Diabetic retinopathy	Weighted mode	8	0.764287	0.9646(0.7689-1.2101)
phylum Cyanobacteriaphylum Cyanobacteria	Diabetic retinopathy	Constrained maximum likelihood	8	0.90986	0.9921(0.8655-1.1373)
phylum Euryarchaeotaphylum Euryarchaeota	Charcot foot	Inverse variance weighted	11	0.357504	1.1839(0.8263-1.6963)
phylum Euryarchaeotaphylum Euryarchaeota	Charcot foot	MR Egger	11	0.761882	0.7762(0.1583-3.8059)
phylum Euryarchaeotaphylum Euryarchaeota	Charcot foot	Weighted median	11	0.586845	1.1378(0.7142-1.8127)
phylum Euryarchaeotaphylum Euryarchaeota	Charcot foot	Weighted mode	11	0.754528	1.1295(0.5374-2.3741)
phylum Euryarchaeotaphylum Euryarchaeota	Charcot foot	Constrained maximum likelihood	11	0.429366	1.1804(0.7823-1.7810)
phylum Euryarchaeotaphylum Euryarchaeota	Diabetic hypoglycemia	Inverse variance weighted	11	0.483857	1.0344(0.9409-1.1373)
phylum Euryarchaeotaphylum Euryarchaeota	Diabetic hypoglycemia	MR Egger	11	0.760526	1.0733(0.6904-1.6684)
phylum Euryarchaeotaphylum Euryarchaeota	Diabetic hypoglycemia	Weighted median	11	0.584329	1.0375(0.9093-1.1837)
phylum Euryarchaeotaphylum Euryarchaeota	Diabetic hypoglycemia	Weighted mode	11	0.588302	1.0677(0.8486-1.3435)
phylum Euryarchaeotaphylum Euryarchaeota	Diabetic hypoglycemia	Constrained maximum likelihood	11	0.540123	1.0356(0.9260-1.1581)
phylum Euryarchaeotaphylum Euryarchaeota	Diabetic ketoacidosis	Inverse variance weighted	11	0.422682	1.0383(0.9472-1.1382)
phylum Euryarchaeotaphylum Euryarchaeota	Diabetic ketoacidosis	MR Egger	11	0.907527	0.9744(0.6368-1.4910)
phylum Euryarchaeotaphylum Euryarchaeota	Diabetic ketoacidosis	Weighted median	11	0.427041	1.0495(0.9316-1.1824)
phylum Euryarchaeotaphylum Euryarchaeota	Diabetic ketoacidosis	Weighted mode	11	0.611868	1.0553(0.8628-1.2907)
phylum Euryarchaeotaphylum Euryarchaeota	Diabetic ketoacidosis	Constrained maximum likelihood	11	0.529723	1.0366(0.9266-1.1596)
phylum Euryarchaeotaphylum Euryarchaeota	Diabetic nephropathy	Inverse variance weighted	11	0.388951	1.0667(0.9210-1.2353)
phylum Euryarchaeotaphylum Euryarchaeota	Diabetic nephropathy	MR Egger	11	0.145183	1.6534(0.8913-3.0669)
phylum Euryarchaeotaphylum Euryarchaeota	Diabetic nephropathy	Weighted median	11	0.987542	0.9986(0.8338-1.1959)
phylum Euryarchaeotaphylum Euryarchaeota	Diabetic nephropathy	Weighted mode	11	0.921969	0.9829(0.7025-1.3753)
phylum Euryarchaeotaphylum Euryarchaeota	Diabetic nephropathy	Constrained maximum likelihood	11	0.445876	1.0644(0.9066-1.2497)
phylum Euryarchaeotaphylum Euryarchaeota	Diabetic neuropathy	Inverse variance weighted	11	0.384967	1.0776(0.9104-1.2754)
phylum Euryarchaeotaphylum Euryarchaeota	Diabetic neuropathy	MR Egger	11	0.450989	0.7418(0.3528-1.5595)
phylum Euryarchaeotaphylum Euryarchaeota	Diabetic neuropathy	Weighted median	11	0.683385	1.0451(0.8453-1.2922)
phylum Euryarchaeotaphylum Euryarchaeota	Diabetic neuropathy	Weighted mode	11	0.825121	1.0373(0.7561-1.4229)
phylum Euryarchaeotaphylum Euryarchaeota	Diabetic neuropathy	Constrained maximum likelihood	11	0.441142	1.0740(0.8955-1.2881)
phylum Euryarchaeotaphylum Euryarchaeota	Diabetic retinopathy	Inverse variance weighted	11	0.826446	0.9912(0.9162-1.0724)
phylum Euryarchaeotaphylum Euryarchaeota	Diabetic retinopathy	MR Egger	11	0.641448	1.0894(0.7690-1.5433)
phylum Euryarchaeotaphylum Euryarchaeota	Diabetic retinopathy	Weighted median	11	0.802166	1.0137(0.9113-1.1276)
phylum Euryarchaeotaphylum Euryarchaeota	Diabetic retinopathy	Weighted mode	11	0.708817	1.0318(0.8797-1.2102)
phylum Euryarchaeotaphylum Euryarchaeota	Diabetic retinopathy	Constrained maximum likelihood	11	0.832873	0.9903(0.9050-1.0837)
phylum Firmicutesphylum Firmicutes	Charcot foot	Inverse variance weighted	15	0.0150805	2.1108(1.1556-3.8556)
phylum Firmicutesphylum Firmicutes	Charcot foot	MR Egger	15	0.0660661	4.1972(1.0338-17.0408)
phylum Firmicutesphylum Firmicutes	Charcot foot	Weighted median	15	0.0845309	2.1456(0.9012-5.1081)
phylum Firmicutesphylum Firmicutes	Charcot foot	Weighted mode	15	0.243491	2.1329(0.6301-7.2192)
phylum Firmicutesphylum Firmicutes	Charcot foot	Constrained maximum likelihood	15	0.0238203	2.1144(1.1045-4.0478)
phylum Firmicutesphylum Firmicutes	Diabetic hypoglycemia	Inverse variance weighted	15	0.311807	0.9213(0.7861-1.0799)
phylum Firmicutesphylum Firmicutes	Diabetic hypoglycemia	MR Egger	15	0.741097	1.0657(0.7364-1.5424)
phylum Firmicutesphylum Firmicutes	Diabetic hypoglycemia	Weighted median	15	0.98179	0.9974(0.7998-1.2439)
phylum Firmicutesphylum Firmicutes	Diabetic hypoglycemia	Weighted mode	15	0.548474	1.1276(0.7690-1.6536)
phylum Firmicutesphylum Firmicutes	Diabetic hypoglycemia	Constrained maximum likelihood	15	0.316745	0.9124(0.7624-1.0918)
phylum Firmicutesphylum Firmicutes	Diabetic ketoacidosis	Inverse variance weighted	15	0.299876	0.9215(0.7895-1.0755)
phylum Firmicutesphylum Firmicutes	Diabetic ketoacidosis	MR Egger	15	0.816112	1.0446(0.7285-1.4979)
phylum Firmicutesphylum Firmicutes	Diabetic ketoacidosis	Weighted median	15	0.63907	0.9474(0.7559-1.1874)
phylum Firmicutesphylum Firmicutes	Diabetic ketoacidosis	Weighted mode	15	0.680556	1.0799(0.7547-1.5453)
phylum Firmicutesphylum Firmicutes	Diabetic ketoacidosis	Constrained maximum likelihood	15	0.327211	0.9181(0.7738-1.0893)
phylum Firmicutesphylum Firmicutes	Diabetic nephropathy	Inverse variance weighted	15	0.172245	1.1562(0.9387-1.4241)
phylum Firmicutesphylum Firmicutes	Diabetic nephropathy	MR Egger	15	0.817134	1.0621(0.6441-1.7512)
phylum Firmicutesphylum Firmicutes	Diabetic nephropathy	Weighted median	15	0.638495	1.0713(0.8037-1.4280)
phylum Firmicutesphylum Firmicutes	Diabetic nephropathy	Weighted mode	15	0.210896	1.4111(0.8433-2.3612)
phylum Firmicutesphylum Firmicutes	Diabetic nephropathy	Constrained maximum likelihood	15	0.249836	1.1524(0.9051-1.4672)
phylum Firmicutesphylum Firmicutes	Diabetic neuropathy	Inverse variance weighted	15	0.0228768	1.4234(1.0502-1.9293)
phylum Firmicutesphylum Firmicutes	Diabetic neuropathy	MR Egger	15	0.184665	1.6690(0.8151-3.4174)
phylum Firmicutesphylum Firmicutes	Diabetic neuropathy	Weighted median	15	0.357765	1.1864(0.8242-1.7077)
phylum Firmicutesphylum Firmicutes	Diabetic neuropathy	Weighted mode	15	0.590144	1.1530(0.6951-1.9126)
phylum Firmicutesphylum Firmicutes	Diabetic neuropathy	Constrained maximum likelihood	15	0.0481322	1.4074(1.0028-1.9753)
phylum Firmicutesphylum Firmicutes	Diabetic retinopathy	Inverse variance weighted	15	0.245336	0.9247(0.8104-1.0552)
phylum Firmicutesphylum Firmicutes	Diabetic retinopathy	MR Egger	15	0.485159	0.8934(0.6570-1.2149)
phylum Firmicutesphylum Firmicutes	Diabetic retinopathy	Weighted median	15	0.249889	0.8941(0.7390-1.0819)
phylum Firmicutesphylum Firmicutes	Diabetic retinopathy	Weighted mode	15	0.530135	0.9122(0.6894-1.2068)
phylum Firmicutesphylum Firmicutes	Diabetic retinopathy	Constrained maximum likelihood	15	0.257524	0.9231(0.8036-1.0603)
phylum Lentisphaeraephylum Lentisphaerae	Charcot foot	Inverse variance weighted	9	0.426146	0.8360(0.5378-1.2995)
phylum Lentisphaeraephylum Lentisphaerae	Charcot foot	MR Egger	9	0.413227	2.1123(0.3917-11.3912)
phylum Lentisphaeraephylum Lentisphaerae	Charcot foot	Weighted median	9	0.61944	0.8590(0.4715-1.5649)
phylum Lentisphaeraephylum Lentisphaerae	Charcot foot	Weighted mode	9	0.794674	0.8856(0.3655-2.1456)
phylum Lentisphaeraephylum Lentisphaerae	Charcot foot	Constrained maximum likelihood	9	0.476185	0.8415(0.5235-1.3528)
phylum Lentisphaeraephylum Lentisphaerae	Diabetic hypoglycemia	Inverse variance weighted	9	0.142916	1.0907(0.9711-1.2251)
phylum Lentisphaeraephylum Lentisphaerae	Diabetic hypoglycemia	MR Egger	9	0.750944	1.0808(0.6813-1.7147)
phylum Lentisphaeraephylum Lentisphaerae	Diabetic hypoglycemia	Weighted median	9	0.0736389	1.1663(0.9854-1.3803)
phylum Lentisphaeraephylum Lentisphaerae	Diabetic hypoglycemia	Weighted mode	9	0.18617	1.2525(0.9231-1.6995)
phylum Lentisphaeraephylum Lentisphaerae	Diabetic hypoglycemia	Constrained maximum likelihood	9	0.16106	1.0955(0.9643-1.2444)
phylum Lentisphaeraephylum Lentisphaerae	Diabetic ketoacidosis	Inverse variance weighted	9	0.691685	0.9733(0.8515-1.1125)
phylum Lentisphaeraephylum Lentisphaerae	Diabetic ketoacidosis	MR Egger	9	0.573123	1.1721(0.6922-1.9850)
phylum Lentisphaeraephylum Lentisphaerae	Diabetic ketoacidosis	Weighted median	9	0.807763	0.9808(0.8393-1.1462)
phylum Lentisphaeraephylum Lentisphaerae	Diabetic ketoacidosis	Weighted mode	9	0.680241	1.0547(0.8264-1.3460)
phylum Lentisphaeraephylum Lentisphaerae	Diabetic ketoacidosis	Constrained maximum likelihood	9	0.855773	0.9877(0.8638-1.1292)
phylum Lentisphaeraephylum Lentisphaerae	Diabetic nephropathy	Inverse variance weighted	9	0.171508	0.8999(0.7736-1.0468)
phylum Lentisphaeraephylum Lentisphaerae	Diabetic nephropathy	MR Egger	9	0.974335	1.0099(0.5669-1.7989)
phylum Lentisphaeraephylum Lentisphaerae	Diabetic nephropathy	Weighted median	9	0.288496	0.8966(0.7330-1.0968)
phylum Lentisphaeraephylum Lentisphaerae	Diabetic nephropathy	Weighted mode	9	0.599415	0.9212(0.6864-1.2363)
phylum Lentisphaeraephylum Lentisphaerae	Diabetic nephropathy	Constrained maximum likelihood	9	0.210756	0.9019(0.7673-1.0602)
phylum Lentisphaeraephylum Lentisphaerae	Diabetic neuropathy	Inverse variance weighted	9	0.416689	0.9266(0.7710-1.1137)
phylum Lentisphaeraephylum Lentisphaerae	Diabetic neuropathy	MR Egger	9	0.977194	0.9891(0.4775-2.0487)
phylum Lentisphaeraephylum Lentisphaerae	Diabetic neuropathy	Weighted median	9	0.271318	0.8661(0.6704-1.1189)
phylum Lentisphaeraephylum Lentisphaerae	Diabetic neuropathy	Weighted mode	9	0.40262	0.8392(0.5688-1.2380)
phylum Lentisphaeraephylum Lentisphaerae	Diabetic neuropathy	Constrained maximum likelihood	9	0.455945	0.9271(0.7597-1.1313)
phylum Lentisphaeraephylum Lentisphaerae	Diabetic retinopathy	Inverse variance weighted	9	0.735107	0.9835(0.8929-1.0832)
phylum Lentisphaeraephylum Lentisphaerae	Diabetic retinopathy	MR Egger	9	0.799141	1.0509(0.7273-1.5185)
phylum Lentisphaeraephylum Lentisphaerae	Diabetic retinopathy	Weighted median	9	0.77724	0.9824(0.8684-1.1112)
phylum Lentisphaeraephylum Lentisphaerae	Diabetic retinopathy	Weighted mode	9	0.887916	1.0136(0.8450-1.2158)
phylum Lentisphaeraephylum Lentisphaerae	Diabetic retinopathy	Constrained maximum likelihood	9	0.77938	0.9859(0.8930-1.0886)
phylum Proteobacteriaphylum Proteobacteria	Charcot foot	Inverse variance weighted	12	0.717098	1.1574(0.5248-2.5525)
phylum Proteobacteriaphylum Proteobacteria	Charcot foot	MR Egger	12	0.135956	0.1945(0.0269-1.4074)
phylum Proteobacteriaphylum Proteobacteria	Charcot foot	Weighted median	12	0.27758	1.7554(0.6357-4.8478)
phylum Proteobacteriaphylum Proteobacteria	Charcot foot	Weighted mode	12	0.213145	3.1728(0.5725-17.5850)
phylum Proteobacteriaphylum Proteobacteria	Charcot foot	Constrained maximum likelihood	12	0.70633	1.1749(0.5080-2.7176)
phylum Proteobacteriaphylum Proteobacteria	Diabetic hypoglycemia	Inverse variance weighted	12	0.376809	0.9190(0.7620-1.1084)
phylum Proteobacteriaphylum Proteobacteria	Diabetic hypoglycemia	MR Egger	12	0.213437	0.7033(0.4185-1.1819)
phylum Proteobacteriaphylum Proteobacteria	Diabetic hypoglycemia	Weighted median	12	0.556349	0.9252(0.7141-1.1988)
phylum Proteobacteriaphylum Proteobacteria	Diabetic hypoglycemia	Weighted mode	12	0.795587	0.9484(0.6412-1.4028)
phylum Proteobacteriaphylum Proteobacteria	Diabetic hypoglycemia	Constrained maximum likelihood	12	0.461949	0.9227(0.7447-1.1433)
phylum Proteobacteriaphylum Proteobacteria	Diabetic ketoacidosis	Inverse variance weighted	12	0.243292	1.1175(0.9273-1.3466)
phylum Proteobacteriaphylum Proteobacteria	Diabetic ketoacidosis	MR Egger	12	0.790726	0.9289(0.5464-1.5790)
phylum Proteobacteriaphylum Proteobacteria	Diabetic ketoacidosis	Weighted median	12	0.825765	1.0296(0.7942-1.3347)
phylum Proteobacteriaphylum Proteobacteria	Diabetic ketoacidosis	Weighted mode	12	0.979087	0.9951(0.6974-1.4201)
phylum Proteobacteriaphylum Proteobacteria	Diabetic ketoacidosis	Constrained maximum likelihood	12	0.349959	1.1067(0.8947-1.3688)
phylum Proteobacteriaphylum Proteobacteria	Diabetic nephropathy	Inverse variance weighted	12	0.0847259	0.7843(0.5950-1.0338)
phylum Proteobacteriaphylum Proteobacteria	Diabetic nephropathy	MR Egger	12	0.203121	0.5806(0.2655-1.2697)
phylum Proteobacteriaphylum Proteobacteria	Diabetic nephropathy	Weighted median	12	0.131086	0.7602(0.5326-1.0852)
phylum Proteobacteriaphylum Proteobacteria	Diabetic nephropathy	Weighted mode	12	0.336651	0.7984(0.5146-1.2387)
phylum Proteobacteriaphylum Proteobacteria	Diabetic nephropathy	Constrained maximum likelihood	12	0.113219	0.7750(0.5653-1.0624)
phylum Proteobacteriaphylum Proteobacteria	Diabetic neuropathy	Inverse variance weighted	12	0.872396	0.9745(0.7114-1.3350)
phylum Proteobacteriaphylum Proteobacteria	Diabetic neuropathy	MR Egger	12	0.293366	0.6121(0.2571-1.4573)
phylum Proteobacteriaphylum Proteobacteria	Diabetic neuropathy	Weighted median	12	0.627915	1.1067(0.7344-1.6678)
phylum Proteobacteriaphylum Proteobacteria	Diabetic neuropathy	Weighted mode	12	0.846148	1.0702(0.5480-2.0901)
phylum Proteobacteriaphylum Proteobacteria	Diabetic neuropathy	Constrained maximum likelihood	12	0.857715	0.9691(0.6874-1.3661)
phylum Proteobacteriaphylum Proteobacteria	Diabetic retinopathy	Inverse variance weighted	12	0.315015	1.0979(0.9150-1.3174)
phylum Proteobacteriaphylum Proteobacteria	Diabetic retinopathy	MR Egger	12	0.990552	0.9967(0.5879-1.6898)
phylum Proteobacteriaphylum Proteobacteria	Diabetic retinopathy	Weighted median	12	0.302203	1.1206(0.9027-1.3910)
phylum Proteobacteriaphylum Proteobacteria	Diabetic retinopathy	Weighted mode	12	0.351834	1.1561(0.8630-1.5487)
phylum Proteobacteriaphylum Proteobacteria	Diabetic retinopathy	Constrained maximum likelihood	12	0.308024	1.1008(0.9152-1.3241)
phylum Tenericutesphylum Tenericutes	Charcot foot	Inverse variance weighted	12	0.510196	0.8216(0.4579-1.4744)
phylum Tenericutesphylum Tenericutes	Charcot foot	MR Egger	12	0.254638	0.2939(0.0403-2.1414)
phylum Tenericutesphylum Tenericutes	Charcot foot	Weighted median	12	0.769326	0.8881(0.4019-1.9626)
phylum Tenericutesphylum Tenericutes	Charcot foot	Weighted mode	12	0.600693	0.6916(0.1809-2.6442)
phylum Tenericutesphylum Tenericutes	Charcot foot	Constrained maximum likelihood	12	0.581626	0.8320(0.4325-1.6004)
phylum Tenericutesphylum Tenericutes	Diabetic hypoglycemia	Inverse variance weighted	12	0.278533	1.0887(0.9336-1.2694)
phylum Tenericutesphylum Tenericutes	Diabetic hypoglycemia	MR Egger	12	0.97993	0.9931(0.5881-1.6770)
phylum Tenericutesphylum Tenericutes	Diabetic hypoglycemia	Weighted median	12	0.839373	0.9783(0.7910-1.2099)
phylum Tenericutesphylum Tenericutes	Diabetic hypoglycemia	Weighted mode	12	0.919369	0.9860(0.7544-1.2885)
phylum Tenericutesphylum Tenericutes	Diabetic hypoglycemia	Constrained maximum likelihood	12	0.364135	1.0843(0.9104-1.2914)
phylum Tenericutesphylum Tenericutes	Diabetic ketoacidosis	Inverse variance weighted (multiplicative random effects)	12	0.330548	0.9028(0.7347-1.1093)
phylum Tenericutesphylum Tenericutes	Diabetic ketoacidosis	MR Egger	12	0.82356	0.9185(0.4436-1.9018)
phylum Tenericutesphylum Tenericutes	Diabetic ketoacidosis	Weighted median	12	0.107599	0.8332(0.6672-1.0406)
phylum Tenericutesphylum Tenericutes	Diabetic ketoacidosis	Weighted mode	12	0.188112	0.7967(0.5800-1.0944)
phylum Tenericutesphylum Tenericutes	Diabetic ketoacidosis	Constrained maximum likelihood	12	0.254263	0.8848(0.7170-1.0920)
phylum Tenericutesphylum Tenericutes	Diabetic nephropathy	Inverse variance weighted	12	0.602637	1.0547(0.8631-1.2888)
phylum Tenericutesphylum Tenericutes	Diabetic nephropathy	MR Egger	12	0.900288	1.0457(0.5287-2.0685)
phylum Tenericutesphylum Tenericutes	Diabetic nephropathy	Weighted median	12	0.443899	0.9015(0.6912-1.1756)
phylum Tenericutesphylum Tenericutes	Diabetic nephropathy	Weighted mode	12	0.572441	0.8880(0.5951-1.3250)
phylum Tenericutesphylum Tenericutes	Diabetic nephropathy	Constrained maximum likelihood	12	0.646536	1.0512(0.8491-1.3015)
phylum Tenericutesphylum Tenericutes	Diabetic neuropathy	Inverse variance weighted	12	0.747896	1.0474(0.7898-1.3890)
phylum Tenericutesphylum Tenericutes	Diabetic neuropathy	MR Egger	12	0.650891	1.2625(0.4740-3.3626)
phylum Tenericutesphylum Tenericutes	Diabetic neuropathy	Weighted median	12	0.600718	1.0960(0.7774-1.5452)
phylum Tenericutesphylum Tenericutes	Diabetic neuropathy	Weighted mode	12	0.680738	1.1209(0.6601-1.9035)
phylum Tenericutesphylum Tenericutes	Diabetic neuropathy	Constrained maximum likelihood	12	0.890678	1.0210(0.7588-1.3739)
phylum Tenericutesphylum Tenericutes	Diabetic retinopathy	Inverse variance weighted (multiplicative random effects)	12	0.42354	1.0748(0.9007-1.2825)
phylum Tenericutesphylum Tenericutes	Diabetic retinopathy	MR Egger	12	0.790313	1.0913(0.5829-2.0431)
phylum Tenericutesphylum Tenericutes	Diabetic retinopathy	Weighted median	12	0.68524	1.0412(0.8567-1.2653)
phylum Tenericutesphylum Tenericutes	Diabetic retinopathy	Weighted mode	12	0.847967	1.0321(0.7530-1.4147)
phylum Tenericutesphylum Tenericutes	Diabetic retinopathy	Constrained maximum likelihood	12	0.474648	1.0641(0.8975-1.2616)
phylum Verrucomicrobiaphylum Verrucomicrobia	Charcot foot	Inverse variance weighted	12	0.954542	1.0225(0.4760-2.1963)
phylum Verrucomicrobiaphylum Verrucomicrobia	Charcot foot	MR Egger	12	0.488933	0.4726(0.0612-3.6519)
phylum Verrucomicrobiaphylum Verrucomicrobia	Charcot foot	Weighted median	12	0.67676	0.8286(0.3422-2.0060)
phylum Verrucomicrobiaphylum Verrucomicrobia	Charcot foot	Weighted mode	12	0.434589	0.6322(0.2087-1.9152)
phylum Verrucomicrobiaphylum Verrucomicrobia	Charcot foot	Constrained maximum likelihood	12	0.952185	0.9774(0.4632-2.0623)
phylum Verrucomicrobiaphylum Verrucomicrobia	Diabetic hypoglycemia	Inverse variance weighted	12	0.0340825	1.2180(1.0149-1.4616)
phylum Verrucomicrobiaphylum Verrucomicrobia	Diabetic hypoglycemia	MR Egger	12	0.937179	1.0203(0.6262-1.6625)
phylum Verrucomicrobiaphylum Verrucomicrobia	Diabetic hypoglycemia	Weighted median	12	0.103547	1.2047(0.9627-1.5076)
phylum Verrucomicrobiaphylum Verrucomicrobia	Diabetic hypoglycemia	Weighted mode	12	0.184114	1.2342(0.9226-1.6510)
phylum Verrucomicrobiaphylum Verrucomicrobia	Diabetic hypoglycemia	Constrained maximum likelihood	12	0.0522634	1.2153(0.9981-1.4799)
phylum Verrucomicrobiaphylum Verrucomicrobia	Diabetic ketoacidosis	Inverse variance weighted	12	0.197386	1.1036(0.9500-1.2821)
phylum Verrucomicrobiaphylum Verrucomicrobia	Diabetic ketoacidosis	MR Egger	12	0.150922	1.3668(0.9219-2.0263)
phylum Verrucomicrobiaphylum Verrucomicrobia	Diabetic ketoacidosis	Weighted median	12	0.331278	1.1102(0.8991-1.3708)
phylum Verrucomicrobiaphylum Verrucomicrobia	Diabetic ketoacidosis	Weighted mode	12	0.680653	0.9309(0.6678-1.2976)
phylum Verrucomicrobiaphylum Verrucomicrobia	Diabetic ketoacidosis	Constrained maximum likelihood	12	0.300098	1.0964(0.9212-1.3048)
phylum Verrucomicrobiaphylum Verrucomicrobia	Diabetic nephropathy	Inverse variance weighted (multiplicative random effects)	12	0.713243	1.0550(0.7929-1.4039)
phylum Verrucomicrobiaphylum Verrucomicrobia	Diabetic nephropathy	MR Egger	12	0.658992	0.8358(0.3858-1.8107)
phylum Verrucomicrobiaphylum Verrucomicrobia	Diabetic nephropathy	Weighted median	12	0.482508	1.1165(0.8209-1.5185)
phylum Verrucomicrobiaphylum Verrucomicrobia	Diabetic nephropathy	Weighted mode	12	0.679944	1.1144(0.6752-1.8394)
phylum Verrucomicrobiaphylum Verrucomicrobia	Diabetic nephropathy	Constrained maximum likelihood	12	0.748261	1.0473(0.7898-1.3888)
phylum Verrucomicrobiaphylum Verrucomicrobia	Diabetic neuropathy	Inverse variance weighted	12	0.185543	1.1796(0.9237-1.5065)
phylum Verrucomicrobiaphylum Verrucomicrobia	Diabetic neuropathy	MR Egger	12	0.85749	0.9414(0.4950-1.7901)
phylum Verrucomicrobiaphylum Verrucomicrobia	Diabetic neuropathy	Weighted median	12	0.39121	1.1606(0.8257-1.6315)
phylum Verrucomicrobiaphylum Verrucomicrobia	Diabetic neuropathy	Weighted mode	12	0.906296	1.0279(0.6565-1.6095)
phylum Verrucomicrobiaphylum Verrucomicrobia	Diabetic neuropathy	Constrained maximum likelihood	12	0.279875	1.1730(0.8782-1.5667)
phylum Verrucomicrobiaphylum Verrucomicrobia	Diabetic retinopathy	Inverse variance weighted	12	0.900765	0.9919(0.8722-1.1279)
phylum Verrucomicrobiaphylum Verrucomicrobia	Diabetic retinopathy	MR Egger	12	0.940596	0.9869(0.7038-1.3838)
phylum Verrucomicrobiaphylum Verrucomicrobia	Diabetic retinopathy	Weighted median	12	0.779444	1.0254(0.8602-1.2224)
phylum Verrucomicrobiaphylum Verrucomicrobia	Diabetic retinopathy	Weighted mode	12	0.693258	1.0491(0.8319-1.3230)
phylum Verrucomicrobiaphylum Verrucomicrobia	Diabetic retinopathy	Constrained maximum likelihood	12	0.913011	0.9914(0.8496-1.1569)
class Actinobacteria	Charcot foot	Inverse variance weighted	14	0.295743	0.7321(0.4081-1.3135)
class Actinobacteria	Charcot foot	MR Egger	14	0.700821	1.3927(0.2676-7.2493)
class Actinobacteria	Charcot foot	Weighted median	14	0.351092	0.6803(0.3027-1.5288)
class Actinobacteria	Charcot foot	Weighted mode	14	0.487917	0.6889(0.2476-1.9166)
class Actinobacteria	Charcot foot	Constrained maximum likelihood	14	0.388796	0.7428(0.3778-1.4605)
class Actinobacteria	Diabetic hypoglycemia	Inverse variance weighted	14	0.390703	1.0763(0.9099-1.2732)
class Actinobacteria	Diabetic hypoglycemia	MR Egger	14	0.927321	1.0237(0.6256-1.6752)
class Actinobacteria	Diabetic hypoglycemia	Weighted median	14	0.686881	1.0470(0.8374-1.3091)
class Actinobacteria	Diabetic hypoglycemia	Weighted mode	14	0.631652	1.0733(0.8093-1.4233)
class Actinobacteria	Diabetic hypoglycemia	Constrained maximum likelihood	14	0.352808	1.0905(0.9083-1.3093)
class Actinobacteria	Diabetic ketoacidosis	Inverse variance weighted	14	0.779599	1.0215(0.8799-1.1859)
class Actinobacteria	Diabetic ketoacidosis	MR Egger	14	0.20054	1.3374(0.8781-2.0368)
class Actinobacteria	Diabetic ketoacidosis	Weighted median	14	0.792948	1.0276(0.8387-1.2590)
class Actinobacteria	Diabetic ketoacidosis	Weighted mode	14	0.804981	1.0338(0.7985-1.3383)
class Actinobacteria	Diabetic ketoacidosis	Constrained maximum likelihood	14	0.744553	1.0277(0.8719-1.2113)
class Actinobacteria	Diabetic nephropathy	Inverse variance weighted	14	0.925036	1.0116(0.7949-1.2876)
class Actinobacteria	Diabetic nephropathy	MR Egger	14	0.865772	1.0643(0.5247-2.1588)
class Actinobacteria	Diabetic nephropathy	Weighted median	14	0.834928	0.9716(0.7409-1.2741)
class Actinobacteria	Diabetic nephropathy	Weighted mode	14	0.886356	0.9746(0.6891-1.3782)
class Actinobacteria	Diabetic nephropathy	Constrained maximum likelihood	14	0.877784	1.0201(0.7914-1.3150)
class Actinobacteria	Diabetic neuropathy	Inverse variance weighted	14	0.325221	0.8850(0.6937-1.1289)
class Actinobacteria	Diabetic neuropathy	MR Egger	14	0.773483	0.9019(0.4536-1.7933)
class Actinobacteria	Diabetic neuropathy	Weighted median	14	0.259622	0.8269(0.5941-1.1508)
class Actinobacteria	Diabetic neuropathy	Weighted mode	14	0.265376	0.7474(0.4577-1.2204)
class Actinobacteria	Diabetic neuropathy	Constrained maximum likelihood	14	0.429562	0.8959(0.6820-1.1769)
class Actinobacteria	Diabetic retinopathy	Inverse variance weighted	14	0.135049	1.1024(0.9701-1.2528)
class Actinobacteria	Diabetic retinopathy	MR Egger	14	0.0086067	1.7807(1.2415-2.5542)
class Actinobacteria	Diabetic retinopathy	Weighted median	14	0.202103	1.1233(0.9395-1.3430)
class Actinobacteria	Diabetic retinopathy	Weighted mode	14	0.358637	1.1158(0.8904-1.3982)
class Actinobacteria	Diabetic retinopathy	Constrained maximum likelihood	14	0.163734	1.1112(0.9580-1.2889)
class Alphaproteobacteria	Charcot foot	Inverse variance weighted	6	0.577596	0.7441(0.2629-2.1061)
class Alphaproteobacteria	Charcot foot	MR Egger	6	0.262613	0.0973(0.0029-3.2394)
class Alphaproteobacteria	Charcot foot	Weighted median	6	0.247997	0.5330(0.1833-1.5501)
class Alphaproteobacteria	Charcot foot	Weighted mode	6	0.268138	0.4061(0.0983-1.6770)
class Alphaproteobacteria	Charcot foot	Constrained maximum likelihood	6	0.526323	0.7362(0.2855-1.8984)
class Alphaproteobacteria	Diabetic hypoglycemia	Inverse variance weighted	6	0.53743	0.9406(0.7742-1.1428)
class Alphaproteobacteria	Diabetic hypoglycemia	MR Egger	6	0.32886	0.6789(0.3429-1.3444)
class Alphaproteobacteria	Diabetic hypoglycemia	Weighted median	6	0.383345	0.8980(0.7050-1.1438)
class Alphaproteobacteria	Diabetic hypoglycemia	Weighted mode	6	0.41315	0.8588(0.6147-1.1998)
class Alphaproteobacteria	Diabetic hypoglycemia	Constrained maximum likelihood	6	0.588679	0.9401(0.7515-1.1760)
class Alphaproteobacteria	Diabetic ketoacidosis	Inverse variance weighted	6	0.524354	0.9404(0.7784-1.1362)
class Alphaproteobacteria	Diabetic ketoacidosis	MR Egger	6	0.364531	0.7075(0.3644-1.3737)
class Alphaproteobacteria	Diabetic ketoacidosis	Weighted median	6	0.406715	0.9006(0.7032-1.1533)
class Alphaproteobacteria	Diabetic ketoacidosis	Weighted mode	6	0.500241	0.8896(0.6487-1.2199)
class Alphaproteobacteria	Diabetic ketoacidosis	Constrained maximum likelihood	6	0.587211	0.9430(0.7629-1.1656)
class Alphaproteobacteria	Diabetic nephropathy	Inverse variance weighted	6	0.955241	0.9928(0.7711-1.2781)
class Alphaproteobacteria	Diabetic nephropathy	MR Egger	6	0.79864	1.1310(0.4667-2.7413)
class Alphaproteobacteria	Diabetic nephropathy	Weighted median	6	0.791367	1.0431(0.7629-1.4262)
class Alphaproteobacteria	Diabetic nephropathy	Weighted mode	6	0.85473	1.0430(0.6800-1.5997)
class Alphaproteobacteria	Diabetic nephropathy	Constrained maximum likelihood	6	0.98847	1.0021(0.7560-1.3282)
class Alphaproteobacteria	Diabetic neuropathy	Inverse variance weighted	6	0.767014	1.0606(0.7185-1.5657)
class Alphaproteobacteria	Diabetic neuropathy	MR Egger	6	0.569208	1.5935(0.3648-6.9616)
class Alphaproteobacteria	Diabetic neuropathy	Weighted median	6	0.747063	1.0732(0.6985-1.6489)
class Alphaproteobacteria	Diabetic neuropathy	Weighted mode	6	0.658216	1.1727(0.6034-2.2793)
class Alphaproteobacteria	Diabetic neuropathy	Constrained maximum likelihood	6	0.661958	1.0886(0.7441-1.5924)
class Alphaproteobacteria	Diabetic retinopathy	Inverse variance weighted (multiplicative random effects)	6	0.294857	0.8650(0.6594-1.1347)
class Alphaproteobacteria	Diabetic retinopathy	MR Egger	6	0.870735	1.0960(0.3889-3.0887)
class Alphaproteobacteria	Diabetic retinopathy	Weighted median	6	0.257784	0.8677(0.6786-1.1095)
class Alphaproteobacteria	Diabetic retinopathy	Weighted mode	6	0.785953	0.9512(0.6757-1.3392)
class Alphaproteobacteria	Diabetic retinopathy	Constrained maximum likelihood	6	0.283763	0.8788(0.6940-1.1129)
class Bacilli	Charcot foot	Inverse variance weighted	18	0.341727	0.7576(0.4274-1.3428)
class Bacilli	Charcot foot	MR Egger	18	0.418299	0.5122(0.1056-2.4828)
class Bacilli	Charcot foot	Weighted median	18	0.417434	0.7142(0.3165-1.6114)
class Bacilli	Charcot foot	Weighted mode	18	0.510784	0.6521(0.1873-2.2706)
class Bacilli	Charcot foot	Constrained maximum likelihood	18	0.37648	0.7610(0.4155-1.3939)
class Bacilli	Diabetic hypoglycemia	Inverse variance weighted	18	0.989088	1.0011(0.8612-1.1636)
class Bacilli	Diabetic hypoglycemia	MR Egger	18	0.910105	0.9760(0.6445-1.4780)
class Bacilli	Diabetic hypoglycemia	Weighted median	18	0.835487	1.0227(0.8272-1.2645)
class Bacilli	Diabetic hypoglycemia	Weighted mode	18	0.858625	1.0288(0.7560-1.4001)
class Bacilli	Diabetic hypoglycemia	Constrained maximum likelihood	18	0.970965	1.0031(0.8476-1.1872)
class Bacilli	Diabetic ketoacidosis	Inverse variance weighted	18	0.96742	1.0036(0.8429-1.1951)
class Bacilli	Diabetic ketoacidosis	MR Egger	18	0.818419	0.9425(0.5730-1.5501)
class Bacilli	Diabetic ketoacidosis	Weighted median	18	0.890471	1.0150(0.8210-1.2549)
class Bacilli	Diabetic ketoacidosis	Weighted mode	18	0.734658	1.0597(0.7619-1.4740)
class Bacilli	Diabetic ketoacidosis	Constrained maximum likelihood	18	0.64651	1.0431(0.8711-1.2490)
class Bacilli	Diabetic nephropathy	Inverse variance weighted (multiplicative random effects)	18	0.591829	0.9305(0.7149-1.2109)
class Bacilli	Diabetic nephropathy	MR Egger	18	0.480695	1.3080(0.6311-2.7110)
class Bacilli	Diabetic nephropathy	Weighted median	18	0.892228	0.9798(0.7288-1.3171)
class Bacilli	Diabetic nephropathy	Weighted mode	18	0.846727	0.9557(0.6079-1.5025)
class Bacilli	Diabetic nephropathy	Constrained maximum likelihood	18	0.768944	0.9621(0.7437-1.2447)
class Bacilli	Diabetic neuropathy	Inverse variance weighted	18	0.489387	0.9130(0.7054-1.1817)
class Bacilli	Diabetic neuropathy	MR Egger	18	0.49485	0.7714(0.3724-1.5978)
class Bacilli	Diabetic neuropathy	Weighted median	18	0.909728	0.9804(0.6959-1.3811)
class Bacilli	Diabetic neuropathy	Weighted mode	18	0.572014	0.8336(0.4488-1.5483)
class Bacilli	Diabetic neuropathy	Constrained maximum likelihood	18	0.657683	0.9380(0.7068-1.2448)
class Bacilli	Diabetic retinopathy	Inverse variance weighted	18	0.192344	0.9172(0.8055-1.0445)
class Bacilli	Diabetic retinopathy	MR Egger	18	0.927079	1.0175(0.7059-1.4666)
class Bacilli	Diabetic retinopathy	Weighted median	18	0.467119	0.9342(0.7775-1.1224)
class Bacilli	Diabetic retinopathy	Weighted mode	18	0.270503	0.8552(0.6535-1.1193)
class Bacilli	Diabetic retinopathy	Constrained maximum likelihood	18	0.254596	0.9199(0.7968-1.0620)
class Bacteroidia	Charcot foot	Inverse variance weighted	13	0.38623	1.3460(0.6873-2.6360)
class Bacteroidia	Charcot foot	MR Egger	13	0.668917	0.7379(0.1902-2.8634)
class Bacteroidia	Charcot foot	Weighted median	13	0.504583	1.3574(0.5532-3.3303)
class Bacteroidia	Charcot foot	Weighted mode	13	0.614158	1.3615(0.4231-4.3809)
class Bacteroidia	Charcot foot	Constrained maximum likelihood	13	0.532191	1.2714(0.5985-2.7006)
class Bacteroidia	Diabetic hypoglycemia	Inverse variance weighted	13	0.000779791	1.3541(1.1346-1.6160)
class Bacteroidia	Diabetic hypoglycemia	MR Egger	13	0.0863273	1.4086(0.9862-2.0120)
class Bacteroidia	Diabetic hypoglycemia	Weighted median	13	0.0259992	1.3226(1.0340-1.6918)
class Bacteroidia	Diabetic hypoglycemia	Weighted mode	13	0.136826	1.3066(0.9405-1.8151)
class Bacteroidia	Diabetic hypoglycemia	Constrained maximum likelihood	13	0.00266243	1.3549(1.1114-1.6519)
class Bacteroidia	Diabetic ketoacidosis	Inverse variance weighted	13	0.214937	1.1145(0.9390-1.3228)
class Bacteroidia	Diabetic ketoacidosis	MR Egger	13	0.856708	0.9680(0.6859-1.3661)
class Bacteroidia	Diabetic ketoacidosis	Weighted median	13	0.381232	1.1151(0.8738-1.4229)
class Bacteroidia	Diabetic ketoacidosis	Weighted mode	13	0.975167	1.0062(0.6890-1.4694)
class Bacteroidia	Diabetic ketoacidosis	Constrained maximum likelihood	13	0.304682	1.1049(0.9133-1.3367)
class Bacteroidia	Diabetic nephropathy	Inverse variance weighted	13	0.0239572	1.3038(1.0356-1.6415)
class Bacteroidia	Diabetic nephropathy	MR Egger	13	0.719829	1.0910(0.6861-1.7349)
class Bacteroidia	Diabetic nephropathy	Weighted median	13	0.0605229	1.3673(0.9863-1.8955)
class Bacteroidia	Diabetic nephropathy	Weighted mode	13	0.0916688	1.7464(0.9622-3.1696)
class Bacteroidia	Diabetic nephropathy	Constrained maximum likelihood	13	0.0449752	1.3089(1.0060-1.7030)
class Bacteroidia	Diabetic neuropathy	Inverse variance weighted	13	0.420401	1.1222(0.8477-1.4856)
class Bacteroidia	Diabetic neuropathy	MR Egger	13	0.825708	0.9369(0.5316-1.6512)
class Bacteroidia	Diabetic neuropathy	Weighted median	13	0.0892926	1.4117(0.9484-2.1011)
class Bacteroidia	Diabetic neuropathy	Weighted mode	13	0.32264	1.5162(0.6875-3.3435)
class Bacteroidia	Diabetic neuropathy	Constrained maximum likelihood	13	0.43253	1.1394(0.8225-1.5785)
class Bacteroidia	Diabetic retinopathy	Inverse variance weighted	13	0.0259401	1.1816(1.0202-1.3685)
class Bacteroidia	Diabetic retinopathy	MR Egger	13	0.237718	1.2072(0.8983-1.6223)
class Bacteroidia	Diabetic retinopathy	Weighted median	13	0.25394	1.1237(0.9196-1.3731)
class Bacteroidia	Diabetic retinopathy	Weighted mode	13	0.991261	0.9983(0.7389-1.3488)
class Bacteroidia	Diabetic retinopathy	Constrained maximum likelihood	13	0.0459917	1.1803(1.0030-1.3890)
class Betaproteobacteria	Charcot foot	Inverse variance weighted	10	0.294635	1.6527(0.6458-4.2292)
class Betaproteobacteria	Charcot foot	MR Egger	10	0.712617	1.8519(0.0782-43.8295)
class Betaproteobacteria	Charcot foot	Weighted median	10	0.0854442	2.6231(0.8741-7.8720)
class Betaproteobacteria	Charcot foot	Weighted mode	10	0.253418	2.9603(0.5178-16.9228)
class Betaproteobacteria	Charcot foot	Constrained maximum likelihood	10	0.226786	1.7921(0.6958-4.6154)
class Betaproteobacteria	Diabetic hypoglycemia	Inverse variance weighted	10	0.374093	1.0978(0.8937-1.3485)
class Betaproteobacteria	Diabetic hypoglycemia	MR Egger	10	0.516413	0.7977(0.4154-1.5320)
class Betaproteobacteria	Diabetic hypoglycemia	Weighted median	10	0.288342	1.1572(0.8838-1.5153)
class Betaproteobacteria	Diabetic hypoglycemia	Weighted mode	10	0.510244	1.1420(0.7813-1.6693)
class Betaproteobacteria	Diabetic hypoglycemia	Constrained maximum likelihood	10	0.36357	1.1075(0.8885-1.3805)
class Betaproteobacteria	Diabetic ketoacidosis	Inverse variance weighted	10	0.704357	1.0394(0.8512-1.2694)
class Betaproteobacteria	Diabetic ketoacidosis	MR Egger	10	0.511485	1.2489(0.6625-2.3544)
class Betaproteobacteria	Diabetic ketoacidosis	Weighted median	10	0.610997	1.0729(0.8182-1.4069)
class Betaproteobacteria	Diabetic ketoacidosis	Weighted mode	10	0.49643	1.1780(0.7489-1.8528)
class Betaproteobacteria	Diabetic ketoacidosis	Constrained maximum likelihood	10	0.675102	1.0463(0.8467-1.2929)
class Betaproteobacteria	Diabetic nephropathy	Inverse variance weighted	10	0.105194	0.8015(0.6132-1.0475)
class Betaproteobacteria	Diabetic nephropathy	MR Egger	10	0.8768	0.9330(0.3992-2.1804)
class Betaproteobacteria	Diabetic nephropathy	Weighted median	10	0.43796	0.8717(0.6161-1.2333)
class Betaproteobacteria	Diabetic nephropathy	Weighted mode	10	0.624592	0.8716(0.5122-1.4832)
class Betaproteobacteria	Diabetic nephropathy	Constrained maximum likelihood	10	0.131801	0.8021(0.6021-1.0685)
class Betaproteobacteria	Diabetic neuropathy	Inverse variance weighted	10	0.921077	1.0166(0.7337-1.4087)
class Betaproteobacteria	Diabetic neuropathy	MR Egger	10	0.600861	1.3335(0.4734-3.7564)
class Betaproteobacteria	Diabetic neuropathy	Weighted median	10	0.846907	1.0438(0.6757-1.6123)
class Betaproteobacteria	Diabetic neuropathy	Weighted mode	10	0.764675	1.1151(0.5581-2.2281)
class Betaproteobacteria	Diabetic neuropathy	Constrained maximum likelihood	10	0.905077	1.0211(0.7242-1.4398)
class Betaproteobacteria	Diabetic retinopathy	Inverse variance weighted	10	0.267699	0.8982(0.7429-1.0860)
class Betaproteobacteria	Diabetic retinopathy	MR Egger	10	0.995051	0.9979(0.5295-1.8809)
class Betaproteobacteria	Diabetic retinopathy	Weighted median	10	0.120534	0.8278(0.6522-1.0508)
class Betaproteobacteria	Diabetic retinopathy	Weighted mode	10	0.226125	0.7554(0.4948-1.1533)
class Betaproteobacteria	Diabetic retinopathy	Constrained maximum likelihood	10	0.266903	0.8923(0.7296-1.0912)
class Clostridia	Charcot foot	Inverse variance weighted	11	0.272504	1.6287(0.6815-3.8927)
class Clostridia	Charcot foot	MR Egger	11	0.0466271	10.6669(1.4250-79.8473)
class Clostridia	Charcot foot	Weighted median	11	0.769083	1.1679(0.4143-3.2926)
class Clostridia	Charcot foot	Weighted mode	11	0.8585	1.1605(0.2355-5.7178)
class Clostridia	Charcot foot	Constrained maximum likelihood	11	0.301261	1.6155(0.6507-4.0110)
class Clostridia	Diabetic hypoglycemia	Inverse variance weighted	11	0.199373	0.8732(0.7099-1.0741)
class Clostridia	Diabetic hypoglycemia	MR Egger	11	0.257689	0.7101(0.4075-1.2373)
class Clostridia	Diabetic hypoglycemia	Weighted median	11	0.224472	0.8438(0.6415-1.1098)
class Clostridia	Diabetic hypoglycemia	Weighted mode	11	0.242143	0.7961(0.5557-1.1405)
class Clostridia	Diabetic hypoglycemia	Constrained maximum likelihood	11	0.205441	0.8722(0.7059-1.0778)
class Clostridia	Diabetic ketoacidosis	Inverse variance weighted	11	0.12582	0.8674(0.7230-1.0407)
class Clostridia	Diabetic ketoacidosis	MR Egger	11	0.606835	0.8777(0.5435-1.4176)
class Clostridia	Diabetic ketoacidosis	Weighted median	11	0.81283	0.9719(0.7674-1.2308)
class Clostridia	Diabetic ketoacidosis	Weighted mode	11	0.896554	1.0252(0.7110-1.4784)
class Clostridia	Diabetic ketoacidosis	Constrained maximum likelihood	11	0.176391	0.8736(0.7181-1.0627)
class Clostridia	Diabetic nephropathy	Inverse variance weighted	11	0.582025	0.9169(0.6731-1.2489)
class Clostridia	Diabetic nephropathy	MR Egger	11	0.258403	1.5946(0.7472-3.4030)
class Clostridia	Diabetic nephropathy	Weighted median	11	0.287148	0.8272(0.5833-1.1731)
class Clostridia	Diabetic nephropathy	Weighted mode	11	0.238351	0.6739(0.3636-1.2488)
class Clostridia	Diabetic nephropathy	Constrained maximum likelihood	11	0.471758	0.8876(0.6414-1.2282)
class Clostridia	Diabetic neuropathy	Inverse variance weighted	11	0.275003	1.2292(0.8486-1.7806)
class Clostridia	Diabetic neuropathy	MR Egger	11	0.0179705	3.0168(1.4256-6.3841)
class Clostridia	Diabetic neuropathy	Weighted median	11	0.543815	1.1427(0.7429-1.7576)
class Clostridia	Diabetic neuropathy	Weighted mode	11	0.664244	1.1609(0.6037-2.2322)
class Clostridia	Diabetic neuropathy	Constrained maximum likelihood	11	0.515441	1.1465(0.7593-1.7312)
class Clostridia	Diabetic retinopathy	Inverse variance weighted	11	0.476578	0.9380(0.7865-1.1187)
class Clostridia	Diabetic retinopathy	MR Egger	11	0.686803	1.1060(0.6883-1.7772)
class Clostridia	Diabetic retinopathy	Weighted median	11	0.638851	1.0513(0.8530-1.2957)
class Clostridia	Diabetic retinopathy	Weighted mode	11	0.465679	1.1281(0.8261-1.5405)
class Clostridia	Diabetic retinopathy	Constrained maximum likelihood	11	0.628714	0.9576(0.8036-1.1413)
class Coriobacteriia	Charcot foot	Inverse variance weighted	14	0.56279	1.2238(0.6175-2.4256)
class Coriobacteriia	Charcot foot	MR Egger	14	0.10238	0.0802(0.0049-1.3144)
class Coriobacteriia	Charcot foot	Weighted median	14	0.820217	0.8996(0.3611-2.2411)
class Coriobacteriia	Charcot foot	Weighted mode	14	0.674729	0.7115(0.1504-3.3652)
class Coriobacteriia	Charcot foot	Constrained maximum likelihood	14	0.6621	1.1890(0.5471-2.5839)
class Coriobacteriia	Diabetic hypoglycemia	Inverse variance weighted	14	0.458807	0.9254(0.7538-1.1361)
class Coriobacteriia	Diabetic hypoglycemia	MR Egger	14	0.344163	0.6525(0.2790-1.5262)
class Coriobacteriia	Diabetic hypoglycemia	Weighted median	14	0.618997	0.9335(0.7118-1.2243)
class Coriobacteriia	Diabetic hypoglycemia	Weighted mode	14	0.791998	0.9411(0.6048-1.4644)
class Coriobacteriia	Diabetic hypoglycemia	Constrained maximum likelihood	14	0.458541	0.9179(0.7318-1.1513)
class Coriobacteriia	Diabetic ketoacidosis	Inverse variance weighted	14	0.891271	1.0123(0.8497-1.2060)
class Coriobacteriia	Diabetic ketoacidosis	MR Egger	14	0.463949	1.3184(0.6442-2.6986)
class Coriobacteriia	Diabetic ketoacidosis	Weighted median	14	0.909324	0.9863(0.7775-1.2511)
class Coriobacteriia	Diabetic ketoacidosis	Weighted mode	14	0.98016	0.9945(0.6496-1.5225)
class Coriobacteriia	Diabetic ketoacidosis	Constrained maximum likelihood	14	0.957862	1.0055(0.8214-1.2309)
class Coriobacteriia	Diabetic nephropathy	Inverse variance weighted	14	0.394983	0.9034(0.7148-1.1417)
class Coriobacteriia	Diabetic nephropathy	MR Egger	14	0.5339	0.7316(0.2812-1.9036)
class Coriobacteriia	Diabetic nephropathy	Weighted median	14	0.883786	1.0236(0.7487-1.3995)
class Coriobacteriia	Diabetic nephropathy	Weighted mode	14	0.664747	1.1276(0.6631-1.9177)
class Coriobacteriia	Diabetic nephropathy	Constrained maximum likelihood	14	0.45846	0.9038(0.6918-1.1808)
class Coriobacteriia	Diabetic neuropathy	Inverse variance weighted	14	0.707699	0.9468(0.7116-1.2598)
class Coriobacteriia	Diabetic neuropathy	MR Egger	14	0.263597	0.4967(0.1542-1.5995)
class Coriobacteriia	Diabetic neuropathy	Weighted median	14	0.532043	0.8836(0.5992-1.3028)
class Coriobacteriia	Diabetic neuropathy	Weighted mode	14	0.336977	0.6919(0.3354-1.4273)
class Coriobacteriia	Diabetic neuropathy	Constrained maximum likelihood	14	0.699738	0.9365(0.6711-1.3070)
class Coriobacteriia	Diabetic retinopathy	Inverse variance weighted	14	0.245493	1.0927(0.9408-1.2692)
class Coriobacteriia	Diabetic retinopathy	MR Egger	14	0.446432	1.2782(0.6937-2.3554)
class Coriobacteriia	Diabetic retinopathy	Weighted median	14	0.615618	1.0532(0.8602-1.2896)
class Coriobacteriia	Diabetic retinopathy	Weighted mode	14	0.63167	0.9076(0.6162-1.3367)
class Coriobacteriia	Diabetic retinopathy	Constrained maximum likelihood	14	0.340145	1.0866(0.9161-1.2889)
class Deltaproteobacteria	Charcot foot	Inverse variance weighted	12	0.388086	1.3675(0.6718-2.7836)
class Deltaproteobacteria	Charcot foot	MR Egger	12	0.248501	7.5226(0.2983-189.7086)
class Deltaproteobacteria	Charcot foot	Weighted median	12	0.860944	0.9129(0.3294-2.5302)
class Deltaproteobacteria	Charcot foot	Weighted mode	12	0.854569	0.8546(0.1656-4.4111)
class Deltaproteobacteria	Charcot foot	Constrained maximum likelihood	12	0.474776	1.3410(0.5998-2.9981)
class Deltaproteobacteria	Diabetic hypoglycemia	Inverse variance weighted	12	0.428733	1.0909(0.8794-1.3533)
class Deltaproteobacteria	Diabetic hypoglycemia	MR Egger	12	0.995711	1.0029(0.3599-2.7950)
class Deltaproteobacteria	Diabetic hypoglycemia	Weighted median	12	0.881754	1.0197(0.7883-1.3190)
class Deltaproteobacteria	Diabetic hypoglycemia	Weighted mode	12	0.683978	0.9195(0.6202-1.3630)
class Deltaproteobacteria	Diabetic hypoglycemia	Constrained maximum likelihood	12	0.569393	1.0692(0.8491-1.3463)
class Deltaproteobacteria	Diabetic ketoacidosis	Inverse variance weighted	12	0.433866	0.9182(0.7415-1.1370)
class Deltaproteobacteria	Diabetic ketoacidosis	MR Egger	12	0.621804	0.7689(0.2795-2.1152)
class Deltaproteobacteria	Diabetic ketoacidosis	Weighted median	12	0.134265	0.8151(0.6237-1.0652)
class Deltaproteobacteria	Diabetic ketoacidosis	Weighted mode	12	0.136392	0.7094(0.4667-1.0784)
class Deltaproteobacteria	Diabetic ketoacidosis	Constrained maximum likelihood	12	0.397484	0.9101(0.7316-1.1321)
class Deltaproteobacteria	Diabetic nephropathy	Inverse variance weighted	12	0.412794	1.1219(0.8519-1.4775)
class Deltaproteobacteria	Diabetic nephropathy	MR Egger	12	0.516286	0.6483(0.1835-2.2910)
class Deltaproteobacteria	Diabetic nephropathy	Weighted median	12	0.199417	1.2604(0.8851-1.7949)
class Deltaproteobacteria	Diabetic nephropathy	Weighted mode	12	0.393315	1.2998(0.7289-2.3180)
class Deltaproteobacteria	Diabetic nephropathy	Constrained maximum likelihood	12	0.381404	1.1394(0.8507-1.5262)
class Deltaproteobacteria	Diabetic neuropathy	Inverse variance weighted	12	0.824344	1.0340(0.7694-1.3896)
class Deltaproteobacteria	Diabetic neuropathy	MR Egger	12	0.210328	0.3990(0.1039-1.5318)
class Deltaproteobacteria	Diabetic neuropathy	Weighted median	12	0.696399	0.9238(0.6203-1.3758)
class Deltaproteobacteria	Diabetic neuropathy	Weighted mode	12	0.517409	0.8123(0.4418-1.4937)
class Deltaproteobacteria	Diabetic neuropathy	Constrained maximum likelihood	12	0.85094	1.0306(0.7529-1.4106)
class Deltaproteobacteria	Diabetic retinopathy	Inverse variance weighted	12	0.492295	1.0559(0.9041-1.2333)
class Deltaproteobacteria	Diabetic retinopathy	MR Egger	12	0.187003	1.6638(0.8226-3.3655)
class Deltaproteobacteria	Diabetic retinopathy	Weighted median	12	0.404026	1.0901(0.8901-1.3351)
class Deltaproteobacteria	Diabetic retinopathy	Weighted mode	12	0.39379	1.1691(0.8280-1.6508)
class Deltaproteobacteria	Diabetic retinopathy	Constrained maximum likelihood	12	0.507118	1.0592(0.8936-1.2555)
class Erysipelotrichia	Charcot foot	Inverse variance weighted	13	0.0292944	0.4396(0.2099-0.9206)
class Erysipelotrichia	Charcot foot	MR Egger	13	0.651836	0.4657(0.0184-11.7654)
class Erysipelotrichia	Charcot foot	Weighted median	13	0.417965	0.6544(0.2345-1.8260)
class Erysipelotrichia	Charcot foot	Weighted mode	13	0.82486	0.8178(0.1431-4.6741)
class Erysipelotrichia	Charcot foot	Constrained maximum likelihood	13	0.0674024	0.4234(0.1685-1.0635)
class Erysipelotrichia	Diabetic hypoglycemia	Inverse variance weighted	13	0.679656	0.9598(0.7901-1.1660)
class Erysipelotrichia	Diabetic hypoglycemia	MR Egger	13	0.631264	1.2360(0.5329-2.8666)
class Erysipelotrichia	Diabetic hypoglycemia	Weighted median	13	0.733785	0.9545(0.7300-1.2481)
class Erysipelotrichia	Diabetic hypoglycemia	Weighted mode	13	0.54653	1.1620(0.7232-1.8672)
class Erysipelotrichia	Diabetic hypoglycemia	Constrained maximum likelihood	13	0.615439	0.9433(0.7513-1.1845)
class Erysipelotrichia	Diabetic ketoacidosis	Inverse variance weighted (multiplicative random effects)	13	0.35166	0.8588(0.6234-1.1831)
class Erysipelotrichia	Diabetic ketoacidosis	MR Egger	13	0.98223	1.0169(0.2399-4.3103)
class Erysipelotrichia	Diabetic ketoacidosis	Weighted median	13	0.574874	0.9233(0.6988-1.2201)
class Erysipelotrichia	Diabetic ketoacidosis	Weighted mode	13	0.847667	0.9575(0.6209-1.4767)
class Erysipelotrichia	Diabetic ketoacidosis	Constrained maximum likelihood	13	0.842389	0.9723(0.7374-1.2821)
class Erysipelotrichia	Diabetic nephropathy	Inverse variance weighted	13	0.571671	0.9245(0.7042-1.2137)
class Erysipelotrichia	Diabetic nephropathy	MR Egger	13	0.971894	0.9776(0.2855-3.3473)
class Erysipelotrichia	Diabetic nephropathy	Weighted median	13	0.103664	0.7565(0.5405-1.0587)
class Erysipelotrichia	Diabetic nephropathy	Weighted mode	13	0.199378	0.7217(0.4507-1.1555)
class Erysipelotrichia	Diabetic nephropathy	Constrained maximum likelihood	13	0.391561	0.8779(0.6517-1.1825)
class Erysipelotrichia	Diabetic neuropathy	Inverse variance weighted	13	0.572845	0.9152(0.6727-1.2452)
class Erysipelotrichia	Diabetic neuropathy	MR Egger	13	0.867773	0.8881(0.2270-3.4755)
class Erysipelotrichia	Diabetic neuropathy	Weighted median	13	0.564286	0.8791(0.5674-1.3622)
class Erysipelotrichia	Diabetic neuropathy	Weighted mode	13	0.648536	0.8359(0.3943-1.7723)
class Erysipelotrichia	Diabetic neuropathy	Constrained maximum likelihood	13	0.557403	0.8941(0.6153-1.2994)
class Erysipelotrichia	Diabetic retinopathy	Inverse variance weighted	13	0.576972	0.9412(0.7609-1.1644)
class Erysipelotrichia	Diabetic retinopathy	MR Egger	13	0.899791	1.0650(0.4086-2.7758)
class Erysipelotrichia	Diabetic retinopathy	Weighted median	13	0.453581	0.9150(0.7252-1.1544)
class Erysipelotrichia	Diabetic retinopathy	Weighted mode	13	0.524304	0.8716(0.5781-1.3142)
class Erysipelotrichia	Diabetic retinopathy	Constrained maximum likelihood	13	0.480207	0.9291(0.7576-1.1395)
class Gammaproteobacteria	Charcot foot	Inverse variance weighted	6	0.945804	0.9630(0.3251-2.8530)
class Gammaproteobacteria	Charcot foot	MR Egger	6	0.710638	2.0652(0.0583-73.1458)
class Gammaproteobacteria	Charcot foot	Weighted median	6	0.598521	0.7188(0.2102-2.4573)
class Gammaproteobacteria	Charcot foot	Weighted mode	6	0.431058	0.4974(0.1005-2.4610)
class Gammaproteobacteria	Charcot foot	Constrained maximum likelihood	6	0.968113	0.9768(0.3092-3.0862)
class Gammaproteobacteria	Diabetic hypoglycemia	Inverse variance weighted	6	0.319098	0.8644(0.6489-1.1514)
class Gammaproteobacteria	Diabetic hypoglycemia	MR Egger	6	0.246447	0.5568(0.2389-1.2976)
class Gammaproteobacteria	Diabetic hypoglycemia	Weighted median	6	0.829954	0.9620(0.6758-1.3695)
class Gammaproteobacteria	Diabetic hypoglycemia	Weighted mode	6	0.843143	0.9528(0.6047-1.5014)
class Gammaproteobacteria	Diabetic hypoglycemia	Constrained maximum likelihood	6	0.3854	0.8727(0.6418-1.1868)
class Gammaproteobacteria	Diabetic ketoacidosis	Inverse variance weighted	6	0.962842	0.9939(0.7683-1.2857)
class Gammaproteobacteria	Diabetic ketoacidosis	MR Egger	6	0.578825	0.7886(0.3645-1.7059)
class Gammaproteobacteria	Diabetic ketoacidosis	Weighted median	6	0.398854	0.8616(0.6095-1.2179)
class Gammaproteobacteria	Diabetic ketoacidosis	Weighted mode	6	0.478768	0.8382(0.5332-1.3175)
class Gammaproteobacteria	Diabetic ketoacidosis	Constrained maximum likelihood	6	0.985079	1.0028(0.7500-1.3407)
class Gammaproteobacteria	Diabetic nephropathy	Inverse variance weighted	6	0.470288	0.8805(0.6233-1.2438)
class Gammaproteobacteria	Diabetic nephropathy	MR Egger	6	0.806738	0.8708(0.3087-2.4570)
class Gammaproteobacteria	Diabetic nephropathy	Weighted median	6	0.437149	0.8425(0.5468-1.2981)
class Gammaproteobacteria	Diabetic nephropathy	Weighted mode	6	0.475558	0.7918(0.4374-1.4333)
class Gammaproteobacteria	Diabetic nephropathy	Constrained maximum likelihood	6	0.55206	0.8925(0.6136-1.2982)
class Gammaproteobacteria	Diabetic neuropathy	Inverse variance weighted	6	0.173555	1.3370(0.8800-2.0314)
class Gammaproteobacteria	Diabetic neuropathy	MR Egger	6	0.304549	2.1395(0.6027-7.5948)
class Gammaproteobacteria	Diabetic neuropathy	Weighted median	6	0.433583	1.2378(0.7257-2.1114)
class Gammaproteobacteria	Diabetic neuropathy	Weighted mode	6	0.540347	1.2696(0.6227-2.5885)
class Gammaproteobacteria	Diabetic neuropathy	Constrained maximum likelihood	6	0.195062	1.3622(0.8535-2.1741)
class Gammaproteobacteria	Diabetic retinopathy	Inverse variance weighted	6	0.274813	0.8842(0.7089-1.1028)
class Gammaproteobacteria	Diabetic retinopathy	MR Egger	6	0.977981	1.0100(0.5193-1.9645)
class Gammaproteobacteria	Diabetic retinopathy	Weighted median	6	0.286757	0.8567(0.6445-1.1387)
class Gammaproteobacteria	Diabetic retinopathy	Weighted mode	6	0.47706	0.8612(0.5881-1.2610)
class Gammaproteobacteria	Diabetic retinopathy	Constrained maximum likelihood	6	0.347737	0.8912(0.7007-1.1334)
class Lentisphaeria	Charcot foot	Inverse variance weighted	8	0.387464	0.8126(0.5075-1.3010)
class Lentisphaeria	Charcot foot	MR Egger	8	0.441301	2.0273(0.3777-10.8826)
class Lentisphaeria	Charcot foot	Weighted median	8	0.520622	0.8200(0.4476-1.5023)
class Lentisphaeria	Charcot foot	Weighted mode	8	0.684531	0.8210(0.3297-2.0444)
class Lentisphaeria	Charcot foot	Constrained maximum likelihood	8	0.40776	0.8011(0.4738-1.3544)
class Lentisphaeria	Diabetic hypoglycemia	Inverse variance weighted	8	0.29142	1.0690(0.9443-1.2102)
class Lentisphaeria	Diabetic hypoglycemia	MR Egger	8	0.876011	1.0396(0.6516-1.6585)
class Lentisphaeria	Diabetic hypoglycemia	Weighted median	8	0.572854	1.0490(0.8883-1.2388)
class Lentisphaeria	Diabetic hypoglycemia	Weighted mode	8	0.576291	0.9159(0.6827-1.2288)
class Lentisphaeria	Diabetic hypoglycemia	Constrained maximum likelihood	8	0.36102	1.0675(0.9279-1.2283)
class Lentisphaeria	Diabetic ketoacidosis	Inverse variance weighted	8	0.505555	0.9520(0.8236-1.1004)
class Lentisphaeria	Diabetic ketoacidosis	MR Egger	8	0.690493	1.1223(0.6533-1.9280)
class Lentisphaeria	Diabetic ketoacidosis	Weighted median	8	0.467224	0.9418(0.8013-1.1070)
class Lentisphaeria	Diabetic ketoacidosis	Weighted mode	8	0.571043	0.9188(0.6950-1.2147)
class Lentisphaeria	Diabetic ketoacidosis	Constrained maximum likelihood	8	0.516769	0.9538(0.8268-1.1004)
class Lentisphaeria	Diabetic nephropathy	Inverse variance weighted	8	0.210962	0.9021(0.7676-1.0601)
class Lentisphaeria	Diabetic nephropathy	MR Egger	8	0.974061	1.0100(0.5678-1.7966)
class Lentisphaeria	Diabetic nephropathy	Weighted median	8	0.449398	0.9193(0.7393-1.1432)
class Lentisphaeria	Diabetic nephropathy	Weighted mode	8	0.870053	0.9718(0.6985-1.3521)
class Lentisphaeria	Diabetic nephropathy	Constrained maximum likelihood	8	0.247508	0.8993(0.7513-1.0765)
class Lentisphaeria	Diabetic neuropathy	Inverse variance weighted	8	0.359665	0.9106(0.7453-1.1126)
class Lentisphaeria	Diabetic neuropathy	MR Egger	8	0.953469	0.9764(0.4522-2.1081)
class Lentisphaeria	Diabetic neuropathy	Weighted median	8	0.164506	0.8254(0.6298-1.0818)
class Lentisphaeria	Diabetic neuropathy	Weighted mode	8	0.306782	0.8000(0.5379-1.1897)
class Lentisphaeria	Diabetic neuropathy	Constrained maximum likelihood	8	0.374869	0.9053(0.7266-1.1279)
class Lentisphaeria	Diabetic retinopathy	Inverse variance weighted	8	0.660677	0.9772(0.8814-1.0833)
class Lentisphaeria	Diabetic retinopathy	MR Egger	8	0.86887	1.0328(0.7154-1.4909)
class Lentisphaeria	Diabetic retinopathy	Weighted median	8	0.714008	0.9766(0.8605-1.1084)
class Lentisphaeria	Diabetic retinopathy	Weighted mode	8	0.830081	0.9795(0.8167-1.1749)
class Lentisphaeria	Diabetic retinopathy	Constrained maximum likelihood	8	0.669059	0.9760(0.8732-1.0909)
class Melainabacteria	Charcot foot	Inverse variance weighted	10	0.944598	1.0179(0.6172-1.6789)
class Melainabacteria	Charcot foot	MR Egger	10	0.56781	0.6212(0.1297-2.9753)
class Melainabacteria	Charcot foot	Weighted median	10	0.532555	0.8117(0.4215-1.5631)
class Melainabacteria	Charcot foot	Weighted mode	10	0.30226	1.7574(0.6401-4.8248)
class Melainabacteria	Charcot foot	Constrained maximum likelihood	10	0.932412	1.0217(0.6217-1.6790)
class Melainabacteria	Diabetic hypoglycemia	Inverse variance weighted	10	0.309763	0.9227(0.7901-1.0776)
class Melainabacteria	Diabetic hypoglycemia	MR Egger	10	0.924008	1.0251(0.6258-1.6793)
class Melainabacteria	Diabetic hypoglycemia	Weighted median	10	0.894822	0.9884(0.8320-1.1743)
class Melainabacteria	Diabetic hypoglycemia	Weighted mode	10	0.719215	1.0471(0.8212-1.3351)
class Melainabacteria	Diabetic hypoglycemia	Constrained maximum likelihood	10	0.355974	0.9327(0.8043-1.0815)
class Melainabacteria	Diabetic ketoacidosis	Inverse variance weighted	10	0.853552	0.9886(0.8751-1.1167)
class Melainabacteria	Diabetic ketoacidosis	MR Egger	10	0.194037	0.7649(0.5280-1.1080)
class Melainabacteria	Diabetic ketoacidosis	Weighted median	10	0.678112	0.9672(0.8262-1.1323)
class Melainabacteria	Diabetic ketoacidosis	Weighted mode	10	0.755345	0.9637(0.7692-1.2075)
class Melainabacteria	Diabetic ketoacidosis	Constrained maximum likelihood	10	0.856276	0.9890(0.8777-1.1145)
class Melainabacteria	Diabetic nephropathy	Inverse variance weighted	10	0.802701	1.0210(0.8675-1.2016)
class Melainabacteria	Diabetic nephropathy	MR Egger	10	0.286879	0.7495(0.4567-1.2299)
class Melainabacteria	Diabetic nephropathy	Weighted median	10	0.307574	1.1165(0.9035-1.3797)
class Melainabacteria	Diabetic nephropathy	Weighted mode	10	0.55442	1.1153(0.7873-1.5800)
class Melainabacteria	Diabetic nephropathy	Constrained maximum likelihood	10	0.767429	1.0257(0.8669-1.2137)
class Melainabacteria	Diabetic neuropathy	Inverse variance weighted	10	0.476555	1.0748(0.8812-1.3108)
class Melainabacteria	Diabetic neuropathy	MR Egger	10	0.297321	0.7099(0.3887-1.2966)
class Melainabacteria	Diabetic neuropathy	Weighted median	10	0.389604	1.1247(0.8605-1.4701)
class Melainabacteria	Diabetic neuropathy	Weighted mode	10	0.364843	1.1977(0.8268-1.7350)
class Melainabacteria	Diabetic neuropathy	Constrained maximum likelihood	10	0.447268	1.0823(0.8826-1.3273)
class Melainabacteria	Diabetic retinopathy	Inverse variance weighted	10	0.824175	1.0119(0.9118-1.1230)
class Melainabacteria	Diabetic retinopathy	MR Egger	10	0.922862	1.0170(0.7312-1.4144)
class Melainabacteria	Diabetic retinopathy	Weighted median	10	0.773972	1.0203(0.8895-1.1704)
class Melainabacteria	Diabetic retinopathy	Weighted mode	10	0.949182	1.0064(0.8307-1.2194)
class Melainabacteria	Diabetic retinopathy	Constrained maximum likelihood	10	0.80731	1.0137(0.9086-1.1310)
class Methanobacteria	Charcot foot	Inverse variance weighted	9	0.574253	1.1245(0.7467-1.6935)
class Methanobacteria	Charcot foot	MR Egger	9	0.362681	0.4492(0.0897-2.2497)
class Methanobacteria	Charcot foot	Weighted median	9	0.299755	1.3298(0.7759-2.2791)
class Methanobacteria	Charcot foot	Weighted mode	9	0.558095	1.3345(0.5289-3.3671)
class Methanobacteria	Charcot foot	Constrained maximum likelihood	9	0.525675	1.1646(0.7275-1.8644)
class Methanobacteria	Diabetic hypoglycemia	Inverse variance weighted	9	0.409978	1.0462(0.9396-1.1650)
class Methanobacteria	Diabetic hypoglycemia	MR Egger	9	0.682842	0.9121(0.5974-1.3926)
class Methanobacteria	Diabetic hypoglycemia	Weighted median	9	0.102894	1.1190(0.9776-1.2810)
class Methanobacteria	Diabetic hypoglycemia	Weighted mode	9	0.213771	1.1440(0.9411-1.3907)
class Methanobacteria	Diabetic hypoglycemia	Constrained maximum likelihood	9	0.399832	1.0530(0.9337-1.1876)
class Methanobacteria	Diabetic ketoacidosis	Inverse variance weighted	9	0.550135	1.0324(0.9298-1.1464)
class Methanobacteria	Diabetic ketoacidosis	MR Egger	9	0.992335	1.0021(0.6638-1.5127)
class Methanobacteria	Diabetic ketoacidosis	Weighted median	9	0.576046	1.0389(0.9088-1.1875)
class Methanobacteria	Diabetic ketoacidosis	Weighted mode	9	0.687717	1.0448(0.8501-1.2842)
class Methanobacteria	Diabetic ketoacidosis	Constrained maximum likelihood	9	0.516992	1.0409(0.9220-1.1752)
class Methanobacteria	Diabetic nephropathy	Inverse variance weighted	9	0.991887	0.9992(0.8589-1.1624)
class Methanobacteria	Diabetic nephropathy	MR Egger	9	0.896584	1.0446(0.5535-1.9716)
class Methanobacteria	Diabetic nephropathy	Weighted median	9	0.9115	0.9889(0.8120-1.2044)
class Methanobacteria	Diabetic nephropathy	Weighted mode	9	0.994375	1.0013(0.7001-1.4321)
class Methanobacteria	Diabetic nephropathy	Constrained maximum likelihood	9	0.938705	1.0068(0.8464-1.1976)
class Methanobacteria	Diabetic neuropathy	Inverse variance weighted	9	0.510163	0.9397(0.7808-1.1309)
class Methanobacteria	Diabetic neuropathy	MR Egger	9	0.697325	0.8519(0.3924-1.8492)
class Methanobacteria	Diabetic neuropathy	Weighted median	9	0.961255	0.9941(0.7837-1.2610)
class Methanobacteria	Diabetic neuropathy	Weighted mode	9	0.893411	1.0277(0.6975-1.5143)
class Methanobacteria	Diabetic neuropathy	Constrained maximum likelihood	9	0.709005	0.9595(0.7721-1.1923)
class Methanobacteria	Diabetic retinopathy	Inverse variance weighted	9	0.692703	1.0188(0.9290-1.1173)
class Methanobacteria	Diabetic retinopathy	MR Egger	9	0.792631	1.0554(0.7167-1.5543)
class Methanobacteria	Diabetic retinopathy	Weighted median	9	0.90875	1.0075(0.8873-1.1439)
class Methanobacteria	Diabetic retinopathy	Weighted mode	9	0.858237	0.9833(0.8226-1.1754)
class Methanobacteria	Diabetic retinopathy	Constrained maximum likelihood	9	0.679217	1.0225(0.9201-1.1363)
class Mollicutes	Charcot foot	Inverse variance weighted	12	0.510196	0.8216(0.4579-1.4744)
class Mollicutes	Charcot foot	MR Egger	12	0.254638	0.2939(0.0403-2.1414)
class Mollicutes	Charcot foot	Weighted median	12	0.778255	0.8881(0.3889-2.0281)
class Mollicutes	Charcot foot	Weighted mode	12	0.56541	0.6916(0.2043-2.3414)
class Mollicutes	Charcot foot	Constrained maximum likelihood	12	0.581626	0.8320(0.4325-1.6004)
class Mollicutes	Diabetic hypoglycemia	Inverse variance weighted	12	0.278533	1.0887(0.9336-1.2694)
class Mollicutes	Diabetic hypoglycemia	MR Egger	12	0.97993	0.9931(0.5881-1.6770)
class Mollicutes	Diabetic hypoglycemia	Weighted median	12	0.841827	0.9783(0.7884-1.2139)
class Mollicutes	Diabetic hypoglycemia	Weighted mode	12	0.924194	0.9860(0.7417-1.3107)
class Mollicutes	Diabetic hypoglycemia	Constrained maximum likelihood	12	0.364135	1.0843(0.9104-1.2914)
class Mollicutes	Diabetic ketoacidosis	Inverse variance weighted (multiplicative random effects)	12	0.330548	0.9028(0.7347-1.1093)
class Mollicutes	Diabetic ketoacidosis	MR Egger	12	0.82356	0.9185(0.4436-1.9018)
class Mollicutes	Diabetic ketoacidosis	Weighted median	12	0.100153	0.8332(0.6704-1.0357)
class Mollicutes	Diabetic ketoacidosis	Weighted mode	12	0.212495	0.7967(0.5690-1.1155)
class Mollicutes	Diabetic ketoacidosis	Constrained maximum likelihood	12	0.254263	0.8848(0.7170-1.0920)
class Mollicutes	Diabetic nephropathy	Inverse variance weighted	12	0.602637	1.0547(0.8631-1.2888)
class Mollicutes	Diabetic nephropathy	MR Egger	12	0.900288	1.0457(0.5287-2.0685)
class Mollicutes	Diabetic nephropathy	Weighted median	12	0.457459	0.9015(0.6857-1.1852)
class Mollicutes	Diabetic nephropathy	Weighted mode	12	0.577857	0.8880(0.5917-1.3327)
class Mollicutes	Diabetic nephropathy	Constrained maximum likelihood	12	0.646536	1.0512(0.8491-1.3015)
class Mollicutes	Diabetic neuropathy	Inverse variance weighted	12	0.747896	1.0474(0.7898-1.3890)
class Mollicutes	Diabetic neuropathy	MR Egger	12	0.650891	1.2625(0.4740-3.3626)
class Mollicutes	Diabetic neuropathy	Weighted median	12	0.601859	1.0960(0.7766-1.5469)
class Mollicutes	Diabetic neuropathy	Weighted mode	12	0.699859	1.1209(0.6368-1.9731)
class Mollicutes	Diabetic neuropathy	Constrained maximum likelihood	12	0.890678	1.0210(0.7588-1.3739)
class Mollicutes	Diabetic retinopathy	Inverse variance weighted (multiplicative random effects)	12	0.42354	1.0748(0.9007-1.2825)
class Mollicutes	Diabetic retinopathy	MR Egger	12	0.790313	1.0913(0.5829-2.0431)
class Mollicutes	Diabetic retinopathy	Weighted median	12	0.695165	1.0412(0.8510-1.2738)
class Mollicutes	Diabetic retinopathy	Weighted mode	12	0.843983	1.0321(0.7591-1.4032)
class Mollicutes	Diabetic retinopathy	Constrained maximum likelihood	12	0.474648	1.0641(0.8975-1.2616)
class Negativicutes	Charcot foot	Inverse variance weighted	12	0.173257	0.5987(0.2861-1.2528)
class Negativicutes	Charcot foot	MR Egger	12	0.656728	0.5535(0.0440-6.9567)
class Negativicutes	Charcot foot	Weighted median	12	0.224982	0.5457(0.2051-1.4517)
class Negativicutes	Charcot foot	Weighted mode	12	0.25909	0.3977(0.0871-1.8160)
class Negativicutes	Charcot foot	Constrained maximum likelihood	12	0.231746	0.6003(0.2601-1.3855)
class Negativicutes	Diabetic hypoglycemia	Inverse variance weighted	12	0.35816	1.0951(0.9021-1.3294)
class Negativicutes	Diabetic hypoglycemia	MR Egger	12	0.520234	1.2534(0.6451-2.4352)
class Negativicutes	Diabetic hypoglycemia	Weighted median	12	0.860562	1.0238(0.7871-1.3318)
class Negativicutes	Diabetic hypoglycemia	Weighted mode	12	0.956298	1.0122(0.6628-1.5457)
class Negativicutes	Diabetic hypoglycemia	Constrained maximum likelihood	12	0.443329	1.0940(0.8695-1.3764)
class Negativicutes	Diabetic ketoacidosis	Inverse variance weighted	12	0.88884	0.9833(0.7769-1.2446)
class Negativicutes	Diabetic ketoacidosis	MR Egger	12	0.734914	1.1605(0.5020-2.6830)
class Negativicutes	Diabetic ketoacidosis	Weighted median	12	0.702359	1.0536(0.8061-1.3771)
class Negativicutes	Diabetic ketoacidosis	Weighted mode	12	0.685262	0.9086(0.5784-1.4272)
class Negativicutes	Diabetic ketoacidosis	Constrained maximum likelihood	12	0.976128	0.9962(0.7774-1.2766)
class Negativicutes	Diabetic nephropathy	Inverse variance weighted (multiplicative random effects)	12	0.539085	1.1322(0.7619-1.6824)
class Negativicutes	Diabetic nephropathy	MR Egger	12	0.687441	0.7443(0.1841-3.0096)
class Negativicutes	Diabetic nephropathy	Weighted median	12	0.692355	1.0831(0.7294-1.6082)
class Negativicutes	Diabetic nephropathy	Weighted mode	12	0.929151	1.0323(0.5204-2.0478)
class Negativicutes	Diabetic nephropathy	Constrained maximum likelihood	12	0.772659	1.0519(0.7462-1.4830)
class Negativicutes	Diabetic neuropathy	Inverse variance weighted	12	0.923836	0.9819(0.6749-1.4285)
class Negativicutes	Diabetic neuropathy	MR Egger	12	0.335548	1.9288(0.5402-6.8861)
class Negativicutes	Diabetic neuropathy	Weighted median	12	0.305712	0.8109(0.5430-1.2110)
class Negativicutes	Diabetic neuropathy	Weighted mode	12	0.370323	0.7574(0.4227-1.3569)
class Negativicutes	Diabetic neuropathy	Constrained maximum likelihood	12	0.716069	0.9238(0.6027-1.4160)
class Negativicutes	Diabetic retinopathy	Inverse variance weighted	12	0.947571	0.9934(0.8155-1.2101)
class Negativicutes	Diabetic retinopathy	MR Egger	12	0.704704	1.1499(0.5699-2.3203)
class Negativicutes	Diabetic retinopathy	Weighted median	12	0.876772	1.0182(0.8110-1.2782)
class Negativicutes	Diabetic retinopathy	Weighted mode	12	0.679597	0.9151(0.6073-1.3788)
class Negativicutes	Diabetic retinopathy	Constrained maximum likelihood	12	0.995066	1.0007(0.8087-1.2382)
class Verrucomicrobiae	Charcot foot	Inverse variance weighted	11	0.146847	1.6659(0.8360-3.3197)
class Verrucomicrobiae	Charcot foot	MR Egger	11	0.522635	0.4588(0.0462-4.5580)
class Verrucomicrobiae	Charcot foot	Weighted median	11	0.332297	1.5680(0.6316-3.8929)
class Verrucomicrobiae	Charcot foot	Weighted mode	11	0.147657	4.2315(0.6983-25.6434)
class Verrucomicrobiae	Charcot foot	Constrained maximum likelihood	11	0.16024	1.7594(0.7996-3.8713)
class Verrucomicrobiae	Diabetic hypoglycemia	Inverse variance weighted	11	0.206058	1.1502(0.9259-1.4289)
class Verrucomicrobiae	Diabetic hypoglycemia	MR Egger	11	0.377279	1.4301(0.6721-3.0429)
class Verrucomicrobiae	Diabetic hypoglycemia	Weighted median	11	0.329682	1.1312(0.8828-1.4494)
class Verrucomicrobiae	Diabetic hypoglycemia	Weighted mode	11	0.491915	0.8562(0.5589-1.3117)
class Verrucomicrobiae	Diabetic hypoglycemia	Constrained maximum likelihood	11	0.181729	1.1529(0.9356-1.4208)
class Verrucomicrobiae	Diabetic ketoacidosis	Inverse variance weighted	11	0.477697	1.0588(0.9044-1.2395)
class Verrucomicrobiae	Diabetic ketoacidosis	MR Egger	11	0.206221	1.4452(0.8508-2.4549)
class Verrucomicrobiae	Diabetic ketoacidosis	Weighted median	11	0.731234	1.0404(0.8298-1.3045)
class Verrucomicrobiae	Diabetic ketoacidosis	Weighted mode	11	0.734592	1.0635(0.7523-1.5035)
class Verrucomicrobiae	Diabetic ketoacidosis	Constrained maximum likelihood	11	0.508594	1.0624(0.8879-1.2710)
class Verrucomicrobiae	Diabetic nephropathy	Inverse variance weighted	11	0.00179789	1.4013(1.1338-1.7319)
class Verrucomicrobiae	Diabetic nephropathy	MR Egger	11	0.833296	0.9238(0.4512-1.8915)
class Verrucomicrobiae	Diabetic nephropathy	Weighted median	11	0.0286385	1.3855(1.0346-1.8553)
class Verrucomicrobiae	Diabetic nephropathy	Weighted mode	11	0.099564	1.5661(0.9648-2.5421)
class Verrucomicrobiae	Diabetic nephropathy	Constrained maximum likelihood	11	0.00682549	1.4277(1.1031-1.8480)
class Verrucomicrobiae	Diabetic neuropathy	Inverse variance weighted	11	0.417763	1.1143(0.8577-1.4478)
class Verrucomicrobiae	Diabetic neuropathy	MR Egger	11	0.693268	1.2120(0.4805-3.0569)
class Verrucomicrobiae	Diabetic neuropathy	Weighted median	11	0.274304	1.2120(0.8586-1.7108)
class Verrucomicrobiae	Diabetic neuropathy	Weighted mode	11	0.349206	1.2648(0.7915-2.0211)
class Verrucomicrobiae	Diabetic neuropathy	Constrained maximum likelihood	11	0.409743	1.1337(0.8412-1.5280)
class Verrucomicrobiae	Diabetic retinopathy	Inverse variance weighted	11	0.584976	1.0384(0.9071-1.1888)
class Verrucomicrobiae	Diabetic retinopathy	MR Egger	11	0.957412	1.0129(0.6416-1.5989)
class Verrucomicrobiae	Diabetic retinopathy	Weighted median	11	0.376215	1.0886(0.9020-1.3137)
class Verrucomicrobiae	Diabetic retinopathy	Weighted mode	11	0.613115	1.0839(0.8010-1.4667)
class Verrucomicrobiae	Diabetic retinopathy	Constrained maximum likelihood	11	0.593339	1.0428(0.8941-1.2163)
order Actinomycetales	Charcot foot	Inverse variance weighted	4	0.342052	0.6853(0.3143-1.4943)
order Actinomycetales	Charcot foot	MR Egger	4	0.553954	0.5421(0.0987-2.9759)
order Actinomycetales	Charcot foot	Weighted median	4	0.432787	0.6906(0.2738-1.7417)
order Actinomycetales	Charcot foot	Weighted mode	4	0.442665	0.6313(0.2272-1.7541)
order Actinomycetales	Charcot foot	Constrained maximum likelihood	4	0.266808	0.6384(0.2891-1.4097)
order Actinomycetales	Diabetic hypoglycemia	Inverse variance weighted	4	0.241578	1.1302(0.9209-1.3871)
order Actinomycetales	Diabetic hypoglycemia	MR Egger	4	0.597877	1.1526(0.7363-1.8045)
order Actinomycetales	Diabetic hypoglycemia	Weighted median	4	0.290375	1.1368(0.8963-1.4418)
order Actinomycetales	Diabetic hypoglycemia	Weighted mode	4	0.408019	1.1396(0.8726-1.4883)
order Actinomycetales	Diabetic hypoglycemia	Constrained maximum likelihood	4	0.328506	1.1124(0.8984-1.3772)
order Actinomycetales	Diabetic ketoacidosis	Inverse variance weighted	4	0.971032	1.0039(0.8122-1.2410)
order Actinomycetales	Diabetic ketoacidosis	MR Egger	4	0.243504	1.4327(0.9312-2.2042)
order Actinomycetales	Diabetic ketoacidosis	Weighted median	4	0.922276	1.0119(0.7979-1.2832)
order Actinomycetales	Diabetic ketoacidosis	Weighted mode	4	0.304361	1.1756(0.9096-1.5192)
order Actinomycetales	Diabetic ketoacidosis	Constrained maximum likelihood	4	0.851445	0.9789(0.7828-1.2241)
order Actinomycetales	Diabetic nephropathy	Inverse variance weighted	4	0.990252	1.0017(0.7664-1.3091)
order Actinomycetales	Diabetic nephropathy	MR Egger	4	0.334492	1.4568(0.8117-2.6146)
order Actinomycetales	Diabetic nephropathy	Weighted median	4	0.648113	1.0783(0.7802-1.4903)
order Actinomycetales	Diabetic nephropathy	Weighted mode	4	0.530239	1.1386(0.7947-1.6313)
order Actinomycetales	Diabetic nephropathy	Constrained maximum likelihood	4	0.863964	0.9750(0.7301-1.3021)
order Actinomycetales	Diabetic neuropathy	Inverse variance weighted	4	0.752491	1.0537(0.7612-1.4587)
order Actinomycetales	Diabetic neuropathy	MR Egger	4	0.666489	1.1998(0.5877-2.4493)
order Actinomycetales	Diabetic neuropathy	Weighted median	4	0.652262	1.0933(0.7417-1.6117)
order Actinomycetales	Diabetic neuropathy	Weighted mode	4	0.699239	1.0924(0.7271-1.6411)
order Actinomycetales	Diabetic neuropathy	Constrained maximum likelihood	4	0.882422	1.0254(0.7354-1.4298)
order Actinomycetales	Diabetic retinopathy	Inverse variance weighted	4	0.355377	1.0858(0.9119-1.2928)
order Actinomycetales	Diabetic retinopathy	MR Egger	4	0.248197	1.3582(0.9361-1.9704)
order Actinomycetales	Diabetic retinopathy	Weighted median	4	0.368443	1.1158(0.8788-1.4166)
order Actinomycetales	Diabetic retinopathy	Weighted mode	4	0.274901	1.1699(0.9287-1.4737)
order Actinomycetales	Diabetic retinopathy	Constrained maximum likelihood	4	0.481179	1.0678(0.8897-1.2815)
order Bacillales	Charcot foot	Inverse variance weighted	8	0.675372	0.9207(0.6255-1.3552)
order Bacillales	Charcot foot	MR Egger	8	0.576805	1.5972(0.3370-7.5706)
order Bacillales	Charcot foot	Weighted median	8	0.918614	0.9737(0.5836-1.6245)
order Bacillales	Charcot foot	Weighted mode	8	0.869079	0.9384(0.4525-1.9459)
order Bacillales	Charcot foot	Constrained maximum likelihood	8	0.756213	0.9348(0.6107-1.4309)
order Bacillales	Diabetic hypoglycemia	Inverse variance weighted	8	0.209229	0.9369(0.8462-1.0373)
order Bacillales	Diabetic hypoglycemia	MR Egger	8	0.998593	0.9996(0.6628-1.5076)
order Bacillales	Diabetic hypoglycemia	Weighted median	8	0.454914	0.9520(0.8368-1.0831)
order Bacillales	Diabetic hypoglycemia	Weighted mode	8	0.643712	0.9558(0.7954-1.1484)
order Bacillales	Diabetic hypoglycemia	Constrained maximum likelihood	8	0.288197	0.9411(0.8413-1.0527)
order Bacillales	Diabetic ketoacidosis	Inverse variance weighted	8	0.59413	1.0272(0.9305-1.1340)
order Bacillales	Diabetic ketoacidosis	MR Egger	8	0.495049	0.8624(0.5785-1.2858)
order Bacillales	Diabetic ketoacidosis	Weighted median	8	0.609198	0.9673(0.8517-1.0987)
order Bacillales	Diabetic ketoacidosis	Weighted mode	8	0.630353	0.9510(0.7818-1.1567)
order Bacillales	Diabetic ketoacidosis	Constrained maximum likelihood	8	0.605028	1.0298(0.9213-1.1511)
order Bacillales	Diabetic nephropathy	Inverse variance weighted	8	0.439476	0.9491(0.8314-1.0835)
order Bacillales	Diabetic nephropathy	MR Egger	8	0.725158	0.9044(0.5301-1.5430)
order Bacillales	Diabetic nephropathy	Weighted median	8	0.331528	0.9199(0.7773-1.0887)
order Bacillales	Diabetic nephropathy	Weighted mode	8	0.470575	0.9102(0.7146-1.1593)
order Bacillales	Diabetic nephropathy	Constrained maximum likelihood	8	0.526881	0.9550(0.8281-1.1013)
order Bacillales	Diabetic neuropathy	Inverse variance weighted	8	0.404139	0.9338(0.7950-1.0968)
order Bacillales	Diabetic neuropathy	MR Egger	8	0.314772	0.6948(0.3625-1.3318)
order Bacillales	Diabetic neuropathy	Weighted median	8	0.565624	0.9390(0.7577-1.1638)
order Bacillales	Diabetic neuropathy	Weighted mode	8	0.784231	0.9520(0.6782-1.3363)
order Bacillales	Diabetic neuropathy	Constrained maximum likelihood	8	0.560747	0.9436(0.7760-1.1474)
order Bacillales	Diabetic retinopathy	Inverse variance weighted	8	0.317896	0.9578(0.8800-1.0424)
order Bacillales	Diabetic retinopathy	MR Egger	8	0.19468	0.7752(0.5507-1.0912)
order Bacillales	Diabetic retinopathy	Weighted median	8	0.276858	0.9432(0.8488-1.0481)
order Bacillales	Diabetic retinopathy	Weighted mode	8	0.385253	0.9325(0.8042-1.0812)
order Bacillales	Diabetic retinopathy	Constrained maximum likelihood	8	0.395515	0.9607(0.8758-1.0538)
order Bacteroidales	Charcot foot	Inverse variance weighted	13	0.38623	1.3460(0.6873-2.6360)
order Bacteroidales	Charcot foot	MR Egger	13	0.668917	0.7379(0.1902-2.8634)
order Bacteroidales	Charcot foot	Weighted median	13	0.507184	1.3574(0.5502-3.3487)
order Bacteroidales	Charcot foot	Weighted mode	13	0.598741	1.3615(0.4446-4.1691)
order Bacteroidales	Charcot foot	Constrained maximum likelihood	13	0.532191	1.2714(0.5985-2.7006)
order Bacteroidales	Diabetic hypoglycemia	Inverse variance weighted	13	0.000779791	1.3541(1.1346-1.6160)
order Bacteroidales	Diabetic hypoglycemia	MR Egger	13	0.0863273	1.4086(0.9862-2.0120)
order Bacteroidales	Diabetic hypoglycemia	Weighted median	13	0.0172484	1.3226(1.0507-1.6649)
order Bacteroidales	Diabetic hypoglycemia	Weighted mode	13	0.133203	1.3066(0.9437-1.8091)
order Bacteroidales	Diabetic hypoglycemia	Constrained maximum likelihood	13	0.00266243	1.3549(1.1114-1.6519)
order Bacteroidales	Diabetic ketoacidosis	Inverse variance weighted	13	0.214937	1.1145(0.9390-1.3228)
order Bacteroidales	Diabetic ketoacidosis	MR Egger	13	0.856708	0.9680(0.6859-1.3661)
order Bacteroidales	Diabetic ketoacidosis	Weighted median	13	0.371008	1.1151(0.8783-1.4156)
order Bacteroidales	Diabetic ketoacidosis	Weighted mode	13	0.975803	1.0062(0.6821-1.4841)
order Bacteroidales	Diabetic ketoacidosis	Constrained maximum likelihood	13	0.304682	1.1049(0.9133-1.3367)
order Bacteroidales	Diabetic nephropathy	Inverse variance weighted	13	0.0239572	1.3038(1.0356-1.6415)
order Bacteroidales	Diabetic nephropathy	MR Egger	13	0.719829	1.0910(0.6861-1.7349)
order Bacteroidales	Diabetic nephropathy	Weighted median	13	0.0666397	1.3673(0.9788-1.9100)
order Bacteroidales	Diabetic nephropathy	Weighted mode	13	0.108069	1.7464(0.9307-3.2768)
order Bacteroidales	Diabetic nephropathy	Constrained maximum likelihood	13	0.0449752	1.3089(1.0060-1.7030)
order Bacteroidales	Diabetic neuropathy	Inverse variance weighted	13	0.420401	1.1222(0.8477-1.4856)
order Bacteroidales	Diabetic neuropathy	MR Egger	13	0.825708	0.9369(0.5316-1.6512)
order Bacteroidales	Diabetic neuropathy	Weighted median	13	0.0892718	1.4117(0.9485-2.1011)
order Bacteroidales	Diabetic neuropathy	Weighted mode	13	0.290679	1.5162(0.7248-3.1715)
order Bacteroidales	Diabetic neuropathy	Constrained maximum likelihood	13	0.43253	1.1394(0.8225-1.5785)
order Bacteroidales	Diabetic retinopathy	Inverse variance weighted	13	0.0259401	1.1816(1.0202-1.3685)
order Bacteroidales	Diabetic retinopathy	MR Egger	13	0.237718	1.2072(0.8983-1.6223)
order Bacteroidales	Diabetic retinopathy	Weighted median	13	0.261797	1.1237(0.9166-1.3777)
order Bacteroidales	Diabetic retinopathy	Weighted mode	13	0.991594	0.9983(0.7301-1.3650)
order Bacteroidales	Diabetic retinopathy	Constrained maximum likelihood	13	0.0459917	1.1803(1.0030-1.3890)
order Bifidobacteriales	Charcot foot	Inverse variance weighted	11	0.704131	1.1526(0.5538-2.3990)
order Bifidobacteriales	Charcot foot	MR Egger	11	0.723619	0.6289(0.0521-7.5922)
order Bifidobacteriales	Charcot foot	Weighted median	11	0.52717	0.7553(0.3166-1.8024)
order Bifidobacteriales	Charcot foot	Weighted mode	11	0.396116	0.6263(0.2226-1.7621)
order Bifidobacteriales	Charcot foot	Constrained maximum likelihood	11	0.795256	1.0960(0.5484-2.1904)
order Bifidobacteriales	Diabetic hypoglycemia	Inverse variance weighted	11	0.968461	1.0033(0.8514-1.1824)
order Bifidobacteriales	Diabetic hypoglycemia	MR Egger	11	0.401611	1.2724(0.7442-2.1757)
order Bifidobacteriales	Diabetic hypoglycemia	Weighted median	11	0.933524	1.0092(0.8133-1.2523)
order Bifidobacteriales	Diabetic hypoglycemia	Weighted mode	11	0.919862	1.0145(0.7712-1.3347)
order Bifidobacteriales	Diabetic hypoglycemia	Constrained maximum likelihood	11	0.965726	1.0036(0.8501-1.1849)
order Bifidobacteriales	Diabetic ketoacidosis	Inverse variance weighted	11	0.29844	1.0992(0.9197-1.3139)
order Bifidobacteriales	Diabetic ketoacidosis	MR Egger	11	0.516435	1.2337(0.6707-2.2692)
order Bifidobacteriales	Diabetic ketoacidosis	Weighted median	11	0.723664	1.0420(0.8296-1.3088)
order Bifidobacteriales	Diabetic ketoacidosis	Weighted mode	11	0.690208	1.0584(0.8071-1.3880)
order Bifidobacteriales	Diabetic ketoacidosis	Constrained maximum likelihood	11	0.272852	1.1012(0.9269-1.3083)
order Bifidobacteriales	Diabetic nephropathy	Inverse variance weighted	11	0.0960653	1.2007(0.9680-1.4893)
order Bifidobacteriales	Diabetic nephropathy	MR Egger	11	0.660577	0.8499(0.4211-1.7152)
order Bifidobacteriales	Diabetic nephropathy	Weighted median	11	0.880088	1.0218(0.7717-1.3530)
order Bifidobacteriales	Diabetic nephropathy	Weighted mode	11	0.772482	0.9500(0.6772-1.3326)
order Bifidobacteriales	Diabetic nephropathy	Constrained maximum likelihood	11	0.142806	1.1956(0.9415-1.5183)
order Bifidobacteriales	Diabetic neuropathy	Inverse variance weighted	11	0.592951	0.9106(0.6461-1.2835)
order Bifidobacteriales	Diabetic neuropathy	MR Egger	11	0.97225	1.0218(0.3139-3.3263)
order Bifidobacteriales	Diabetic neuropathy	Weighted median	11	0.614688	1.0999(0.7592-1.5935)
order Bifidobacteriales	Diabetic neuropathy	Weighted mode	11	0.303182	1.3338(0.7929-2.2437)
order Bifidobacteriales	Diabetic neuropathy	Constrained maximum likelihood	11	0.733757	0.9488(0.7011-1.2842)
order Bifidobacteriales	Diabetic retinopathy	Inverse variance weighted	11	0.0540926	1.1942(0.9969-1.4307)
order Bifidobacteriales	Diabetic retinopathy	MR Egger	11	0.326786	1.3835(0.7491-2.5550)
order Bifidobacteriales	Diabetic retinopathy	Weighted median	11	0.149714	1.1643(0.9466-1.4320)
order Bifidobacteriales	Diabetic retinopathy	Weighted mode	11	0.127338	1.2026(0.9676-1.4948)
order Bifidobacteriales	Diabetic retinopathy	Constrained maximum likelihood	11	0.0282748	1.1966(1.0193-1.4047)
order Burkholderiales	Charcot foot	Inverse variance weighted	10	0.0567816	2.1165(0.9786-4.5777)
order Burkholderiales	Charcot foot	MR Egger	10	0.946635	1.0898(0.0948-12.5249)
order Burkholderiales	Charcot foot	Weighted median	10	0.0781374	2.5613(0.8995-7.2935)
order Burkholderiales	Charcot foot	Weighted mode	10	0.265162	2.8176(0.5102-15.5596)
order Burkholderiales	Charcot foot	Constrained maximum likelihood	10	0.0741836	2.1597(0.9275-5.0290)
order Burkholderiales	Diabetic hypoglycemia	Inverse variance weighted	10	0.698908	1.0409(0.8496-1.2752)
order Burkholderiales	Diabetic hypoglycemia	MR Egger	10	0.554932	0.8173(0.4301-1.5529)
order Burkholderiales	Diabetic hypoglycemia	Weighted median	10	0.480129	1.1062(0.8359-1.4641)
order Burkholderiales	Diabetic hypoglycemia	Weighted mode	10	0.462745	1.1580(0.7960-1.6848)
order Burkholderiales	Diabetic hypoglycemia	Constrained maximum likelihood	10	0.701719	1.0426(0.8422-1.2906)
order Burkholderiales	Diabetic ketoacidosis	Inverse variance weighted	10	0.621455	1.0509(0.8629-1.2800)
order Burkholderiales	Diabetic ketoacidosis	MR Egger	10	0.597589	1.1911(0.6385-2.2220)
order Burkholderiales	Diabetic ketoacidosis	Weighted median	10	0.61115	1.0682(0.8282-1.3778)
order Burkholderiales	Diabetic ketoacidosis	Weighted mode	10	0.513583	1.1502(0.7684-1.7217)
order Burkholderiales	Diabetic ketoacidosis	Constrained maximum likelihood	10	0.611968	1.0566(0.8542-1.3069)
order Burkholderiales	Diabetic nephropathy	Inverse variance weighted	10	0.070773	0.7838(0.6018-1.0208)
order Burkholderiales	Diabetic nephropathy	MR Egger	10	0.974773	0.9862(0.4280-2.2726)
order Burkholderiales	Diabetic nephropathy	Weighted median	10	0.455142	0.8736(0.6128-1.2454)
order Burkholderiales	Diabetic nephropathy	Weighted mode	10	0.582788	0.8729(0.5468-1.3934)
order Burkholderiales	Diabetic nephropathy	Constrained maximum likelihood	10	0.110107	0.7852(0.5837-1.0564)
order Burkholderiales	Diabetic neuropathy	Inverse variance weighted	10	0.932215	0.9861(0.7146-1.3608)
order Burkholderiales	Diabetic neuropathy	MR Egger	10	0.648575	1.2790(0.4617-3.5434)
order Burkholderiales	Diabetic neuropathy	Weighted median	10	0.499302	0.8648(0.5673-1.3181)
order Burkholderiales	Diabetic neuropathy	Weighted mode	10	0.586087	0.8331(0.4420-1.5702)
order Burkholderiales	Diabetic neuropathy	Constrained maximum likelihood	10	0.909418	0.9807(0.7016-1.3710)
order Burkholderiales	Diabetic retinopathy	Inverse variance weighted	10	0.0540668	0.8472(0.7157-1.0029)
order Burkholderiales	Diabetic retinopathy	MR Egger	10	0.761368	1.0892(0.6392-1.8562)
order Burkholderiales	Diabetic retinopathy	Weighted median	10	0.086472	0.8198(0.6533-1.0289)
order Burkholderiales	Diabetic retinopathy	Weighted mode	10	0.246631	0.7855(0.5362-1.1508)
order Burkholderiales	Diabetic retinopathy	Constrained maximum likelihood	10	0.0690609	0.8394(0.6950-1.0138)
order Clostridiales	Charcot foot	Inverse variance weighted	12	0.259377	1.6180(0.7011-3.7340)
order Clostridiales	Charcot foot	MR Egger	12	0.0291039	11.7359(1.7616-78.1866)
order Clostridiales	Charcot foot	Weighted median	12	0.67165	1.2448(0.4523-3.4261)
order Clostridiales	Charcot foot	Weighted mode	12	0.827022	1.1713(0.2932-4.6790)
order Clostridiales	Charcot foot	Constrained maximum likelihood	12	0.279518	1.6237(0.6745-3.9086)
order Clostridiales	Diabetic hypoglycemia	Inverse variance weighted	12	0.278517	0.9031(0.7510-1.0859)
order Clostridiales	Diabetic hypoglycemia	MR Egger	12	0.143335	0.6755(0.4163-1.0962)
order Clostridiales	Diabetic hypoglycemia	Weighted median	12	0.313311	0.8797(0.6856-1.1286)
order Clostridiales	Diabetic hypoglycemia	Weighted mode	12	0.338307	0.8270(0.5701-1.1996)
order Clostridiales	Diabetic hypoglycemia	Constrained maximum likelihood	12	0.378858	0.9105(0.7388-1.1220)
order Clostridiales	Diabetic ketoacidosis	Inverse variance weighted	12	0.0880798	0.8565(0.7168-1.0234)
order Clostridiales	Diabetic ketoacidosis	MR Egger	12	0.460671	0.8315(0.5190-1.3322)
order Clostridiales	Diabetic ketoacidosis	Weighted median	12	0.965645	1.0054(0.7854-1.2872)
order Clostridiales	Diabetic ketoacidosis	Weighted mode	12	0.825116	1.0399(0.7409-1.4596)
order Clostridiales	Diabetic ketoacidosis	Constrained maximum likelihood	12	0.162445	0.8624(0.7007-1.0615)
order Clostridiales	Diabetic nephropathy	Inverse variance weighted	12	0.77809	0.9606(0.7265-1.2702)
order Clostridiales	Diabetic nephropathy	MR Egger	12	0.298712	1.4901(0.7303-3.0406)
order Clostridiales	Diabetic nephropathy	Weighted median	12	0.874112	0.9729(0.6922-1.3674)
order Clostridiales	Diabetic nephropathy	Weighted mode	12	0.970989	1.0120(0.5400-1.8967)
order Clostridiales	Diabetic nephropathy	Constrained maximum likelihood	12	0.698007	0.9425(0.6987-1.2712)
order Clostridiales	Diabetic neuropathy	Inverse variance weighted	12	0.223883	1.2351(0.8789-1.7356)
order Clostridiales	Diabetic neuropathy	MR Egger	12	0.014952	2.9592(1.4334-6.1094)
order Clostridiales	Diabetic neuropathy	Weighted median	12	0.58674	1.1212(0.7423-1.6933)
order Clostridiales	Diabetic neuropathy	Weighted mode	12	0.682648	1.1493(0.6002-2.2007)
order Clostridiales	Diabetic neuropathy	Constrained maximum likelihood	12	0.460171	1.1664(0.7752-1.7552)
order Clostridiales	Diabetic retinopathy	Inverse variance weighted	12	0.55514	0.9513(0.8060-1.1229)
order Clostridiales	Diabetic retinopathy	MR Egger	12	0.783084	1.0676(0.6785-1.6799)
order Clostridiales	Diabetic retinopathy	Weighted median	12	0.446153	1.0808(0.8850-1.3199)
order Clostridiales	Diabetic retinopathy	Weighted mode	12	0.415925	1.1330(0.8482-1.5133)
order Clostridiales	Diabetic retinopathy	Constrained maximum likelihood	12	0.774043	0.9732(0.8082-1.1718)
order Coriobacteriales	Charcot foot	Inverse variance weighted	14	0.56279	1.2238(0.6175-2.4256)
order Coriobacteriales	Charcot foot	MR Egger	14	0.10238	0.0802(0.0049-1.3144)
order Coriobacteriales	Charcot foot	Weighted median	14	0.821967	0.8996(0.3578-2.2617)
order Coriobacteriales	Charcot foot	Weighted mode	14	0.661889	0.7115(0.1602-3.1593)
order Coriobacteriales	Charcot foot	Constrained maximum likelihood	14	0.6621	1.1890(0.5471-2.5839)
order Coriobacteriales	Diabetic hypoglycemia	Inverse variance weighted	14	0.458807	0.9254(0.7538-1.1361)
order Coriobacteriales	Diabetic hypoglycemia	MR Egger	14	0.344163	0.6525(0.2790-1.5262)
order Coriobacteriales	Diabetic hypoglycemia	Weighted median	14	0.601482	0.9335(0.7211-1.2085)
order Coriobacteriales	Diabetic hypoglycemia	Weighted mode	14	0.791744	0.9411(0.6051-1.4636)
order Coriobacteriales	Diabetic hypoglycemia	Constrained maximum likelihood	14	0.458541	0.9179(0.7318-1.1513)
order Coriobacteriales	Diabetic ketoacidosis	Inverse variance weighted	14	0.891271	1.0123(0.8497-1.2060)
order Coriobacteriales	Diabetic ketoacidosis	MR Egger	14	0.463949	1.3184(0.6442-2.6986)
order Coriobacteriales	Diabetic ketoacidosis	Weighted median	14	0.912183	0.9863(0.7715-1.2609)
order Coriobacteriales	Diabetic ketoacidosis	Weighted mode	14	0.979715	0.9945(0.6557-1.5084)
order Coriobacteriales	Diabetic ketoacidosis	Constrained maximum likelihood	14	0.957862	1.0055(0.8214-1.2309)
order Coriobacteriales	Diabetic nephropathy	Inverse variance weighted	14	0.394983	0.9034(0.7148-1.1417)
order Coriobacteriales	Diabetic nephropathy	MR Egger	14	0.5339	0.7316(0.2812-1.9036)
order Coriobacteriales	Diabetic nephropathy	Weighted median	14	0.894042	1.0236(0.7262-1.4428)
order Coriobacteriales	Diabetic nephropathy	Weighted mode	14	0.691056	1.1276(0.6318-2.0127)
order Coriobacteriales	Diabetic nephropathy	Constrained maximum likelihood	14	0.45846	0.9038(0.6918-1.1808)
order Coriobacteriales	Diabetic neuropathy	Inverse variance weighted	14	0.707699	0.9468(0.7116-1.2598)
order Coriobacteriales	Diabetic neuropathy	MR Egger	14	0.263597	0.4967(0.1542-1.5995)
order Coriobacteriales	Diabetic neuropathy	Weighted median	14	0.551998	0.8836(0.5876-1.3287)
order Coriobacteriales	Diabetic neuropathy	Weighted mode	14	0.337499	0.6919(0.3352-1.4284)
order Coriobacteriales	Diabetic neuropathy	Constrained maximum likelihood	14	0.699738	0.9365(0.6711-1.3070)
order Coriobacteriales	Diabetic retinopathy	Inverse variance weighted	14	0.245493	1.0927(0.9408-1.2692)
order Coriobacteriales	Diabetic retinopathy	MR Egger	14	0.446432	1.2782(0.6937-2.3554)
order Coriobacteriales	Diabetic retinopathy	Weighted median	14	0.620776	1.0532(0.8576-1.2935)
order Coriobacteriales	Diabetic retinopathy	Weighted mode	14	0.621633	0.9076(0.6232-1.3218)
order Coriobacteriales	Diabetic retinopathy	Constrained maximum likelihood	14	0.340145	1.0866(0.9161-1.2889)
order Desulfovibrionales	Charcot foot	Inverse variance weighted	11	0.609901	1.2115(0.5797-2.5321)
order Desulfovibrionales	Charcot foot	MR Egger	11	0.144405	13.1733(0.5581-310.9149)
order Desulfovibrionales	Charcot foot	Weighted median	11	0.741135	1.1857(0.4316-3.2573)
order Desulfovibrionales	Charcot foot	Weighted mode	11	0.77588	1.2814(0.2433-6.7502)
order Desulfovibrionales	Charcot foot	Constrained maximum likelihood	11	0.595856	1.2355(0.5655-2.6997)
order Desulfovibrionales	Diabetic hypoglycemia	Inverse variance weighted	11	0.660082	0.9575(0.7889-1.1620)
order Desulfovibrionales	Diabetic hypoglycemia	MR Egger	11	0.645255	1.2235(0.5335-2.8060)
order Desulfovibrionales	Diabetic hypoglycemia	Weighted median	11	0.454366	0.9088(0.7073-1.1676)
order Desulfovibrionales	Diabetic hypoglycemia	Weighted mode	11	0.49277	0.8596(0.5668-1.3037)
order Desulfovibrionales	Diabetic hypoglycemia	Constrained maximum likelihood	11	0.717922	0.9642(0.7913-1.1749)
order Desulfovibrionales	Diabetic ketoacidosis	Inverse variance weighted	11	0.0348921	0.8166(0.6764-0.9857)
order Desulfovibrionales	Diabetic ketoacidosis	MR Egger	11	0.607125	0.8008(0.3536-1.8134)
order Desulfovibrionales	Diabetic ketoacidosis	Weighted median	11	0.00647128	0.7043(0.5472-0.9064)
order Desulfovibrionales	Diabetic ketoacidosis	Weighted mode	11	0.114805	0.6799(0.4389-1.0533)
order Desulfovibrionales	Diabetic ketoacidosis	Constrained maximum likelihood	11	0.058584	0.8142(0.6579-1.0075)
order Desulfovibrionales	Diabetic nephropathy	Inverse variance weighted	11	0.654069	1.0722(0.7905-1.4542)
order Desulfovibrionales	Diabetic nephropathy	MR Egger	11	0.637902	0.7153(0.1857-2.7551)
order Desulfovibrionales	Diabetic nephropathy	Weighted median	11	0.238948	1.2437(0.8651-1.7878)
order Desulfovibrionales	Diabetic nephropathy	Weighted mode	11	0.463194	1.2575(0.6979-2.2659)
order Desulfovibrionales	Diabetic nephropathy	Constrained maximum likelihood	11	0.54508	1.0960(0.8145-1.4748)
order Desulfovibrionales	Diabetic neuropathy	Inverse variance weighted	11	0.607622	1.0837(0.7975-1.4726)
order Desulfovibrionales	Diabetic neuropathy	MR Egger	11	0.243459	0.4321(0.1157-1.6137)
order Desulfovibrionales	Diabetic neuropathy	Weighted median	11	0.827405	1.0462(0.6969-1.5707)
order Desulfovibrionales	Diabetic neuropathy	Weighted mode	11	0.643781	0.8501(0.4360-1.6575)
order Desulfovibrionales	Diabetic neuropathy	Constrained maximum likelihood	11	0.571907	1.0950(0.7994-1.4997)
order Desulfovibrionales	Diabetic retinopathy	Inverse variance weighted	11	0.993265	1.0007(0.8518-1.1756)
order Desulfovibrionales	Diabetic retinopathy	MR Egger	11	0.132503	1.7899(0.8979-3.5681)
order Desulfovibrionales	Diabetic retinopathy	Weighted median	11	0.77893	0.9677(0.7697-1.2167)
order Desulfovibrionales	Diabetic retinopathy	Weighted mode	11	0.528357	1.1349(0.7763-1.6591)
order Desulfovibrionales	Diabetic retinopathy	Constrained maximum likelihood	11	0.928844	1.0079(0.8487-1.1969)
order Enterobacteriales	Charcot foot	Inverse variance weighted	7	0.885945	1.0674(0.4379-2.6015)
order Enterobacteriales	Charcot foot	MR Egger	7	0.396488	0.0795(0.0004-16.8105)
order Enterobacteriales	Charcot foot	Weighted median	7	0.63669	0.7347(0.2044-2.6411)
order Enterobacteriales	Charcot foot	Weighted mode	7	0.617149	0.6198(0.1046-3.6726)
order Enterobacteriales	Charcot foot	Constrained maximum likelihood	7	0.957772	1.0261(0.3956-2.6615)
order Enterobacteriales	Diabetic hypoglycemia	Inverse variance weighted	7	0.143938	0.8402(0.6651-1.0612)
order Enterobacteriales	Diabetic hypoglycemia	MR Egger	7	0.124403	0.2688(0.0666-1.0856)
order Enterobacteriales	Diabetic hypoglycemia	Weighted median	7	0.621158	0.9232(0.6723-1.2676)
order Enterobacteriales	Diabetic hypoglycemia	Weighted mode	7	0.987241	0.9963(0.6422-1.5457)
order Enterobacteriales	Diabetic hypoglycemia	Constrained maximum likelihood	7	0.153499	0.8321(0.6464-1.0710)
order Enterobacteriales	Diabetic ketoacidosis	Inverse variance weighted	7	0.941451	0.9915(0.7901-1.2443)
order Enterobacteriales	Diabetic ketoacidosis	MR Egger	7	0.776543	0.8127(0.2092-3.1574)
order Enterobacteriales	Diabetic ketoacidosis	Weighted median	7	0.72695	1.0531(0.7876-1.4083)
order Enterobacteriales	Diabetic ketoacidosis	Weighted mode	7	0.613934	1.1277(0.7241-1.7562)
order Enterobacteriales	Diabetic ketoacidosis	Constrained maximum likelihood	7	0.913314	0.9867(0.7758-1.2550)
order Enterobacteriales	Diabetic nephropathy	Inverse variance weighted	7	0.0983538	0.7740(0.5713-1.0487)
order Enterobacteriales	Diabetic nephropathy	MR Egger	7	0.762194	0.7437(0.1210-4.5718)
order Enterobacteriales	Diabetic nephropathy	Weighted median	7	0.339463	0.8187(0.5431-1.2342)
order Enterobacteriales	Diabetic nephropathy	Weighted mode	7	0.424974	0.7891(0.4586-1.3576)
order Enterobacteriales	Diabetic nephropathy	Constrained maximum likelihood	7	0.105373	0.7671(0.5566-1.0573)
order Enterobacteriales	Diabetic neuropathy	Inverse variance weighted	7	0.853927	1.0353(0.7154-1.4983)
order Enterobacteriales	Diabetic neuropathy	MR Egger	7	0.650762	0.5817(0.0640-5.2895)
order Enterobacteriales	Diabetic neuropathy	Weighted median	7	0.487799	1.1839(0.7349-1.9071)
order Enterobacteriales	Diabetic neuropathy	Weighted mode	7	0.590575	1.2038(0.6348-2.2831)
order Enterobacteriales	Diabetic neuropathy	Constrained maximum likelihood	7	0.881189	1.0295(0.7029-1.5080)
order Enterobacteriales	Diabetic retinopathy	Inverse variance weighted	7	0.75441	0.9659(0.7773-1.2003)
order Enterobacteriales	Diabetic retinopathy	MR Egger	7	0.663534	0.7192(0.1777-2.9118)
order Enterobacteriales	Diabetic retinopathy	Weighted median	7	0.534747	0.9195(0.7054-1.1985)
order Enterobacteriales	Diabetic retinopathy	Weighted mode	7	0.579803	0.8939(0.6138-1.3017)
order Enterobacteriales	Diabetic retinopathy	Constrained maximum likelihood	7	0.677203	0.9528(0.7589-1.1963)
order Erysipelotrichales	Charcot foot	Inverse variance weighted	13	0.0292944	0.4396(0.2099-0.9206)
order Erysipelotrichales	Charcot foot	MR Egger	13	0.651836	0.4657(0.0184-11.7654)
order Erysipelotrichales	Charcot foot	Weighted median	13	0.430379	0.6544(0.2281-1.8776)
order Erysipelotrichales	Charcot foot	Weighted mode	13	0.807643	0.8178(0.1677-3.9867)
order Erysipelotrichales	Charcot foot	Constrained maximum likelihood	13	0.0674024	0.4234(0.1685-1.0635)
order Erysipelotrichales	Diabetic hypoglycemia	Inverse variance weighted	13	0.679656	0.9598(0.7901-1.1660)
order Erysipelotrichales	Diabetic hypoglycemia	MR Egger	13	0.631264	1.2360(0.5329-2.8666)
order Erysipelotrichales	Diabetic hypoglycemia	Weighted median	13	0.719982	0.9545(0.7401-1.2310)
order Erysipelotrichales	Diabetic hypoglycemia	Weighted mode	13	0.545281	1.1620(0.7242-1.8644)
order Erysipelotrichales	Diabetic hypoglycemia	Constrained maximum likelihood	13	0.615439	0.9433(0.7513-1.1845)
order Erysipelotrichales	Diabetic ketoacidosis	Inverse variance weighted (multiplicative random effects)	13	0.35166	0.8588(0.6234-1.1831)
order Erysipelotrichales	Diabetic ketoacidosis	MR Egger	13	0.98223	1.0169(0.2399-4.3103)
order Erysipelotrichales	Diabetic ketoacidosis	Weighted median	13	0.573447	0.9233(0.6995-1.2188)
order Erysipelotrichales	Diabetic ketoacidosis	Weighted mode	13	0.840349	0.9575(0.6336-1.4472)
order Erysipelotrichales	Diabetic ketoacidosis	Constrained maximum likelihood	13	0.842389	0.9723(0.7374-1.2821)
order Erysipelotrichales	Diabetic nephropathy	Inverse variance weighted	13	0.571671	0.9245(0.7042-1.2137)
order Erysipelotrichales	Diabetic nephropathy	MR Egger	13	0.971894	0.9776(0.2855-3.3473)
order Erysipelotrichales	Diabetic nephropathy	Weighted median	13	0.1048	0.7565(0.5399-1.0599)
order Erysipelotrichales	Diabetic nephropathy	Weighted mode	13	0.228384	0.7217(0.4361-1.1942)
order Erysipelotrichales	Diabetic nephropathy	Constrained maximum likelihood	13	0.391561	0.8779(0.6517-1.1825)
order Erysipelotrichales	Diabetic neuropathy	Inverse variance weighted	13	0.572845	0.9152(0.6727-1.2452)
order Erysipelotrichales	Diabetic neuropathy	MR Egger	13	0.867773	0.8881(0.2270-3.4755)
order Erysipelotrichales	Diabetic neuropathy	Weighted median	13	0.542239	0.8791(0.5810-1.3303)
order Erysipelotrichales	Diabetic neuropathy	Weighted mode	13	0.624983	0.8359(0.4150-1.6838)
order Erysipelotrichales	Diabetic neuropathy	Constrained maximum likelihood	13	0.557403	0.8941(0.6153-1.2994)
order Erysipelotrichales	Diabetic retinopathy	Inverse variance weighted	13	0.576972	0.9412(0.7609-1.1644)
order Erysipelotrichales	Diabetic retinopathy	MR Egger	13	0.899791	1.0650(0.4086-2.7758)
order Erysipelotrichales	Diabetic retinopathy	Weighted median	13	0.473865	0.9150(0.7174-1.1669)
order Erysipelotrichales	Diabetic retinopathy	Weighted mode	13	0.536707	0.8716(0.5707-1.3311)
order Erysipelotrichales	Diabetic retinopathy	Constrained maximum likelihood	13	0.480207	0.9291(0.7576-1.1395)
order Gastranaerophilales	Charcot foot	Inverse variance weighted	9	0.807907	1.0687(0.6257-1.8254)
order Gastranaerophilales	Charcot foot	MR Egger	9	0.459085	0.5248(0.1046-2.6334)
order Gastranaerophilales	Charcot foot	Weighted median	9	0.696899	1.1447(0.5800-2.2593)
order Gastranaerophilales	Charcot foot	Weighted mode	9	0.296252	1.8992(0.6165-5.8507)
order Gastranaerophilales	Charcot foot	Constrained maximum likelihood	9	0.834583	1.0618(0.6047-1.8644)
order Gastranaerophilales	Diabetic hypoglycemia	Inverse variance weighted	9	0.33779	0.9309(0.8041-1.0777)
order Gastranaerophilales	Diabetic hypoglycemia	MR Egger	9	0.996581	1.0011(0.6293-1.5924)
order Gastranaerophilales	Diabetic hypoglycemia	Weighted median	9	0.790069	0.9739(0.8018-1.1830)
order Gastranaerophilales	Diabetic hypoglycemia	Weighted mode	9	0.900683	1.0177(0.7795-1.3286)
order Gastranaerophilales	Diabetic hypoglycemia	Constrained maximum likelihood	9	0.348886	0.9298(0.7986-1.0827)
order Gastranaerophilales	Diabetic ketoacidosis	Inverse variance weighted	9	0.533705	0.9602(0.8448-1.0913)
order Gastranaerophilales	Diabetic ketoacidosis	MR Egger	9	0.30146	0.8040(0.5480-1.1796)
order Gastranaerophilales	Diabetic ketoacidosis	Weighted median	9	0.620221	0.9595(0.8149-1.1298)
order Gastranaerophilales	Diabetic ketoacidosis	Weighted mode	9	0.845328	0.9762(0.7724-1.2338)
order Gastranaerophilales	Diabetic ketoacidosis	Constrained maximum likelihood	9	0.526516	0.9581(0.8393-1.0937)
order Gastranaerophilales	Diabetic nephropathy	Inverse variance weighted	9	0.654796	1.0399(0.8760-1.2345)
order Gastranaerophilales	Diabetic nephropathy	MR Egger	9	0.201325	0.6917(0.4144-1.1545)
order Gastranaerophilales	Diabetic nephropathy	Weighted median	9	0.303151	1.1295(0.8958-1.4242)
order Gastranaerophilales	Diabetic nephropathy	Weighted mode	9	0.490907	1.1341(0.8059-1.5961)
order Gastranaerophilales	Diabetic nephropathy	Constrained maximum likelihood	9	0.691083	1.0395(0.8587-1.2584)
order Gastranaerophilales	Diabetic neuropathy	Inverse variance weighted	9	0.581554	1.0604(0.8609-1.3061)
order Gastranaerophilales	Diabetic neuropathy	MR Egger	9	0.288682	0.6943(0.3724-1.2944)
order Gastranaerophilales	Diabetic neuropathy	Weighted median	9	0.551022	1.0881(0.8244-1.4362)
order Gastranaerophilales	Diabetic neuropathy	Weighted mode	9	0.561921	1.1224(0.7722-1.6313)
order Gastranaerophilales	Diabetic neuropathy	Constrained maximum likelihood	9	0.611929	1.0603(0.8457-1.3292)
order Gastranaerophilales	Diabetic retinopathy	Inverse variance weighted	9	0.548242	1.0341(0.9269-1.1537)
order Gastranaerophilales	Diabetic retinopathy	MR Egger	9	0.785172	0.9538(0.6874-1.3234)
order Gastranaerophilales	Diabetic retinopathy	Weighted median	9	0.832699	1.0154(0.8810-1.1703)
order Gastranaerophilales	Diabetic retinopathy	Weighted mode	9	0.891652	0.9858(0.8081-1.2027)
order Gastranaerophilales	Diabetic retinopathy	Constrained maximum likelihood	9	0.601672	1.0315(0.9181-1.1589)
order Lactobacillales	Charcot foot	Inverse variance weighted	15	0.21667	0.6707(0.3559-1.2640)
order Lactobacillales	Charcot foot	MR Egger	15	0.384325	0.4698(0.0907-2.4333)
order Lactobacillales	Charcot foot	Weighted median	15	0.14018	0.5193(0.2174-1.2404)
order Lactobacillales	Charcot foot	Weighted mode	15	0.26381	0.4702(0.1320-1.6750)
order Lactobacillales	Charcot foot	Constrained maximum likelihood	15	0.266941	0.6656(0.3244-1.3657)
order Lactobacillales	Diabetic hypoglycemia	Inverse variance weighted	15	0.680858	1.0361(0.8749-1.2270)
order Lactobacillales	Diabetic hypoglycemia	MR Egger	15	0.803925	0.9432(0.6003-1.4821)
order Lactobacillales	Diabetic hypoglycemia	Weighted median	15	0.741954	1.0425(0.8136-1.3359)
order Lactobacillales	Diabetic hypoglycemia	Weighted mode	15	0.756956	1.0570(0.7490-1.4918)
order Lactobacillales	Diabetic hypoglycemia	Constrained maximum likelihood	15	0.671813	1.0417(0.8623-1.2584)
order Lactobacillales	Diabetic ketoacidosis	Inverse variance weighted	15	0.289853	0.9063(0.7553-1.0874)
order Lactobacillales	Diabetic ketoacidosis	MR Egger	15	0.953688	1.0149(0.6225-1.6545)
order Lactobacillales	Diabetic ketoacidosis	Weighted median	15	0.878457	0.9823(0.7818-1.2344)
order Lactobacillales	Diabetic ketoacidosis	Weighted mode	15	0.942043	1.0128(0.7240-1.4166)
order Lactobacillales	Diabetic ketoacidosis	Constrained maximum likelihood	15	0.521599	0.9368(0.7673-1.1438)
order Lactobacillales	Diabetic nephropathy	Inverse variance weighted	15	0.251545	0.8526(0.6491-1.1198)
order Lactobacillales	Diabetic nephropathy	MR Egger	15	0.56494	1.2358(0.6120-2.4953)
order Lactobacillales	Diabetic nephropathy	Weighted median	15	0.58674	0.9149(0.6639-1.2608)
order Lactobacillales	Diabetic nephropathy	Weighted mode	15	0.734443	0.9239(0.5902-1.4464)
order Lactobacillales	Diabetic nephropathy	Constrained maximum likelihood	15	0.388958	0.8868(0.6746-1.1656)
order Lactobacillales	Diabetic neuropathy	Inverse variance weighted	15	0.608411	0.9217(0.6746-1.2593)
order Lactobacillales	Diabetic neuropathy	MR Egger	15	0.572204	0.7813(0.3390-1.8006)
order Lactobacillales	Diabetic neuropathy	Weighted median	15	0.829868	0.9584(0.6506-1.4119)
order Lactobacillales	Diabetic neuropathy	Weighted mode	15	0.458779	0.7758(0.4037-1.4907)
order Lactobacillales	Diabetic neuropathy	Constrained maximum likelihood	15	0.759795	0.9507(0.6875-1.3147)
order Lactobacillales	Diabetic retinopathy	Inverse variance weighted	15	0.494947	0.9501(0.8202-1.1006)
order Lactobacillales	Diabetic retinopathy	MR Egger	15	0.665764	1.0914(0.7404-1.6089)
order Lactobacillales	Diabetic retinopathy	Weighted median	15	0.980771	0.9975(0.8156-1.2201)
order Lactobacillales	Diabetic retinopathy	Weighted mode	15	0.87806	0.9777(0.7365-1.2979)
order Lactobacillales	Diabetic retinopathy	Constrained maximum likelihood	15	0.611157	0.9584(0.8136-1.1290)
order Methanobacteriales	Charcot foot	Inverse variance weighted	9	0.574253	1.1245(0.7467-1.6935)
order Methanobacteriales	Charcot foot	MR Egger	9	0.362681	0.4492(0.0897-2.2497)
order Methanobacteriales	Charcot foot	Weighted median	9	0.293672	1.3298(0.7812-2.2638)
order Methanobacteriales	Charcot foot	Weighted mode	9	0.543732	1.3345(0.5469-3.2561)
order Methanobacteriales	Charcot foot	Constrained maximum likelihood	9	0.525675	1.1646(0.7275-1.8644)
order Methanobacteriales	Diabetic hypoglycemia	Inverse variance weighted	9	0.409978	1.0462(0.9396-1.1650)
order Methanobacteriales	Diabetic hypoglycemia	MR Egger	9	0.682842	0.9121(0.5974-1.3926)
order Methanobacteriales	Diabetic hypoglycemia	Weighted median	9	0.112229	1.1190(0.9740-1.2856)
order Methanobacteriales	Diabetic hypoglycemia	Weighted mode	9	0.249292	1.1440(0.9252-1.4146)
order Methanobacteriales	Diabetic hypoglycemia	Constrained maximum likelihood	9	0.399832	1.0530(0.9337-1.1876)
order Methanobacteriales	Diabetic ketoacidosis	Inverse variance weighted	9	0.550135	1.0324(0.9298-1.1464)
order Methanobacteriales	Diabetic ketoacidosis	MR Egger	9	0.992335	1.0021(0.6638-1.5127)
order Methanobacteriales	Diabetic ketoacidosis	Weighted median	9	0.593557	1.0389(0.9031-1.1952)
order Methanobacteriales	Diabetic ketoacidosis	Weighted mode	9	0.707805	1.0448(0.8374-1.3037)
order Methanobacteriales	Diabetic ketoacidosis	Constrained maximum likelihood	9	0.516992	1.0409(0.9220-1.1752)
order Methanobacteriales	Diabetic nephropathy	Inverse variance weighted	9	0.991887	0.9992(0.8589-1.1624)
order Methanobacteriales	Diabetic nephropathy	MR Egger	9	0.896584	1.0446(0.5535-1.9716)
order Methanobacteriales	Diabetic nephropathy	Weighted median	9	0.913462	0.9889(0.8083-1.2098)
order Methanobacteriales	Diabetic nephropathy	Weighted mode	9	0.994063	1.0013(0.7134-1.4054)
order Methanobacteriales	Diabetic nephropathy	Constrained maximum likelihood	9	0.938705	1.0068(0.8464-1.1976)
order Methanobacteriales	Diabetic neuropathy	Inverse variance weighted	9	0.510163	0.9397(0.7808-1.1309)
order Methanobacteriales	Diabetic neuropathy	MR Egger	9	0.697325	0.8519(0.3924-1.8492)
order Methanobacteriales	Diabetic neuropathy	Weighted median	9	0.961285	0.9941(0.7836-1.2612)
order Methanobacteriales	Diabetic neuropathy	Weighted mode	9	0.889292	1.0277(0.7077-1.4924)
order Methanobacteriales	Diabetic neuropathy	Constrained maximum likelihood	9	0.709005	0.9595(0.7721-1.1923)
order Methanobacteriales	Diabetic retinopathy	Inverse variance weighted	9	0.692703	1.0188(0.9290-1.1173)
order Methanobacteriales	Diabetic retinopathy	MR Egger	9	0.792631	1.0554(0.7167-1.5543)
order Methanobacteriales	Diabetic retinopathy	Weighted median	9	0.909104	1.0075(0.8869-1.1444)
order Methanobacteriales	Diabetic retinopathy	Weighted mode	9	0.873452	0.9833(0.8050-1.2012)
order Methanobacteriales	Diabetic retinopathy	Constrained maximum likelihood	9	0.679217	1.0225(0.9201-1.1363)
order Mollicutes RF9	Charcot foot	Inverse variance weighted (multiplicative random effects)	12	0.287281	0.6468(0.2898-1.4432)
order Mollicutes RF9	Charcot foot	MR Egger	12	0.951808	1.0837(0.0854-13.7584)
order Mollicutes RF9	Charcot foot	Weighted median	12	0.0534568	0.4246(0.1780-1.0128)
order Mollicutes RF9	Charcot foot	Weighted mode	12	0.140319	0.2858(0.0610-1.3393)
order Mollicutes RF9	Charcot foot	Constrained maximum likelihood	12	0.278024	0.6356(0.2803-1.4414)
order Mollicutes RF9	Diabetic hypoglycemia	Inverse variance weighted	12	0.776343	1.0215(0.8819-1.1832)
order Mollicutes RF9	Diabetic hypoglycemia	MR Egger	12	0.538719	1.1554(0.7406-1.8023)
order Mollicutes RF9	Diabetic hypoglycemia	Weighted median	12	0.780485	0.9711(0.7900-1.1936)
order Mollicutes RF9	Diabetic hypoglycemia	Weighted mode	12	0.660046	0.9383(0.7117-1.2369)
order Mollicutes RF9	Diabetic hypoglycemia	Constrained maximum likelihood	12	0.740456	1.0271(0.8770-1.2029)
order Mollicutes RF9	Diabetic ketoacidosis	Inverse variance weighted	12	0.503395	0.9457(0.8031-1.1137)
order Mollicutes RF9	Diabetic ketoacidosis	MR Egger	12	0.712163	1.1037(0.6632-1.8365)
order Mollicutes RF9	Diabetic ketoacidosis	Weighted median	12	0.530015	0.9363(0.7625-1.1498)
order Mollicutes RF9	Diabetic ketoacidosis	Weighted mode	12	0.79206	0.9613(0.7218-1.2802)
order Mollicutes RF9	Diabetic ketoacidosis	Constrained maximum likelihood	12	0.547421	0.9483(0.7976-1.1274)
order Mollicutes RF9	Diabetic nephropathy	Inverse variance weighted	12	0.942983	0.9930(0.8198-1.2029)
order Mollicutes RF9	Diabetic nephropathy	MR Egger	12	0.980413	1.0075(0.5613-1.8086)
order Mollicutes RF9	Diabetic nephropathy	Weighted median	12	0.591342	0.9333(0.7254-1.2008)
order Mollicutes RF9	Diabetic nephropathy	Weighted mode	12	0.741673	0.9394(0.6537-1.3499)
order Mollicutes RF9	Diabetic nephropathy	Constrained maximum likelihood	12	0.947506	0.9927(0.7972-1.2360)
order Mollicutes RF9	Diabetic neuropathy	Inverse variance weighted	12	0.824893	0.9741(0.7724-1.2285)
order Mollicutes RF9	Diabetic neuropathy	MR Egger	12	0.620857	1.1987(0.5976-2.4042)
order Mollicutes RF9	Diabetic neuropathy	Weighted median	12	0.997298	1.0006(0.7267-1.3777)
order Mollicutes RF9	Diabetic neuropathy	Weighted mode	12	0.358931	0.7502(0.4165-1.3512)
order Mollicutes RF9	Diabetic neuropathy	Constrained maximum likelihood	12	0.914631	0.9857(0.7569-1.2836)
order Mollicutes RF9	Diabetic retinopathy	Inverse variance weighted	12	0.608106	1.0329(0.9127-1.1690)
order Mollicutes RF9	Diabetic retinopathy	MR Egger	12	0.799522	1.0539(0.7105-1.5630)
order Mollicutes RF9	Diabetic retinopathy	Weighted median	12	0.533332	1.0573(0.8872-1.2600)
order Mollicutes RF9	Diabetic retinopathy	Weighted mode	12	0.672953	1.0639(0.8042-1.4073)
order Mollicutes RF9	Diabetic retinopathy	Constrained maximum likelihood	12	0.615782	1.0373(0.8989-1.1971)
order NB1n	Charcot foot	Inverse variance weighted	12	0.903957	0.9760(0.6581-1.4475)
order NB1n	Charcot foot	MR Egger	12	0.868306	0.8705(0.1760-4.3045)
order NB1n	Charcot foot	Weighted median	12	0.727445	1.0975(0.6505-1.8516)
order NB1n	Charcot foot	Weighted mode	12	0.726672	1.1662(0.5034-2.7018)
order NB1n	Charcot foot	Constrained maximum likelihood	12	0.916547	0.9779(0.6444-1.4841)
order NB1n	Diabetic hypoglycemia	Inverse variance weighted	12	0.705693	1.0219(0.9132-1.1435)
order NB1n	Diabetic hypoglycemia	MR Egger	12	0.497756	1.1833(0.7404-1.8911)
order NB1n	Diabetic hypoglycemia	Weighted median	12	0.778785	0.9789(0.8433-1.1362)
order NB1n	Diabetic hypoglycemia	Weighted mode	12	0.584205	0.9319(0.7294-1.1907)
order NB1n	Diabetic hypoglycemia	Constrained maximum likelihood	12	0.823548	1.0135(0.9009-1.1402)
order NB1n	Diabetic ketoacidosis	Inverse variance weighted	12	0.415387	0.9522(0.8462-1.0714)
order NB1n	Diabetic ketoacidosis	MR Egger	12	0.70321	1.1037(0.6741-1.8070)
order NB1n	Diabetic ketoacidosis	Weighted median	12	0.948176	1.0046(0.8736-1.1553)
order NB1n	Diabetic ketoacidosis	Weighted mode	12	0.84824	1.0206(0.8323-1.2515)
order NB1n	Diabetic ketoacidosis	Constrained maximum likelihood	12	0.679507	0.9734(0.8564-1.1063)
order NB1n	Diabetic nephropathy	Inverse variance weighted	12	0.712199	0.9749(0.8519-1.1157)
order NB1n	Diabetic nephropathy	MR Egger	12	0.88268	0.9586(0.5548-1.6563)
order NB1n	Diabetic nephropathy	Weighted median	12	0.520341	0.9426(0.7872-1.1287)
order NB1n	Diabetic nephropathy	Weighted mode	12	0.562774	0.9264(0.7206-1.1910)
order NB1n	Diabetic nephropathy	Constrained maximum likelihood	12	0.695431	0.9726(0.8463-1.1177)
order NB1n	Diabetic neuropathy	Inverse variance weighted	12	0.132768	0.8814(0.7476-1.0391)
order NB1n	Diabetic neuropathy	MR Egger	12	0.19134	0.6207(0.3186-1.2093)
order NB1n	Diabetic neuropathy	Weighted median	12	0.2216	0.8742(0.7047-1.0845)
order NB1n	Diabetic neuropathy	Weighted mode	12	0.176397	0.7796(0.5562-1.0928)
order NB1n	Diabetic neuropathy	Constrained maximum likelihood	12	0.141127	0.8747(0.7318-1.0454)
order NB1n	Diabetic retinopathy	Inverse variance weighted	12	0.969739	1.0017(0.9189-1.0919)
order NB1n	Diabetic retinopathy	MR Egger	12	0.868076	1.0309(0.7267-1.4624)
order NB1n	Diabetic retinopathy	Weighted median	12	0.603435	0.9709(0.8687-1.0852)
order NB1n	Diabetic retinopathy	Weighted mode	12	0.699539	0.9631(0.7994-1.1602)
order NB1n	Diabetic retinopathy	Constrained maximum likelihood	12	0.991527	0.9995(0.9136-1.0935)
order Pasteurellales	Charcot foot	Inverse variance weighted	13	0.906969	1.0271(0.6564-1.6070)
order Pasteurellales	Charcot foot	MR Egger	13	0.488815	0.7046(0.2703-1.8368)
order Pasteurellales	Charcot foot	Weighted median	13	0.819201	0.9327(0.5130-1.6957)
order Pasteurellales	Charcot foot	Weighted mode	13	0.524634	0.7407(0.3018-1.8179)
order Pasteurellales	Charcot foot	Constrained maximum likelihood	13	0.870448	1.0430(0.6291-1.7291)
order Pasteurellales	Diabetic hypoglycemia	Inverse variance weighted	13	0.763404	0.9821(0.8730-1.1048)
order Pasteurellales	Diabetic hypoglycemia	MR Egger	13	0.454181	0.9051(0.7035-1.1644)
order Pasteurellales	Diabetic hypoglycemia	Weighted median	13	0.649201	0.9635(0.8208-1.1309)
order Pasteurellales	Diabetic hypoglycemia	Weighted mode	13	0.762517	0.9655(0.7728-1.2062)
order Pasteurellales	Diabetic hypoglycemia	Constrained maximum likelihood	13	0.840528	0.9862(0.8616-1.1289)
order Pasteurellales	Diabetic ketoacidosis	Inverse variance weighted (multiplicative random effects)	13	0.818944	1.0199(0.8616-1.2073)
order Pasteurellales	Diabetic ketoacidosis	MR Egger	13	0.99067	0.9977(0.6847-1.4539)
order Pasteurellales	Diabetic ketoacidosis	Weighted median	13	0.579759	1.0511(0.8812-1.2536)
order Pasteurellales	Diabetic ketoacidosis	Weighted mode	13	0.76182	1.0334(0.8397-1.2716)
order Pasteurellales	Diabetic ketoacidosis	Constrained maximum likelihood	13	0.928708	1.0077(0.8523-1.1913)
order Pasteurellales	Diabetic nephropathy	Inverse variance weighted	13	0.928827	0.9912(0.8161-1.2038)
order Pasteurellales	Diabetic nephropathy	MR Egger	13	0.452155	0.8457(0.5548-1.2890)
order Pasteurellales	Diabetic nephropathy	Weighted median	13	0.540666	1.0723(0.8575-1.3409)
order Pasteurellales	Diabetic nephropathy	Weighted mode	13	0.738491	1.0525(0.7846-1.4119)
order Pasteurellales	Diabetic nephropathy	Constrained maximum likelihood	13	0.893177	0.9862(0.8054-1.2076)
order Pasteurellales	Diabetic neuropathy	Inverse variance weighted	13	0.685969	1.0426(0.8518-1.2760)
order Pasteurellales	Diabetic neuropathy	MR Egger	13	0.795197	1.0631(0.6771-1.6691)
order Pasteurellales	Diabetic neuropathy	Weighted median	13	0.757837	1.0453(0.7889-1.3850)
order Pasteurellales	Diabetic neuropathy	Weighted mode	13	0.819624	1.0505(0.6940-1.5903)
order Pasteurellales	Diabetic neuropathy	Constrained maximum likelihood	13	0.596932	1.0669(0.8392-1.3564)
order Pasteurellales	Diabetic retinopathy	Inverse variance weighted	13	0.935799	1.0051(0.8890-1.1363)
order Pasteurellales	Diabetic retinopathy	MR Egger	13	0.734254	0.9528(0.7257-1.2509)
order Pasteurellales	Diabetic retinopathy	Weighted median	13	0.679015	1.0306(0.8934-1.1890)
order Pasteurellales	Diabetic retinopathy	Weighted mode	13	0.578901	1.0575(0.8728-1.2812)
order Pasteurellales	Diabetic retinopathy	Constrained maximum likelihood	13	0.994926	1.0004(0.8768-1.1415)
order Rhodospirillales	Charcot foot	Inverse variance weighted	13	0.621599	1.1658(0.6339-2.1441)
order Rhodospirillales	Charcot foot	MR Egger	13	0.938338	1.1065(0.0903-13.5588)
order Rhodospirillales	Charcot foot	Weighted median	13	0.815154	0.9213(0.4632-1.8324)
order Rhodospirillales	Charcot foot	Weighted mode	13	0.798793	0.8821(0.3434-2.2658)
order Rhodospirillales	Charcot foot	Constrained maximum likelihood	13	0.860433	1.0573(0.5683-1.9669)
order Rhodospirillales	Diabetic hypoglycemia	Inverse variance weighted	13	0.258154	0.9303(0.8209-1.0544)
order Rhodospirillales	Diabetic hypoglycemia	MR Egger	13	0.899765	1.0328(0.6321-1.6875)
order Rhodospirillales	Diabetic hypoglycemia	Weighted median	13	0.412021	0.9334(0.7917-1.1005)
order Rhodospirillales	Diabetic hypoglycemia	Weighted mode	13	0.592149	0.9364(0.7411-1.1832)
order Rhodospirillales	Diabetic hypoglycemia	Constrained maximum likelihood	13	0.297952	0.9282(0.8066-1.0680)
order Rhodospirillales	Diabetic ketoacidosis	Inverse variance weighted	13	0.949723	1.0039(0.8890-1.1337)
order Rhodospirillales	Diabetic ketoacidosis	MR Egger	13	0.372248	1.2538(0.7785-2.0192)
order Rhodospirillales	Diabetic ketoacidosis	Weighted median	13	0.6269	1.0419(0.8831-1.2292)
order Rhodospirillales	Diabetic ketoacidosis	Weighted mode	13	0.580028	1.0722(0.8432-1.3633)
order Rhodospirillales	Diabetic ketoacidosis	Constrained maximum likelihood	13	0.960681	1.0035(0.8746-1.1513)
order Rhodospirillales	Diabetic nephropathy	Inverse variance weighted	13	0.370411	1.1009(0.8921-1.3587)
order Rhodospirillales	Diabetic nephropathy	MR Egger	13	0.135595	1.9132(0.8687-4.2137)
order Rhodospirillales	Diabetic nephropathy	Weighted median	13	0.6455	1.0566(0.8356-1.3360)
order Rhodospirillales	Diabetic nephropathy	Weighted mode	13	0.616943	1.0830(0.7988-1.4684)
order Rhodospirillales	Diabetic nephropathy	Constrained maximum likelihood	13	0.686801	1.0471(0.8371-1.3099)
order Rhodospirillales	Diabetic neuropathy	Inverse variance weighted	13	0.798189	0.9744(0.7990-1.1885)
order Rhodospirillales	Diabetic neuropathy	MR Egger	13	0.454693	1.3619(0.6236-2.9744)
order Rhodospirillales	Diabetic neuropathy	Weighted median	13	0.904767	1.0164(0.7785-1.3271)
order Rhodospirillales	Diabetic neuropathy	Weighted mode	13	0.901429	1.0244(0.7050-1.4885)
order Rhodospirillales	Diabetic neuropathy	Constrained maximum likelihood	13	0.84546	0.9785(0.7862-1.2178)
order Rhodospirillales	Diabetic retinopathy	Inverse variance weighted	13	0.664962	1.0287(0.9051-1.1692)
order Rhodospirillales	Diabetic retinopathy	MR Egger	13	0.607015	1.1505(0.6846-1.9334)
order Rhodospirillales	Diabetic retinopathy	Weighted median	13	0.589996	1.0429(0.8950-1.2153)
order Rhodospirillales	Diabetic retinopathy	Weighted mode	13	0.630442	1.0576(0.8469-1.3206)
order Rhodospirillales	Diabetic retinopathy	Constrained maximum likelihood	13	0.548592	1.0429(0.9092-1.1962)
order Selenomonadales	Charcot foot	Inverse variance weighted	12	0.173257	0.5987(0.2861-1.2528)
order Selenomonadales	Charcot foot	MR Egger	12	0.656728	0.5535(0.0440-6.9567)
order Selenomonadales	Charcot foot	Weighted median	12	0.222024	0.5457(0.2064-1.4427)
order Selenomonadales	Charcot foot	Weighted mode	12	0.248016	0.3977(0.0904-1.7497)
order Selenomonadales	Charcot foot	Constrained maximum likelihood	12	0.231746	0.6003(0.2601-1.3855)
order Selenomonadales	Diabetic hypoglycemia	Inverse variance weighted	12	0.35816	1.0951(0.9021-1.3294)
order Selenomonadales	Diabetic hypoglycemia	MR Egger	12	0.520234	1.2534(0.6451-2.4352)
order Selenomonadales	Diabetic hypoglycemia	Weighted median	12	0.855888	1.0238(0.7939-1.3204)
order Selenomonadales	Diabetic hypoglycemia	Weighted mode	12	0.95222	1.0122(0.6872-1.4908)
order Selenomonadales	Diabetic hypoglycemia	Constrained maximum likelihood	12	0.443329	1.0940(0.8695-1.3764)
order Selenomonadales	Diabetic ketoacidosis	Inverse variance weighted	12	0.88884	0.9833(0.7769-1.2446)
order Selenomonadales	Diabetic ketoacidosis	MR Egger	12	0.734914	1.1605(0.5020-2.6830)
order Selenomonadales	Diabetic ketoacidosis	Weighted median	12	0.702966	1.0536(0.8056-1.3779)
order Selenomonadales	Diabetic ketoacidosis	Weighted mode	12	0.717431	0.9086(0.5477-1.5072)
order Selenomonadales	Diabetic ketoacidosis	Constrained maximum likelihood	12	0.976128	0.9962(0.7774-1.2766)
order Selenomonadales	Diabetic nephropathy	Inverse variance weighted (multiplicative random effects)	12	0.539085	1.1322(0.7619-1.6824)
order Selenomonadales	Diabetic nephropathy	MR Egger	12	0.687441	0.7443(0.1841-3.0096)
order Selenomonadales	Diabetic nephropathy	Weighted median	12	0.702399	1.0831(0.7193-1.6309)
order Selenomonadales	Diabetic nephropathy	Weighted mode	12	0.926991	1.0323(0.5311-2.0066)
order Selenomonadales	Diabetic nephropathy	Constrained maximum likelihood	12	0.772659	1.0519(0.7462-1.4830)
order Selenomonadales	Diabetic neuropathy	Inverse variance weighted	12	0.923836	0.9819(0.6749-1.4285)
order Selenomonadales	Diabetic neuropathy	MR Egger	12	0.335548	1.9288(0.5402-6.8861)
order Selenomonadales	Diabetic neuropathy	Weighted median	12	0.328978	0.8109(0.5324-1.2352)
order Selenomonadales	Diabetic neuropathy	Weighted mode	12	0.376955	0.7574(0.4192-1.3685)
order Selenomonadales	Diabetic neuropathy	Constrained maximum likelihood	12	0.716069	0.9238(0.6027-1.4160)
order Selenomonadales	Diabetic retinopathy	Inverse variance weighted	12	0.947571	0.9934(0.8155-1.2101)
order Selenomonadales	Diabetic retinopathy	MR Egger	12	0.704704	1.1499(0.5699-2.3203)
order Selenomonadales	Diabetic retinopathy	Weighted median	12	0.879944	1.0182(0.8061-1.2860)
order Selenomonadales	Diabetic retinopathy	Weighted mode	12	0.691258	0.9151(0.5974-1.4018)
order Selenomonadales	Diabetic retinopathy	Constrained maximum likelihood	12	0.995066	1.0007(0.8087-1.2382)
order Verrucomicrobiales	Charcot foot	Inverse variance weighted	11	0.146847	1.6659(0.8360-3.3197)
order Verrucomicrobiales	Charcot foot	MR Egger	11	0.522635	0.4588(0.0462-4.5580)
order Verrucomicrobiales	Charcot foot	Weighted median	11	0.340504	1.5680(0.6218-3.9540)
order Verrucomicrobiales	Charcot foot	Weighted mode	11	0.152243	4.2315(0.6826-26.2318)
order Verrucomicrobiales	Charcot foot	Constrained maximum likelihood	11	0.16024	1.7594(0.7996-3.8713)
order Verrucomicrobiales	Diabetic hypoglycemia	Inverse variance weighted	11	0.206058	1.1502(0.9259-1.4289)
order Verrucomicrobiales	Diabetic hypoglycemia	MR Egger	11	0.377279	1.4301(0.6721-3.0429)
order Verrucomicrobiales	Diabetic hypoglycemia	Weighted median	11	0.333788	1.1312(0.8810-1.4525)
order Verrucomicrobiales	Diabetic hypoglycemia	Weighted mode	11	0.474787	0.8562(0.5683-1.2898)
order Verrucomicrobiales	Diabetic hypoglycemia	Constrained maximum likelihood	11	0.181729	1.1529(0.9356-1.4208)
order Verrucomicrobiales	Diabetic ketoacidosis	Inverse variance weighted	11	0.477697	1.0588(0.9044-1.2395)
order Verrucomicrobiales	Diabetic ketoacidosis	MR Egger	11	0.206221	1.4452(0.8508-2.4549)
order Verrucomicrobiales	Diabetic ketoacidosis	Weighted median	11	0.717872	1.0404(0.8391-1.2901)
order Verrucomicrobiales	Diabetic ketoacidosis	Weighted mode	11	0.737765	1.0635(0.7490-1.5101)
order Verrucomicrobiales	Diabetic ketoacidosis	Constrained maximum likelihood	11	0.508594	1.0624(0.8879-1.2710)
order Verrucomicrobiales	Diabetic nephropathy	Inverse variance weighted	11	0.00179789	1.4013(1.1338-1.7319)
order Verrucomicrobiales	Diabetic nephropathy	MR Egger	11	0.833296	0.9238(0.4512-1.8915)
order Verrucomicrobiales	Diabetic nephropathy	Weighted median	11	0.0310316	1.3855(1.0302-1.8633)
order Verrucomicrobiales	Diabetic nephropathy	Weighted mode	11	0.125092	1.5661(0.9262-2.6482)
order Verrucomicrobiales	Diabetic nephropathy	Constrained maximum likelihood	11	0.00682549	1.4277(1.1031-1.8480)
order Verrucomicrobiales	Diabetic neuropathy	Inverse variance weighted	11	0.417763	1.1143(0.8577-1.4478)
order Verrucomicrobiales	Diabetic neuropathy	MR Egger	11	0.693268	1.2120(0.4805-3.0569)
order Verrucomicrobiales	Diabetic neuropathy	Weighted median	11	0.272931	1.2120(0.8595-1.7091)
order Verrucomicrobiales	Diabetic neuropathy	Weighted mode	11	0.359084	1.2648(0.7835-2.0417)
order Verrucomicrobiales	Diabetic neuropathy	Constrained maximum likelihood	11	0.409743	1.1337(0.8412-1.5280)
order Verrucomicrobiales	Diabetic retinopathy	Inverse variance weighted	11	0.584976	1.0384(0.9071-1.1888)
order Verrucomicrobiales	Diabetic retinopathy	MR Egger	11	0.957412	1.0129(0.6416-1.5989)
order Verrucomicrobiales	Diabetic retinopathy	Weighted median	11	0.384376	1.0886(0.8991-1.3180)
order Verrucomicrobiales	Diabetic retinopathy	Weighted mode	11	0.610199	1.0839(0.8030-1.4631)
order Verrucomicrobiales	Diabetic retinopathy	Constrained maximum likelihood	11	0.593339	1.0428(0.8941-1.2163)
order Victivallales	Charcot foot	Inverse variance weighted	8	0.387464	0.8126(0.5075-1.3010)
order Victivallales	Charcot foot	MR Egger	8	0.441301	2.0273(0.3777-10.8826)
order Victivallales	Charcot foot	Weighted median	8	0.526134	0.8200(0.4440-1.5145)
order Victivallales	Charcot foot	Weighted mode	8	0.682839	0.8210(0.3314-2.0338)
order Victivallales	Charcot foot	Constrained maximum likelihood	8	0.40776	0.8011(0.4738-1.3544)
order Victivallales	Diabetic hypoglycemia	Inverse variance weighted	8	0.29142	1.0690(0.9443-1.2102)
order Victivallales	Diabetic hypoglycemia	MR Egger	8	0.876011	1.0396(0.6516-1.6585)
order Victivallales	Diabetic hypoglycemia	Weighted median	8	0.552649	1.0490(0.8958-1.2285)
order Victivallales	Diabetic hypoglycemia	Weighted mode	8	0.583179	0.9159(0.6789-1.2356)
order Victivallales	Diabetic hypoglycemia	Constrained maximum likelihood	8	0.36102	1.0675(0.9279-1.2283)
order Victivallales	Diabetic ketoacidosis	Inverse variance weighted	8	0.505555	0.9520(0.8236-1.1004)
order Victivallales	Diabetic ketoacidosis	MR Egger	8	0.690493	1.1223(0.6533-1.9280)
order Victivallales	Diabetic ketoacidosis	Weighted median	8	0.48036	0.9418(0.7974-1.1124)
order Victivallales	Diabetic ketoacidosis	Weighted mode	8	0.565314	0.9188(0.6980-1.2096)
order Victivallales	Diabetic ketoacidosis	Constrained maximum likelihood	8	0.516769	0.9538(0.8268-1.1004)
order Victivallales	Diabetic nephropathy	Inverse variance weighted	8	0.210962	0.9021(0.7676-1.0601)
order Victivallales	Diabetic nephropathy	MR Egger	8	0.974061	1.0100(0.5678-1.7966)
order Victivallales	Diabetic nephropathy	Weighted median	8	0.44446	0.9193(0.7410-1.1405)
order Victivallales	Diabetic nephropathy	Weighted mode	8	0.871925	0.9718(0.6951-1.3587)
order Victivallales	Diabetic nephropathy	Constrained maximum likelihood	8	0.247508	0.8993(0.7513-1.0765)
order Victivallales	Diabetic neuropathy	Inverse variance weighted	8	0.359665	0.9106(0.7453-1.1126)
order Victivallales	Diabetic neuropathy	MR Egger	8	0.953469	0.9764(0.4522-2.1081)
order Victivallales	Diabetic neuropathy	Weighted median	8	0.133519	0.8254(0.6424-1.0605)
order Victivallales	Diabetic neuropathy	Weighted mode	8	0.281763	0.8000(0.5497-1.1641)
order Victivallales	Diabetic neuropathy	Constrained maximum likelihood	8	0.374869	0.9053(0.7266-1.1279)
order Victivallales	Diabetic retinopathy	Inverse variance weighted	8	0.660677	0.9772(0.8814-1.0833)
order Victivallales	Diabetic retinopathy	MR Egger	8	0.86887	1.0328(0.7154-1.4909)
order Victivallales	Diabetic retinopathy	Weighted median	8	0.720535	0.9766(0.8578-1.1118)
order Victivallales	Diabetic retinopathy	Weighted mode	8	0.839872	0.9795(0.8075-1.1883)
order Victivallales	Diabetic retinopathy	Constrained maximum likelihood	8	0.669059	0.9760(0.8732-1.0909)
family Acidaminococcaceae	Charcot foot	Inverse variance weighted	7	0.780431	1.1117(0.5281-2.3399)
family Acidaminococcaceae	Charcot foot	MR Egger	7	0.621051	1.9101(0.1717-21.2511)
family Acidaminococcaceae	Charcot foot	Weighted median	7	0.725729	1.1888(0.4523-3.1245)
family Acidaminococcaceae	Charcot foot	Weighted mode	7	0.78469	1.1848(0.3702-3.7923)
family Acidaminococcaceae	Charcot foot	Constrained maximum likelihood	7	0.762289	1.1232(0.5291-2.3845)
family Acidaminococcaceae	Diabetic hypoglycemia	Inverse variance weighted	7	0.508469	0.9384(0.7771-1.1331)
family Acidaminococcaceae	Diabetic hypoglycemia	MR Egger	7	0.289777	0.7092(0.4014-1.2529)
family Acidaminococcaceae	Diabetic hypoglycemia	Weighted median	7	0.613549	0.9413(0.7444-1.1903)
family Acidaminococcaceae	Diabetic hypoglycemia	Weighted mode	7	0.734431	0.9389(0.6632-1.3292)
family Acidaminococcaceae	Diabetic hypoglycemia	Constrained maximum likelihood	7	0.552565	0.9418(0.7729-1.1478)
family Acidaminococcaceae	Diabetic ketoacidosis	Inverse variance weighted	7	0.0902237	0.8535(0.7106-1.0252)
family Acidaminococcaceae	Diabetic ketoacidosis	MR Egger	7	0.486023	0.8089(0.4654-1.4060)
family Acidaminococcaceae	Diabetic ketoacidosis	Weighted median	7	0.0890073	0.8041(0.6254-1.0338)
family Acidaminococcaceae	Diabetic ketoacidosis	Weighted mode	7	0.260707	0.8013(0.5648-1.1367)
family Acidaminococcaceae	Diabetic ketoacidosis	Constrained maximum likelihood	7	0.113438	0.8545(0.7034-1.0382)
family Acidaminococcaceae	Diabetic nephropathy	Inverse variance weighted	7	0.201967	0.8468(0.6558-1.0933)
family Acidaminococcaceae	Diabetic nephropathy	MR Egger	7	0.688814	0.8324(0.3569-1.9413)
family Acidaminococcaceae	Diabetic nephropathy	Weighted median	7	0.494276	0.8929(0.6454-1.2355)
family Acidaminococcaceae	Diabetic nephropathy	Weighted mode	7	0.562813	0.8823(0.5910-1.3173)
family Acidaminococcaceae	Diabetic nephropathy	Constrained maximum likelihood	7	0.236724	0.8529(0.6553-1.1101)
family Acidaminococcaceae	Diabetic neuropathy	Inverse variance weighted	7	0.00175984	0.6202(0.4598-0.8366)
family Acidaminococcaceae	Diabetic neuropathy	MR Egger	7	0.590475	1.3031(0.5282-3.2148)
family Acidaminococcaceae	Diabetic neuropathy	Weighted median	7	0.0590014	0.6744(0.4481-1.0151)
family Acidaminococcaceae	Diabetic neuropathy	Weighted mode	7	0.310582	0.7176(0.3989-1.2911)
family Acidaminococcaceae	Diabetic neuropathy	Constrained maximum likelihood	7	0.00526757	0.6157(0.4379-0.8656)
family Acidaminococcaceae	Diabetic retinopathy	Inverse variance weighted	7	0.674855	0.9670(0.8268-1.1311)
family Acidaminococcaceae	Diabetic retinopathy	MR Egger	7	0.546527	0.8525(0.5255-1.3831)
family Acidaminococcaceae	Diabetic retinopathy	Weighted median	7	0.360182	0.9098(0.7430-1.1140)
family Acidaminococcaceae	Diabetic retinopathy	Weighted mode	7	0.443865	0.8930(0.6812-1.1706)
family Acidaminococcaceae	Diabetic retinopathy	Constrained maximum likelihood	7	0.692852	0.9682(0.8248-1.1366)
family Actinomycetaceae	Charcot foot	Inverse variance weighted	4	0.341364	0.6851(0.3144-1.4931)
family Actinomycetaceae	Charcot foot	MR Egger	4	0.552736	0.5417(0.0991-2.9623)
family Actinomycetaceae	Charcot foot	Weighted median	4	0.429241	0.6897(0.2746-1.7325)
family Actinomycetaceae	Charcot foot	Weighted mode	4	0.425674	0.6295(0.2347-1.6884)
family Actinomycetaceae	Charcot foot	Constrained maximum likelihood	4	0.26609	0.6382(0.2892-1.4083)
family Actinomycetaceae	Diabetic hypoglycemia	Inverse variance weighted	4	0.241991	1.1300(0.9208-1.3866)
family Actinomycetaceae	Diabetic hypoglycemia	MR Egger	4	0.599189	1.1516(0.7364-1.8010)
family Actinomycetaceae	Diabetic hypoglycemia	Weighted median	4	0.306001	1.1367(0.8894-1.4527)
family Actinomycetaceae	Diabetic hypoglycemia	Weighted mode	4	0.431718	1.1396(0.8589-1.5121)
family Actinomycetaceae	Diabetic hypoglycemia	Constrained maximum likelihood	4	0.328865	1.1122(0.8985-1.3767)
family Actinomycetaceae	Diabetic ketoacidosis	Inverse variance weighted	4	0.970438	1.0040(0.8124-1.2409)
family Actinomycetaceae	Diabetic ketoacidosis	MR Egger	4	0.243809	1.4310(0.9311-2.1995)
family Actinomycetaceae	Diabetic ketoacidosis	Weighted median	4	0.926148	1.0122(0.7839-1.3069)
family Actinomycetaceae	Diabetic ketoacidosis	Weighted mode	4	0.318668	1.1751(0.9014-1.5318)
family Actinomycetaceae	Diabetic ketoacidosis	Constrained maximum likelihood	4	0.852109	0.9790(0.7831-1.2239)
family Actinomycetaceae	Diabetic nephropathy	Inverse variance weighted	4	0.988155	1.0020(0.7668-1.3093)
family Actinomycetaceae	Diabetic nephropathy	MR Egger	4	0.333556	1.4570(0.8129-2.6114)
family Actinomycetaceae	Diabetic nephropathy	Weighted median	4	0.639735	1.0784(0.7863-1.4790)
family Actinomycetaceae	Diabetic nephropathy	Weighted mode	4	0.531742	1.1379(0.7944-1.6300)
family Actinomycetaceae	Diabetic nephropathy	Constrained maximum likelihood	4	0.866027	0.9754(0.7306-1.3022)
family Actinomycetaceae	Diabetic neuropathy	Inverse variance weighted	4	0.751273	1.0540(0.7615-1.4587)
family Actinomycetaceae	Diabetic neuropathy	MR Egger	4	0.664833	1.2005(0.5891-2.4467)
family Actinomycetaceae	Diabetic neuropathy	Weighted median	4	0.658215	1.0936(0.7358-1.6254)
family Actinomycetaceae	Diabetic neuropathy	Weighted mode	4	0.73239	1.0938(0.6848-1.7471)
family Actinomycetaceae	Diabetic neuropathy	Constrained maximum likelihood	4	0.881046	1.0257(0.7358-1.4297)
family Actinomycetaceae	Diabetic retinopathy	Inverse variance weighted	4	0.35576	1.0857(0.9119-1.2926)
family Actinomycetaceae	Diabetic retinopathy	MR Egger	4	0.248943	1.3563(0.9356-1.9660)
family Actinomycetaceae	Diabetic retinopathy	Weighted median	4	0.322721	1.1156(0.8981-1.3859)
family Actinomycetaceae	Diabetic retinopathy	Weighted mode	4	0.289867	1.1702(0.9203-1.4880)
family Actinomycetaceae	Diabetic retinopathy	Constrained maximum likelihood	4	0.481382	1.0677(0.8898-1.2812)
family Alcaligenaceae	Charcot foot	Inverse variance weighted	11	0.628866	0.8104(0.3454-1.9011)
family Alcaligenaceae	Charcot foot	MR Egger	11	0.15742	16.7093(0.4663-598.7477)
family Alcaligenaceae	Charcot foot	Weighted median	11	0.390766	1.5808(0.5555-4.4986)
family Alcaligenaceae	Charcot foot	Weighted mode	11	0.437408	1.8595(0.4136-8.3600)
family Alcaligenaceae	Charcot foot	Constrained maximum likelihood	11	0.721013	0.8461(0.3380-2.1177)
family Alcaligenaceae	Diabetic hypoglycemia	Inverse variance weighted	11	0.0359356	0.7968(0.6444-0.9852)
family Alcaligenaceae	Diabetic hypoglycemia	MR Egger	11	0.773711	0.8565(0.3075-2.3857)
family Alcaligenaceae	Diabetic hypoglycemia	Weighted median	11	0.156988	0.8185(0.6203-1.0801)
family Alcaligenaceae	Diabetic hypoglycemia	Weighted mode	11	0.41813	0.8226(0.5228-1.2943)
family Alcaligenaceae	Diabetic hypoglycemia	Constrained maximum likelihood	11	0.0643391	0.7889(0.6137-1.0142)
family Alcaligenaceae	Diabetic ketoacidosis	Inverse variance weighted	11	0.0812858	0.8389(0.6885-1.0221)
family Alcaligenaceae	Diabetic ketoacidosis	MR Egger	11	0.866133	1.0834(0.4383-2.6781)
family Alcaligenaceae	Diabetic ketoacidosis	Weighted median	11	0.686028	0.9453(0.7197-1.2416)
family Alcaligenaceae	Diabetic ketoacidosis	Weighted mode	11	0.825676	1.0570(0.6537-1.7090)
family Alcaligenaceae	Diabetic ketoacidosis	Constrained maximum likelihood	11	0.11152	0.8289(0.6578-1.0444)
family Alcaligenaceae	Diabetic nephropathy	Inverse variance weighted	11	0.287521	0.8416(0.6126-1.1564)
family Alcaligenaceae	Diabetic nephropathy	MR Egger	11	0.939438	1.0629(0.2301-4.9104)
family Alcaligenaceae	Diabetic nephropathy	Weighted median	11	0.513364	0.8767(0.5910-1.3007)
family Alcaligenaceae	Diabetic nephropathy	Weighted mode	11	0.859065	0.9426(0.4989-1.7807)
family Alcaligenaceae	Diabetic nephropathy	Constrained maximum likelihood	11	0.345377	0.8442(0.5939-1.2001)
family Alcaligenaceae	Diabetic neuropathy	Inverse variance weighted	11	0.349461	0.8497(0.6040-1.1952)
family Alcaligenaceae	Diabetic neuropathy	MR Egger	11	0.309443	2.2907(0.5069-10.3511)
family Alcaligenaceae	Diabetic neuropathy	Weighted median	11	0.399608	0.8246(0.5264-1.2917)
family Alcaligenaceae	Diabetic neuropathy	Weighted mode	11	0.671756	0.8529(0.4174-1.7427)
family Alcaligenaceae	Diabetic neuropathy	Constrained maximum likelihood	11	0.378604	0.8376(0.5645-1.2427)
family Alcaligenaceae	Diabetic retinopathy	Inverse variance weighted	11	0.185087	0.8920(0.7532-1.0563)
family Alcaligenaceae	Diabetic retinopathy	MR Egger	11	0.38321	0.6960(0.3207-1.5105)
family Alcaligenaceae	Diabetic retinopathy	Weighted median	11	0.621223	0.9450(0.7549-1.1828)
family Alcaligenaceae	Diabetic retinopathy	Weighted mode	11	0.924994	1.0173(0.7181-1.4411)
family Alcaligenaceae	Diabetic retinopathy	Constrained maximum likelihood	11	0.213556	0.8839(0.7278-1.0736)
family Bacteroidaceae	Charcot foot	Inverse variance weighted	8	0.0979881	2.2674(0.8598-5.9794)
family Bacteroidaceae	Charcot foot	MR Egger	8	0.0815941	133.6525(1.3560-13172.9040)
family Bacteroidaceae	Charcot foot	Weighted median	8	0.224098	2.0771(0.6392-6.7493)
family Bacteroidaceae	Charcot foot	Weighted mode	8	0.16709	5.1681(0.6403-41.7157)
family Bacteroidaceae	Charcot foot	Constrained maximum likelihood	8	0.092792	2.4144(0.8638-6.7486)
family Bacteroidaceae	Diabetic hypoglycemia	Inverse variance weighted	8	0.0661879	0.8077(0.6432-1.0144)
family Bacteroidaceae	Diabetic hypoglycemia	MR Egger	8	0.121336	0.3305(0.0992-1.1007)
family Bacteroidaceae	Diabetic hypoglycemia	Weighted median	8	0.207161	0.8234(0.6088-1.1136)
family Bacteroidaceae	Diabetic hypoglycemia	Weighted mode	8	0.657334	0.8969(0.5660-1.4214)
family Bacteroidaceae	Diabetic hypoglycemia	Constrained maximum likelihood	8	0.124636	0.8185(0.6339-1.0569)
family Bacteroidaceae	Diabetic ketoacidosis	Inverse variance weighted	8	0.114561	0.8369(0.6709-1.0440)
family Bacteroidaceae	Diabetic ketoacidosis	MR Egger	8	0.354224	0.5492(0.1704-1.7698)
family Bacteroidaceae	Diabetic ketoacidosis	Weighted median	8	0.645602	0.9329(0.6938-1.2544)
family Bacteroidaceae	Diabetic ketoacidosis	Weighted mode	8	0.977326	0.9928(0.6122-1.6100)
family Bacteroidaceae	Diabetic ketoacidosis	Constrained maximum likelihood	8	0.187874	0.8464(0.6604-1.0848)
family Bacteroidaceae	Diabetic nephropathy	Inverse variance weighted	8	0.0464081	0.7164(0.5160-0.9947)
family Bacteroidaceae	Diabetic nephropathy	MR Egger	8	0.993965	0.9926(0.1551-6.3529)
family Bacteroidaceae	Diabetic nephropathy	Weighted median	8	0.204899	0.7708(0.5153-1.1528)
family Bacteroidaceae	Diabetic nephropathy	Weighted mode	8	0.694101	0.8778(0.4707-1.6371)
family Bacteroidaceae	Diabetic nephropathy	Constrained maximum likelihood	8	0.0770062	0.7252(0.5079-1.0354)
family Bacteroidaceae	Diabetic neuropathy	Inverse variance weighted	8	0.250509	0.8093(0.5642-1.1610)
family Bacteroidaceae	Diabetic neuropathy	MR Egger	8	0.561191	1.8171(0.2708-12.1932)
family Bacteroidaceae	Diabetic neuropathy	Weighted median	8	0.187621	0.7260(0.4509-1.1689)
family Bacteroidaceae	Diabetic neuropathy	Weighted mode	8	0.350771	0.6729(0.3094-1.4632)
family Bacteroidaceae	Diabetic neuropathy	Constrained maximum likelihood	8	0.336068	0.8227(0.5527-1.2245)
family Bacteroidaceae	Diabetic retinopathy	Inverse variance weighted	8	0.226889	0.8899(0.7364-1.0753)
family Bacteroidaceae	Diabetic retinopathy	MR Egger	8	0.580162	0.7420(0.2728-2.0183)
family Bacteroidaceae	Diabetic retinopathy	Weighted median	8	0.230496	0.8603(0.6726-1.1002)
family Bacteroidaceae	Diabetic retinopathy	Weighted mode	8	0.392505	0.8357(0.5680-1.2295)
family Bacteroidaceae	Diabetic retinopathy	Constrained maximum likelihood	8	0.306231	0.8984(0.7318-1.1030)
family Bacteroidales S24 7group	Charcot foot	Inverse variance weighted	8	0.750125	1.1246(0.5460-2.3161)
family Bacteroidales S24 7group	Charcot foot	MR Egger	8	0.961688	0.9231(0.0402-21.1814)
family Bacteroidales S24 7group	Charcot foot	Weighted median	8	0.810401	0.9054(0.4021-2.0389)
family Bacteroidales S24 7group	Charcot foot	Weighted mode	8	0.534588	0.7056(0.2477-2.0097)
family Bacteroidales S24 7group	Charcot foot	Constrained maximum likelihood	8	0.836062	1.0775(0.5314-2.1847)
family Bacteroidales S24 7group	Diabetic hypoglycemia	Inverse variance weighted (multiplicative random effects)	8	0.419752	1.1197(0.8508-1.4738)
family Bacteroidales S24 7group	Diabetic hypoglycemia	MR Egger	8	0.81213	1.1635(0.3522-3.8441)
family Bacteroidales S24 7group	Diabetic hypoglycemia	Weighted median	8	0.509887	1.0851(0.8511-1.3836)
family Bacteroidales S24 7group	Diabetic hypoglycemia	Weighted mode	8	0.945552	1.0150(0.6725-1.5320)
family Bacteroidales S24 7group	Diabetic hypoglycemia	Constrained maximum likelihood	8	0.436204	1.1093(0.8543-1.4405)
family Bacteroidales S24 7group	Diabetic ketoacidosis	Inverse variance weighted	8	0.163449	1.1104(0.9583-1.2867)
family Bacteroidales S24 7group	Diabetic ketoacidosis	MR Egger	8	0.656233	1.1534(0.6345-2.0968)
family Bacteroidales S24 7group	Diabetic ketoacidosis	Weighted median	8	0.193302	1.1335(0.9385-1.3691)
family Bacteroidales S24 7group	Diabetic ketoacidosis	Weighted mode	8	0.199439	1.2199(0.9266-1.6060)
family Bacteroidales S24 7group	Diabetic ketoacidosis	Constrained maximum likelihood	8	0.164159	1.1250(0.9530-1.3281)
family Bacteroidales S24 7group	Diabetic nephropathy	Inverse variance weighted	8	0.570154	1.0737(0.8400-1.3724)
family Bacteroidales S24 7group	Diabetic nephropathy	MR Egger	8	0.587947	0.7425(0.2677-2.0590)
family Bacteroidales S24 7group	Diabetic nephropathy	Weighted median	8	0.9588	1.0076(0.7562-1.3425)
family Bacteroidales S24 7group	Diabetic nephropathy	Weighted mode	8	0.785345	0.9442(0.6343-1.4055)
family Bacteroidales S24 7group	Diabetic nephropathy	Constrained maximum likelihood	8	0.557904	1.0711(0.8513-1.3475)
family Bacteroidales S24 7group	Diabetic neuropathy	Inverse variance weighted	8	0.705021	0.9505(0.7310-1.2361)
family Bacteroidales S24 7group	Diabetic neuropathy	MR Egger	8	0.0472386	0.2922(0.1109-0.7700)
family Bacteroidales S24 7group	Diabetic neuropathy	Weighted median	8	0.865387	0.9724(0.7037-1.3437)
family Bacteroidales S24 7group	Diabetic neuropathy	Weighted mode	8	0.939537	1.0206(0.6143-1.6954)
family Bacteroidales S24 7group	Diabetic neuropathy	Constrained maximum likelihood	8	0.84008	0.9722(0.7396-1.2781)
family Bacteroidales S24 7group	Diabetic retinopathy	Inverse variance weighted	8	0.0229621	1.1709(1.0220-1.3415)
family Bacteroidales S24 7group	Diabetic retinopathy	MR Egger	8	0.869631	1.0525(0.5863-1.8894)
family Bacteroidales S24 7group	Diabetic retinopathy	Weighted median	8	0.0330191	1.2171(1.0160-1.4580)
family Bacteroidales S24 7group	Diabetic retinopathy	Weighted mode	8	0.13318	1.2904(0.9615-1.7317)
family Bacteroidales S24 7group	Diabetic retinopathy	Constrained maximum likelihood	8	0.0240842	1.1853(1.0225-1.3740)
family Bifidobacteriaceae	Charcot foot	Inverse variance weighted	11	0.704131	1.1526(0.5538-2.3990)
family Bifidobacteriaceae	Charcot foot	MR Egger	11	0.723619	0.6289(0.0521-7.5922)
family Bifidobacteriaceae	Charcot foot	Weighted median	11	0.562679	0.7553(0.2921-1.9531)
family Bifidobacteriaceae	Charcot foot	Weighted mode	11	0.407844	0.6263(0.2166-1.8105)
family Bifidobacteriaceae	Charcot foot	Constrained maximum likelihood	11	0.795256	1.0960(0.5484-2.1904)
family Bifidobacteriaceae	Diabetic hypoglycemia	Inverse variance weighted	11	0.968461	1.0033(0.8514-1.1824)
family Bifidobacteriaceae	Diabetic hypoglycemia	MR Egger	11	0.401611	1.2724(0.7442-2.1757)
family Bifidobacteriaceae	Diabetic hypoglycemia	Weighted median	11	0.938226	1.0092(0.8001-1.2731)
family Bifidobacteriaceae	Diabetic hypoglycemia	Weighted mode	11	0.921458	1.0145(0.7669-1.3422)
family Bifidobacteriaceae	Diabetic hypoglycemia	Constrained maximum likelihood	11	0.965726	1.0036(0.8501-1.1849)
family Bifidobacteriaceae	Diabetic ketoacidosis	Inverse variance weighted	11	0.29844	1.0992(0.9197-1.3139)
family Bifidobacteriaceae	Diabetic ketoacidosis	MR Egger	11	0.516435	1.2337(0.6707-2.2692)
family Bifidobacteriaceae	Diabetic ketoacidosis	Weighted median	11	0.723155	1.0420(0.8299-1.3082)
family Bifidobacteriaceae	Diabetic ketoacidosis	Weighted mode	11	0.677026	1.0584(0.8166-1.3718)
family Bifidobacteriaceae	Diabetic ketoacidosis	Constrained maximum likelihood	11	0.272852	1.1012(0.9269-1.3083)
family Bifidobacteriaceae	Diabetic nephropathy	Inverse variance weighted	11	0.0960653	1.2007(0.9680-1.4893)
family Bifidobacteriaceae	Diabetic nephropathy	MR Egger	11	0.660577	0.8499(0.4211-1.7152)
family Bifidobacteriaceae	Diabetic nephropathy	Weighted median	11	0.885102	1.0218(0.7623-1.3698)
family Bifidobacteriaceae	Diabetic nephropathy	Weighted mode	11	0.785685	0.9500(0.6628-1.3616)
family Bifidobacteriaceae	Diabetic nephropathy	Constrained maximum likelihood	11	0.142806	1.1956(0.9415-1.5183)
family Bifidobacteriaceae	Diabetic neuropathy	Inverse variance weighted	11	0.592951	0.9106(0.6461-1.2835)
family Bifidobacteriaceae	Diabetic neuropathy	MR Egger	11	0.97225	1.0218(0.3139-3.3263)
family Bifidobacteriaceae	Diabetic neuropathy	Weighted median	11	0.612623	1.0999(0.7608-1.5901)
family Bifidobacteriaceae	Diabetic neuropathy	Weighted mode	11	0.243786	1.3338(0.8456-2.1040)
family Bifidobacteriaceae	Diabetic neuropathy	Constrained maximum likelihood	11	0.733757	0.9488(0.7011-1.2842)
family Bifidobacteriaceae	Diabetic retinopathy	Inverse variance weighted	11	0.0540926	1.1942(0.9969-1.4307)
family Bifidobacteriaceae	Diabetic retinopathy	MR Egger	11	0.326786	1.3835(0.7491-2.5550)
family Bifidobacteriaceae	Diabetic retinopathy	Weighted median	11	0.142471	1.1643(0.9501-1.4268)
family Bifidobacteriaceae	Diabetic retinopathy	Weighted mode	11	0.129388	1.2026(0.9663-1.4967)
family Bifidobacteriaceae	Diabetic retinopathy	Constrained maximum likelihood	11	0.0282748	1.1966(1.0193-1.4047)
family Clostridiaceae1	Charcot foot	Inverse variance weighted (multiplicative random effects)	10	0.861255	0.9165(0.3446-2.4372)
family Clostridiaceae1	Charcot foot	MR Egger	10	0.98392	1.0326(0.0502-21.2198)
family Clostridiaceae1	Charcot foot	Weighted median	10	0.859526	1.0993(0.3854-3.1357)
family Clostridiaceae1	Charcot foot	Weighted mode	10	0.45828	1.6825(0.4513-6.2727)
family Clostridiaceae1	Charcot foot	Constrained maximum likelihood	10	0.739915	1.1668(0.4694-2.9004)
family Clostridiaceae1	Diabetic hypoglycemia	Inverse variance weighted	10	0.33012	1.0969(0.9106-1.3213)
family Clostridiaceae1	Diabetic hypoglycemia	MR Egger	10	0.535813	0.8357(0.4851-1.4397)
family Clostridiaceae1	Diabetic hypoglycemia	Weighted median	10	0.44386	1.1010(0.8607-1.4084)
family Clostridiaceae1	Diabetic hypoglycemia	Weighted mode	10	0.618993	1.0922(0.7808-1.5278)
family Clostridiaceae1	Diabetic hypoglycemia	Constrained maximum likelihood	10	0.352387	1.0974(0.9022-1.3348)
family Clostridiaceae1	Diabetic ketoacidosis	Inverse variance weighted	10	0.459682	1.0731(0.8901-1.2936)
family Clostridiaceae1	Diabetic ketoacidosis	MR Egger	10	0.492687	0.8189(0.4749-1.4119)
family Clostridiaceae1	Diabetic ketoacidosis	Weighted median	10	0.548374	1.0755(0.8480-1.3641)
family Clostridiaceae1	Diabetic ketoacidosis	Weighted mode	10	0.554372	1.1021(0.8081-1.5029)
family Clostridiaceae1	Diabetic ketoacidosis	Constrained maximum likelihood	10	0.553019	1.0644(0.8660-1.3084)
family Clostridiaceae1	Diabetic nephropathy	Inverse variance weighted	10	0.709605	0.9542(0.7456-1.2212)
family Clostridiaceae1	Diabetic nephropathy	MR Egger	10	0.402473	0.7179(0.3444-1.4968)
family Clostridiaceae1	Diabetic nephropathy	Weighted median	10	0.266136	0.8288(0.5952-1.1540)
family Clostridiaceae1	Diabetic nephropathy	Weighted mode	10	0.292513	0.7594(0.4688-1.2303)
family Clostridiaceae1	Diabetic nephropathy	Constrained maximum likelihood	10	0.697589	0.9461(0.7153-1.2513)
family Clostridiaceae1	Diabetic neuropathy	Inverse variance weighted	10	0.237858	0.8132(0.5768-1.1464)
family Clostridiaceae1	Diabetic neuropathy	MR Egger	10	0.53821	0.7063(0.2448-2.0382)
family Clostridiaceae1	Diabetic neuropathy	Weighted median	10	0.409998	0.8407(0.5564-1.2703)
family Clostridiaceae1	Diabetic neuropathy	Weighted mode	10	0.478613	0.8266(0.4990-1.3695)
family Clostridiaceae1	Diabetic neuropathy	Constrained maximum likelihood	10	0.320775	0.8305(0.5755-1.1984)
family Clostridiaceae1	Diabetic retinopathy	Inverse variance weighted	10	0.231237	0.9098(0.7793-1.0621)
family Clostridiaceae1	Diabetic retinopathy	MR Egger	10	0.308046	0.7777(0.4946-1.2229)
family Clostridiaceae1	Diabetic retinopathy	Weighted median	10	0.966208	1.0047(0.8079-1.2494)
family Clostridiaceae1	Diabetic retinopathy	Weighted mode	10	0.605124	1.1135(0.7514-1.6501)
family Clostridiaceae1	Diabetic retinopathy	Constrained maximum likelihood	10	0.271859	0.9074(0.7630-1.0791)
family Clostridiales vadin BB60 group	Charcot foot	Inverse variance weighted	15	0.398426	1.2373(0.7548-2.0283)
family Clostridiales vadin BB60 group	Charcot foot	MR Egger	15	0.106097	3.3157(0.8570-12.8282)
family Clostridiales vadin BB60 group	Charcot foot	Weighted median	15	0.21316	1.5552(0.7760-3.1171)
family Clostridiales vadin BB60 group	Charcot foot	Weighted mode	15	0.373115	1.5852(0.5941-4.2295)
family Clostridiales vadin BB60 group	Charcot foot	Constrained maximum likelihood	15	0.394557	1.2460(0.7510-2.0674)
family Clostridiales vadin BB60 group	Diabetic hypoglycemia	Inverse variance weighted	15	0.670556	1.0338(0.8869-1.2051)
family Clostridiales vadin BB60 group	Diabetic hypoglycemia	MR Egger	15	0.915074	1.0244(0.6631-1.5827)
family Clostridiales vadin BB60 group	Diabetic hypoglycemia	Weighted median	15	0.677991	0.9615(0.7990-1.1571)
family Clostridiales vadin BB60 group	Diabetic hypoglycemia	Weighted mode	15	0.616823	0.9374(0.7318-1.2007)
family Clostridiales vadin BB60 group	Diabetic hypoglycemia	Constrained maximum likelihood	15	0.72391	1.0274(0.8844-1.1936)
family Clostridiales vadin BB60 group	Diabetic ketoacidosis	Inverse variance weighted	15	0.389895	1.0576(0.9308-1.2017)
family Clostridiales vadin BB60 group	Diabetic ketoacidosis	MR Egger	15	0.730444	0.9382(0.6577-1.3383)
family Clostridiales vadin BB60 group	Diabetic ketoacidosis	Weighted median	15	0.919429	1.0095(0.8412-1.2114)
family Clostridiales vadin BB60 group	Diabetic ketoacidosis	Weighted mode	15	0.650982	0.9358(0.7062-1.2400)
family Clostridiales vadin BB60 group	Diabetic ketoacidosis	Constrained maximum likelihood	15	0.397002	1.0609(0.9253-1.2164)
family Clostridiales vadin BB60 group	Diabetic nephropathy	Inverse variance weighted	15	0.958314	0.9950(0.8245-1.2007)
family Clostridiales vadin BB60 group	Diabetic nephropathy	MR Egger	15	0.108809	0.6579(0.4084-1.0597)
family Clostridiales vadin BB60 group	Diabetic nephropathy	Weighted median	15	0.331613	0.8873(0.6971-1.1295)
family Clostridiales vadin BB60 group	Diabetic nephropathy	Weighted mode	15	0.496639	0.8954(0.6565-1.2212)
family Clostridiales vadin BB60 group	Diabetic nephropathy	Constrained maximum likelihood	15	0.851371	0.9820(0.8119-1.1877)
family Clostridiales vadin BB60 group	Diabetic neuropathy	Inverse variance weighted	15	0.589928	1.0733(0.8298-1.3882)
family Clostridiales vadin BB60 group	Diabetic neuropathy	MR Egger	15	0.253772	1.5326(0.7605-3.0886)
family Clostridiales vadin BB60 group	Diabetic neuropathy	Weighted median	15	0.877238	1.0239(0.7585-1.3823)
family Clostridiales vadin BB60 group	Diabetic neuropathy	Weighted mode	15	0.836469	1.0436(0.7014-1.5527)
family Clostridiales vadin BB60 group	Diabetic neuropathy	Constrained maximum likelihood	15	0.468717	1.0910(0.8620-1.3810)
family Clostridiales vadin BB60 group	Diabetic retinopathy	Inverse variance weighted	15	0.00261759	1.1804(1.0595-1.3151)
family Clostridiales vadin BB60 group	Diabetic retinopathy	MR Egger	15	0.960387	0.9924(0.7386-1.3333)
family Clostridiales vadin BB60 group	Diabetic retinopathy	Weighted median	15	0.108792	1.1321(0.9728-1.3174)
family Clostridiales vadin BB60 group	Diabetic retinopathy	Weighted mode	15	0.512825	1.0808(0.8614-1.3562)
family Clostridiales vadin BB60 group	Diabetic retinopathy	Constrained maximum likelihood	15	0.00409228	1.1862(1.0557-1.3328)
family Coriobacteriaceae	Charcot foot	Inverse variance weighted	14	0.56279	1.2238(0.6175-2.4256)
family Coriobacteriaceae	Charcot foot	MR Egger	14	0.10238	0.0802(0.0049-1.3144)
family Coriobacteriaceae	Charcot foot	Weighted median	14	0.822759	0.8996(0.3563-2.2712)
family Coriobacteriaceae	Charcot foot	Weighted mode	14	0.686905	0.7115(0.1411-3.5893)
family Coriobacteriaceae	Charcot foot	Constrained maximum likelihood	14	0.6621	1.1890(0.5471-2.5839)
family Coriobacteriaceae	Diabetic hypoglycemia	Inverse variance weighted	14	0.458807	0.9254(0.7538-1.1361)
family Coriobacteriaceae	Diabetic hypoglycemia	MR Egger	14	0.344163	0.6525(0.2790-1.5262)
family Coriobacteriaceae	Diabetic hypoglycemia	Weighted median	14	0.594711	0.9335(0.7245-1.2028)
family Coriobacteriaceae	Diabetic hypoglycemia	Weighted mode	14	0.792663	0.9411(0.6039-1.4665)
family Coriobacteriaceae	Diabetic hypoglycemia	Constrained maximum likelihood	14	0.458541	0.9179(0.7318-1.1513)
family Coriobacteriaceae	Diabetic ketoacidosis	Inverse variance weighted	14	0.891271	1.0123(0.8497-1.2060)
family Coriobacteriaceae	Diabetic ketoacidosis	MR Egger	14	0.463949	1.3184(0.6442-2.6986)
family Coriobacteriaceae	Diabetic ketoacidosis	Weighted median	14	0.912762	0.9863(0.7702-1.2629)
family Coriobacteriaceae	Diabetic ketoacidosis	Weighted mode	14	0.978669	0.9945(0.6693-1.4778)
family Coriobacteriaceae	Diabetic ketoacidosis	Constrained maximum likelihood	14	0.957862	1.0055(0.8214-1.2309)
family Coriobacteriaceae	Diabetic nephropathy	Inverse variance weighted	14	0.394983	0.9034(0.7148-1.1417)
family Coriobacteriaceae	Diabetic nephropathy	MR Egger	14	0.5339	0.7316(0.2812-1.9036)
family Coriobacteriaceae	Diabetic nephropathy	Weighted median	14	0.884396	1.0236(0.7474-1.4018)
family Coriobacteriaceae	Diabetic nephropathy	Weighted mode	14	0.668482	1.1276(0.6588-1.9300)
family Coriobacteriaceae	Diabetic nephropathy	Constrained maximum likelihood	14	0.45846	0.9038(0.6918-1.1808)
family Coriobacteriaceae	Diabetic neuropathy	Inverse variance weighted	14	0.707699	0.9468(0.7116-1.2598)
family Coriobacteriaceae	Diabetic neuropathy	MR Egger	14	0.263597	0.4967(0.1542-1.5995)
family Coriobacteriaceae	Diabetic neuropathy	Weighted median	14	0.546063	0.8836(0.5911-1.3207)
family Coriobacteriaceae	Diabetic neuropathy	Weighted mode	14	0.31304	0.6919(0.3478-1.3764)
family Coriobacteriaceae	Diabetic neuropathy	Constrained maximum likelihood	14	0.699738	0.9365(0.6711-1.3070)
family Coriobacteriaceae	Diabetic retinopathy	Inverse variance weighted	14	0.245493	1.0927(0.9408-1.2692)
family Coriobacteriaceae	Diabetic retinopathy	MR Egger	14	0.446432	1.2782(0.6937-2.3554)
family Coriobacteriaceae	Diabetic retinopathy	Weighted median	14	0.618921	1.0532(0.8585-1.2921)
family Coriobacteriaceae	Diabetic retinopathy	Weighted mode	14	0.609032	0.9076(0.6315-1.3043)
family Coriobacteriaceae	Diabetic retinopathy	Constrained maximum likelihood	14	0.340145	1.0866(0.9161-1.2889)
family Defluviitaleaceae	Charcot foot	Inverse variance weighted	11	0.135352	0.6593(0.3816-1.1390)
family Defluviitaleaceae	Charcot foot	MR Egger	11	0.192903	3.8196(0.5908-24.6934)
family Defluviitaleaceae	Charcot foot	Weighted median	11	0.0904084	0.5320(0.2562-1.1045)
family Defluviitaleaceae	Charcot foot	Weighted mode	11	0.268649	0.4870(0.1461-1.6233)
family Defluviitaleaceae	Charcot foot	Constrained maximum likelihood	11	0.138377	0.6169(0.3256-1.1687)
family Defluviitaleaceae	Diabetic hypoglycemia	Inverse variance weighted	11	0.00372014	0.8080(0.6997-0.9332)
family Defluviitaleaceae	Diabetic hypoglycemia	MR Egger	11	0.869764	1.0432(0.6381-1.7055)
family Defluviitaleaceae	Diabetic hypoglycemia	Weighted median	11	0.0538008	0.8250(0.6784-1.0032)
family Defluviitaleaceae	Diabetic hypoglycemia	Weighted mode	11	0.279912	0.8400(0.6229-1.1329)
family Defluviitaleaceae	Diabetic hypoglycemia	Constrained maximum likelihood	11	0.00691912	0.7996(0.6799-0.9405)
family Defluviitaleaceae	Diabetic ketoacidosis	Inverse variance weighted	11	0.12172	0.8953(0.7784-1.0299)
family Defluviitaleaceae	Diabetic ketoacidosis	MR Egger	11	0.5738	0.8674(0.5379-1.3987)
family Defluviitaleaceae	Diabetic ketoacidosis	Weighted median	11	0.10302	0.8528(0.7042-1.0327)
family Defluviitaleaceae	Diabetic ketoacidosis	Weighted mode	11	0.238522	0.8247(0.6102-1.1147)
family Defluviitaleaceae	Diabetic ketoacidosis	Constrained maximum likelihood	11	0.105687	0.8851(0.7634-1.0262)
family Defluviitaleaceae	Diabetic nephropathy	Inverse variance weighted	11	0.346508	0.9140(0.7579-1.1022)
family Defluviitaleaceae	Diabetic nephropathy	MR Egger	11	0.474019	1.2757(0.6735-2.4163)
family Defluviitaleaceae	Diabetic nephropathy	Weighted median	11	0.397564	0.8925(0.6857-1.1616)
family Defluviitaleaceae	Diabetic nephropathy	Weighted mode	11	0.581139	0.8868(0.5869-1.3401)
family Defluviitaleaceae	Diabetic nephropathy	Constrained maximum likelihood	11	0.348395	0.9057(0.7362-1.1141)
family Defluviitaleaceae	Diabetic neuropathy	Inverse variance weighted	11	0.531202	0.9298(0.7405-1.1676)
family Defluviitaleaceae	Diabetic neuropathy	MR Egger	11	0.589814	0.8015(0.3689-1.7414)
family Defluviitaleaceae	Diabetic neuropathy	Weighted median	11	0.798734	0.9616(0.7115-1.2996)
family Defluviitaleaceae	Diabetic neuropathy	Weighted mode	11	0.780466	1.0739(0.6593-1.7493)
family Defluviitaleaceae	Diabetic neuropathy	Constrained maximum likelihood	11	0.465226	0.9152(0.7214-1.1610)
family Defluviitaleaceae	Diabetic retinopathy	Inverse variance weighted	11	0.116589	0.9067(0.8023-1.0247)
family Defluviitaleaceae	Diabetic retinopathy	MR Egger	11	0.703308	0.9155(0.5894-1.4219)
family Defluviitaleaceae	Diabetic retinopathy	Weighted median	11	0.274198	0.9107(0.7702-1.0769)
family Defluviitaleaceae	Diabetic retinopathy	Weighted mode	11	0.417758	0.9074(0.7244-1.1367)
family Defluviitaleaceae	Diabetic retinopathy	Constrained maximum likelihood	11	0.117292	0.9015(0.7917-1.0264)
family Desulfovibrionaceae	Charcot foot	Inverse variance weighted	9	0.42276	1.3871(0.6232-3.0871)
family Desulfovibrionaceae	Charcot foot	MR Egger	9	0.169488	13.1487(0.4864-355.4327)
family Desulfovibrionaceae	Charcot foot	Weighted median	9	0.819281	1.1353(0.3822-3.3725)
family Desulfovibrionaceae	Charcot foot	Weighted mode	9	0.892994	0.8860(0.1605-4.8915)
family Desulfovibrionaceae	Charcot foot	Constrained maximum likelihood	9	0.483886	1.3711(0.5667-3.3173)
family Desulfovibrionaceae	Diabetic hypoglycemia	Inverse variance weighted	9	0.871547	0.9828(0.7966-1.2125)
family Desulfovibrionaceae	Diabetic hypoglycemia	MR Egger	9	0.72058	1.1789(0.4958-2.8033)
family Desulfovibrionaceae	Diabetic hypoglycemia	Weighted median	9	0.996275	1.0007(0.7594-1.3186)
family Desulfovibrionaceae	Diabetic hypoglycemia	Weighted mode	9	0.707843	0.9216(0.6103-1.3916)
family Desulfovibrionaceae	Diabetic hypoglycemia	Constrained maximum likelihood	9	0.890926	0.9850(0.7941-1.2218)
family Desulfovibrionaceae	Diabetic ketoacidosis	Inverse variance weighted	9	0.12346	0.8490(0.6894-1.0456)
family Desulfovibrionaceae	Diabetic ketoacidosis	MR Egger	9	0.487154	0.7118(0.2869-1.7658)
family Desulfovibrionaceae	Diabetic ketoacidosis	Weighted median	9	0.0235311	0.7177(0.5385-0.9563)
family Desulfovibrionaceae	Diabetic ketoacidosis	Weighted mode	9	0.117961	0.6864(0.4505-1.0458)
family Desulfovibrionaceae	Diabetic ketoacidosis	Constrained maximum likelihood	9	0.149139	0.8450(0.6722-1.0623)
family Desulfovibrionaceae	Diabetic nephropathy	Inverse variance weighted	9	0.137898	1.2301(0.9357-1.6171)
family Desulfovibrionaceae	Diabetic nephropathy	MR Egger	9	0.219186	0.4605(0.1493-1.4203)
family Desulfovibrionaceae	Diabetic nephropathy	Weighted median	9	0.200169	1.2825(0.8765-1.8765)
family Desulfovibrionaceae	Diabetic nephropathy	Weighted mode	9	0.480288	1.2394(0.7021-2.1881)
family Desulfovibrionaceae	Diabetic nephropathy	Constrained maximum likelihood	9	0.173394	1.2464(0.9077-1.7115)
family Desulfovibrionaceae	Diabetic neuropathy	Inverse variance weighted	9	0.494247	1.1230(0.8052-1.5664)
family Desulfovibrionaceae	Diabetic neuropathy	MR Egger	9	0.18752	0.3588(0.0907-1.4198)
family Desulfovibrionaceae	Diabetic neuropathy	Weighted median	9	0.82642	1.0515(0.6711-1.6476)
family Desulfovibrionaceae	Diabetic neuropathy	Weighted mode	9	0.627334	0.8454(0.4403-1.6230)
family Desulfovibrionaceae	Diabetic neuropathy	Constrained maximum likelihood	9	0.49625	1.1285(0.7967-1.5984)
family Desulfovibrionaceae	Diabetic retinopathy	Inverse variance weighted	9	0.640441	1.0425(0.8754-1.2415)
family Desulfovibrionaceae	Diabetic retinopathy	MR Egger	9	0.199891	1.6816(0.8187-3.4540)
family Desulfovibrionaceae	Diabetic retinopathy	Weighted median	9	0.382054	1.1123(0.8762-1.4119)
family Desulfovibrionaceae	Diabetic retinopathy	Weighted mode	9	0.410557	1.1753(0.8162-1.6923)
family Desulfovibrionaceae	Diabetic retinopathy	Constrained maximum likelihood	9	0.6638	1.0423(0.8646-1.2566)
family Enterobacteriaceae	Charcot foot	Inverse variance weighted	7	0.885945	1.0674(0.4379-2.6015)
family Enterobacteriaceae	Charcot foot	MR Egger	7	0.396488	0.0795(0.0004-16.8105)
family Enterobacteriaceae	Charcot foot	Weighted median	7	0.610559	0.7347(0.2242-2.4070)
family Enterobacteriaceae	Charcot foot	Weighted mode	7	0.62808	0.6198(0.0987-3.8921)
family Enterobacteriaceae	Charcot foot	Constrained maximum likelihood	7	0.957772	1.0261(0.3956-2.6615)
family Enterobacteriaceae	Diabetic hypoglycemia	Inverse variance weighted	7	0.143938	0.8402(0.6651-1.0612)
family Enterobacteriaceae	Diabetic hypoglycemia	MR Egger	7	0.124403	0.2688(0.0666-1.0856)
family Enterobacteriaceae	Diabetic hypoglycemia	Weighted median	7	0.622697	0.9232(0.6714-1.2694)
family Enterobacteriaceae	Diabetic hypoglycemia	Weighted mode	7	0.987936	0.9963(0.6261-1.5852)
family Enterobacteriaceae	Diabetic hypoglycemia	Constrained maximum likelihood	7	0.153499	0.8321(0.6464-1.0710)
family Enterobacteriaceae	Diabetic ketoacidosis	Inverse variance weighted	7	0.941451	0.9915(0.7901-1.2443)
family Enterobacteriaceae	Diabetic ketoacidosis	MR Egger	7	0.776543	0.8127(0.2092-3.1574)
family Enterobacteriaceae	Diabetic ketoacidosis	Weighted median	7	0.733272	1.0531(0.7819-1.4184)
family Enterobacteriaceae	Diabetic ketoacidosis	Weighted mode	7	0.616018	1.1277(0.7222-1.7609)
family Enterobacteriaceae	Diabetic ketoacidosis	Constrained maximum likelihood	7	0.913314	0.9867(0.7758-1.2550)
family Enterobacteriaceae	Diabetic nephropathy	Inverse variance weighted	7	0.0983538	0.7740(0.5713-1.0487)
family Enterobacteriaceae	Diabetic nephropathy	MR Egger	7	0.762194	0.7437(0.1210-4.5718)
family Enterobacteriaceae	Diabetic nephropathy	Weighted median	7	0.31177	0.8187(0.5557-1.2063)
family Enterobacteriaceae	Diabetic nephropathy	Weighted mode	7	0.402877	0.7891(0.4710-1.3220)
family Enterobacteriaceae	Diabetic nephropathy	Constrained maximum likelihood	7	0.105373	0.7671(0.5566-1.0573)
family Enterobacteriaceae	Diabetic neuropathy	Inverse variance weighted	7	0.853927	1.0353(0.7154-1.4983)
family Enterobacteriaceae	Diabetic neuropathy	MR Egger	7	0.650762	0.5817(0.0640-5.2895)
family Enterobacteriaceae	Diabetic neuropathy	Weighted median	7	0.469497	1.1839(0.7493-1.8704)
family Enterobacteriaceae	Diabetic neuropathy	Weighted mode	7	0.588553	1.2038(0.6370-2.2750)
family Enterobacteriaceae	Diabetic neuropathy	Constrained maximum likelihood	7	0.881189	1.0295(0.7029-1.5080)
family Enterobacteriaceae	Diabetic retinopathy	Inverse variance weighted	7	0.75441	0.9659(0.7773-1.2003)
family Enterobacteriaceae	Diabetic retinopathy	MR Egger	7	0.663534	0.7192(0.1777-2.9118)
family Enterobacteriaceae	Diabetic retinopathy	Weighted median	7	0.553171	0.9195(0.6967-1.2135)
family Enterobacteriaceae	Diabetic retinopathy	Weighted mode	7	0.576984	0.8939(0.6155-1.2980)
family Enterobacteriaceae	Diabetic retinopathy	Constrained maximum likelihood	7	0.677203	0.9528(0.7589-1.1963)
family Erysipelotrichaceae	Charcot foot	Inverse variance weighted	13	0.0292944	0.4396(0.2099-0.9206)
family Erysipelotrichaceae	Charcot foot	MR Egger	13	0.651836	0.4657(0.0184-11.7654)
family Erysipelotrichaceae	Charcot foot	Weighted median	13	0.411726	0.6544(0.2377-1.8013)
family Erysipelotrichaceae	Charcot foot	Weighted mode	13	0.803079	0.8178(0.1742-3.8398)
family Erysipelotrichaceae	Charcot foot	Constrained maximum likelihood	13	0.0674024	0.4234(0.1685-1.0635)
family Erysipelotrichaceae	Diabetic hypoglycemia	Inverse variance weighted	13	0.679656	0.9598(0.7901-1.1660)
family Erysipelotrichaceae	Diabetic hypoglycemia	MR Egger	13	0.631264	1.2360(0.5329-2.8666)
family Erysipelotrichaceae	Diabetic hypoglycemia	Weighted median	13	0.732382	0.9545(0.7311-1.2463)
family Erysipelotrichaceae	Diabetic hypoglycemia	Weighted mode	13	0.517598	1.1620(0.7473-1.8069)
family Erysipelotrichaceae	Diabetic hypoglycemia	Constrained maximum likelihood	13	0.615439	0.9433(0.7513-1.1845)
family Erysipelotrichaceae	Diabetic ketoacidosis	Inverse variance weighted (multiplicative random effects)	13	0.35166	0.8588(0.6234-1.1831)
family Erysipelotrichaceae	Diabetic ketoacidosis	MR Egger	13	0.98223	1.0169(0.2399-4.3103)
family Erysipelotrichaceae	Diabetic ketoacidosis	Weighted median	13	0.584506	0.9233(0.6938-1.2289)
family Erysipelotrichaceae	Diabetic ketoacidosis	Weighted mode	13	0.842974	0.9575(0.6291-1.4574)
family Erysipelotrichaceae	Diabetic ketoacidosis	Constrained maximum likelihood	13	0.842389	0.9723(0.7374-1.2821)
family Erysipelotrichaceae	Diabetic nephropathy	Inverse variance weighted	13	0.571671	0.9245(0.7042-1.2137)
family Erysipelotrichaceae	Diabetic nephropathy	MR Egger	13	0.971894	0.9776(0.2855-3.3473)
family Erysipelotrichaceae	Diabetic nephropathy	Weighted median	13	0.0995163	0.7565(0.5427-1.0544)
family Erysipelotrichaceae	Diabetic nephropathy	Weighted mode	13	0.197296	0.7217(0.4518-1.1528)
family Erysipelotrichaceae	Diabetic nephropathy	Constrained maximum likelihood	13	0.391561	0.8779(0.6517-1.1825)
family Erysipelotrichaceae	Diabetic neuropathy	Inverse variance weighted	13	0.572845	0.9152(0.6727-1.2452)
family Erysipelotrichaceae	Diabetic neuropathy	MR Egger	13	0.867773	0.8881(0.2270-3.4755)
family Erysipelotrichaceae	Diabetic neuropathy	Weighted median	13	0.563612	0.8791(0.5678-1.3612)
family Erysipelotrichaceae	Diabetic neuropathy	Weighted mode	13	0.64392	0.8359(0.3984-1.7537)
family Erysipelotrichaceae	Diabetic neuropathy	Constrained maximum likelihood	13	0.557403	0.8941(0.6153-1.2994)
family Erysipelotrichaceae	Diabetic retinopathy	Inverse variance weighted	13	0.576972	0.9412(0.7609-1.1644)
family Erysipelotrichaceae	Diabetic retinopathy	MR Egger	13	0.899791	1.0650(0.4086-2.7758)
family Erysipelotrichaceae	Diabetic retinopathy	Weighted median	13	0.468487	0.9150(0.7195-1.1635)
family Erysipelotrichaceae	Diabetic retinopathy	Weighted mode	13	0.522454	0.8716(0.5792-1.3118)
family Erysipelotrichaceae	Diabetic retinopathy	Constrained maximum likelihood	13	0.480207	0.9291(0.7576-1.1395)
family Family XI	Charcot foot	Inverse variance weighted	8	0.908159	0.9779(0.6694-1.4287)
family Family XI	Charcot foot	MR Egger	8	0.537274	0.4461(0.0397-5.0107)
family Family XI	Charcot foot	Weighted median	8	0.971026	0.9910(0.6077-1.6160)
family Family XI	Charcot foot	Weighted mode	8	0.952114	0.9747(0.4344-2.1867)
family Family XI	Charcot foot	Constrained maximum likelihood	8	0.992027	1.0021(0.6591-1.5238)
family Family XI	Diabetic hypoglycemia	Inverse variance weighted	8	0.556739	0.9671(0.8648-1.0814)
family Family XI	Diabetic hypoglycemia	MR Egger	8	0.139149	1.7378(0.9205-3.2808)
family Family XI	Diabetic hypoglycemia	Weighted median	8	0.934022	0.9941(0.8640-1.1438)
family Family XI	Diabetic hypoglycemia	Weighted mode	8	0.938886	1.0085(0.8188-1.2421)
family Family XI	Diabetic hypoglycemia	Constrained maximum likelihood	8	0.674704	0.9756(0.8695-1.0947)
family Family XI	Diabetic ketoacidosis	Inverse variance weighted (multiplicative random effects)	8	0.0756248	0.8827(0.7693-1.0130)
family Family XI	Diabetic ketoacidosis	MR Egger	8	0.197219	1.7584(0.8200-3.7706)
family Family XI	Diabetic ketoacidosis	Weighted median	8	0.0837578	0.8814(0.7639-1.0170)
family Family XI	Diabetic ketoacidosis	Weighted mode	8	0.699947	0.9575(0.7746-1.1835)
family Family XI	Diabetic ketoacidosis	Constrained maximum likelihood	8	0.104549	0.8952(0.7831-1.0232)
family Family XI	Diabetic nephropathy	Inverse variance weighted	8	0.532716	0.9595(0.8426-1.0926)
family Family XI	Diabetic nephropathy	MR Egger	8	0.864917	1.0802(0.4611-2.5305)
family Family XI	Diabetic nephropathy	Weighted median	8	0.891757	0.9879(0.8287-1.1776)
family Family XI	Diabetic nephropathy	Weighted mode	8	0.945687	1.0086(0.7957-1.2784)
family Family XI	Diabetic nephropathy	Constrained maximum likelihood	8	0.695897	0.9716(0.8409-1.1226)
family Family XI	Diabetic neuropathy	Inverse variance weighted	8	0.798689	0.9781(0.8248-1.1599)
family Family XI	Diabetic neuropathy	MR Egger	8	0.696326	1.2722(0.4020-4.0257)
family Family XI	Diabetic neuropathy	Weighted median	8	0.767547	1.0320(0.8373-1.2720)
family Family XI	Diabetic neuropathy	Weighted mode	8	0.82127	1.0378(0.7613-1.4147)
family Family XI	Diabetic neuropathy	Constrained maximum likelihood	8	0.957703	0.9952(0.8333-1.1886)
family Family XI	Diabetic retinopathy	Inverse variance weighted	8	0.416851	1.0361(0.9511-1.1286)
family Family XI	Diabetic retinopathy	MR Egger	8	0.325248	1.3493(0.7799-2.3344)
family Family XI	Diabetic retinopathy	Weighted median	8	0.883938	0.9920(0.8903-1.1053)
family Family XI	Diabetic retinopathy	Weighted mode	8	0.810376	0.9806(0.8403-1.1443)
family Family XI	Diabetic retinopathy	Constrained maximum likelihood	8	0.439847	1.0384(0.9437-1.1427)
family Family XIII	Charcot foot	Inverse variance weighted	7	0.423617	0.6743(0.2568-1.7705)
family Family XIII	Charcot foot	MR Egger	7	0.900682	1.2704(0.0356-45.2787)
family Family XIII	Charcot foot	Weighted median	7	0.430593	0.5896(0.1585-2.1935)
family Family XIII	Charcot foot	Weighted mode	7	0.492737	0.5046(0.0805-3.1635)
family Family XIII	Charcot foot	Constrained maximum likelihood	7	0.398538	0.6541(0.2442-1.7523)
family Family XIII	Diabetic hypoglycemia	Inverse variance weighted	7	0.6828	1.0545(0.8175-1.3603)
family Family XIII	Diabetic hypoglycemia	MR Egger	7	0.594023	0.7600(0.2953-1.9561)
family Family XIII	Diabetic hypoglycemia	Weighted median	7	0.927353	0.9848(0.7084-1.3690)
family Family XIII	Diabetic hypoglycemia	Weighted mode	7	0.979409	0.9933(0.6078-1.6232)
family Family XIII	Diabetic hypoglycemia	Constrained maximum likelihood	7	0.720024	1.0486(0.8089-1.3594)
family Family XIII	Diabetic ketoacidosis	Inverse variance weighted	7	0.491723	1.0908(0.8514-1.3974)
family Family XIII	Diabetic ketoacidosis	MR Egger	7	0.797502	0.8776(0.3408-2.2599)
family Family XIII	Diabetic ketoacidosis	Weighted median	7	0.824852	0.9643(0.6992-1.3301)
family Family XIII	Diabetic ketoacidosis	Weighted mode	7	0.69641	0.9149(0.5978-1.4003)
family Family XIII	Diabetic ketoacidosis	Constrained maximum likelihood	7	0.579968	1.0774(0.8273-1.4031)
family Family XIII	Diabetic nephropathy	Inverse variance weighted	7	0.20296	1.2479(0.8874-1.7549)
family Family XIII	Diabetic nephropathy	MR Egger	7	0.820199	1.1856(0.2945-4.7732)
family Family XIII	Diabetic nephropathy	Weighted median	7	0.871477	1.0379(0.6611-1.6297)
family Family XIII	Diabetic nephropathy	Weighted mode	7	0.855996	0.9456(0.5301-1.6867)
family Family XIII	Diabetic nephropathy	Constrained maximum likelihood	7	0.279015	1.2301(0.8455-1.7898)
family Family XIII	Diabetic neuropathy	Inverse variance weighted	7	0.746309	0.9357(0.6256-1.3996)
family Family XIII	Diabetic neuropathy	MR Egger	7	0.531453	0.5949(0.1307-2.7069)
family Family XIII	Diabetic neuropathy	Weighted median	7	0.966666	1.0116(0.5903-1.7335)
family Family XIII	Diabetic neuropathy	Weighted mode	7	0.528885	1.3299(0.5763-3.0688)
family Family XIII	Diabetic neuropathy	Constrained maximum likelihood	7	0.745469	0.9323(0.6104-1.4238)
family Family XIII	Diabetic retinopathy	Inverse variance weighted	7	0.779073	1.0316(0.8301-1.2820)
family Family XIII	Diabetic retinopathy	MR Egger	7	0.45567	1.4135(0.6107-3.2720)
family Family XIII	Diabetic retinopathy	Weighted median	7	0.837654	0.9700(0.7245-1.2986)
family Family XIII	Diabetic retinopathy	Weighted mode	7	0.517421	0.8486(0.5314-1.3551)
family Family XIII	Diabetic retinopathy	Constrained maximum likelihood	7	0.822937	1.0264(0.8172-1.2891)
family Lachnospiraceae	Charcot foot	Inverse variance weighted	16	0.948039	0.9741(0.4422-2.1459)
family Lachnospiraceae	Charcot foot	MR Egger	16	0.363139	3.7454(0.2386-58.7869)
family Lachnospiraceae	Charcot foot	Weighted median	16	0.699384	0.8338(0.3314-2.0977)
family Lachnospiraceae	Charcot foot	Weighted mode	16	0.583313	0.6347(0.1295-3.1100)
family Lachnospiraceae	Charcot foot	Constrained maximum likelihood	16	0.959879	0.9786(0.4218-2.2706)
family Lachnospiraceae	Diabetic hypoglycemia	Inverse variance weighted	16	0.200538	1.1260(0.9389-1.3504)
family Lachnospiraceae	Diabetic hypoglycemia	MR Egger	16	0.327976	1.3959(0.7324-2.6605)
family Lachnospiraceae	Diabetic hypoglycemia	Weighted median	16	0.210998	1.1670(0.9162-1.4864)
family Lachnospiraceae	Diabetic hypoglycemia	Weighted mode	16	0.467177	1.1616(0.7837-1.7218)
family Lachnospiraceae	Diabetic hypoglycemia	Constrained maximum likelihood	16	0.242296	1.1391(0.9157-1.4171)
family Lachnospiraceae	Diabetic ketoacidosis	Inverse variance weighted	16	0.468154	1.0678(0.8944-1.2749)
family Lachnospiraceae	Diabetic ketoacidosis	MR Egger	16	0.0271002	2.1307(1.1684-3.8853)
family Lachnospiraceae	Diabetic ketoacidosis	Weighted median	16	0.490863	1.0910(0.8515-1.3979)
family Lachnospiraceae	Diabetic ketoacidosis	Weighted mode	16	0.603443	1.1292(0.7208-1.7690)
family Lachnospiraceae	Diabetic ketoacidosis	Constrained maximum likelihood	16	0.516718	1.0700(0.8720-1.3130)
family Lachnospiraceae	Diabetic nephropathy	Inverse variance weighted (multiplicative random effects)	16	0.90954	0.9802(0.6947-1.3832)
family Lachnospiraceae	Diabetic nephropathy	MR Egger	16	0.00555899	4.5860(1.8419-11.4182)
family Lachnospiraceae	Diabetic nephropathy	Weighted median	16	0.989683	0.9977(0.7019-1.4180)
family Lachnospiraceae	Diabetic nephropathy	Weighted mode	16	0.495471	1.2410(0.6772-2.2741)
family Lachnospiraceae	Diabetic nephropathy	Constrained maximum likelihood	16	0.730681	1.0602(0.7601-1.4787)
family Lachnospiraceae	Diabetic neuropathy	Inverse variance weighted	16	0.423301	1.1214(0.8472-1.4843)
family Lachnospiraceae	Diabetic neuropathy	MR Egger	16	0.537663	1.3678(0.5177-3.6133)
family Lachnospiraceae	Diabetic neuropathy	Weighted median	16	0.625996	1.0969(0.7561-1.5913)
family Lachnospiraceae	Diabetic neuropathy	Weighted mode	16	0.722132	1.1326(0.5776-2.2208)
family Lachnospiraceae	Diabetic neuropathy	Constrained maximum likelihood	16	0.419434	1.1405(0.8289-1.5690)
family Lachnospiraceae	Diabetic retinopathy	Inverse variance weighted	16	0.0881258	1.1457(0.9799-1.3395)
family Lachnospiraceae	Diabetic retinopathy	MR Egger	16	0.454868	1.2468(0.7104-2.1880)
family Lachnospiraceae	Diabetic retinopathy	Weighted median	16	0.897503	1.0140(0.8207-1.2527)
family Lachnospiraceae	Diabetic retinopathy	Weighted mode	16	0.911449	0.9790(0.6772-1.4152)
family Lachnospiraceae	Diabetic retinopathy	Constrained maximum likelihood	16	0.181196	1.1370(0.9419-1.3724)
family Lactobacillaceae	Charcot foot	Inverse variance weighted	8	0.135535	1.6986(0.8471-3.4058)
family Lactobacillaceae	Charcot foot	MR Egger	8	0.752293	1.3692(0.2124-8.8276)
family Lactobacillaceae	Charcot foot	Weighted median	8	0.259652	1.5337(0.7291-3.2265)
family Lactobacillaceae	Charcot foot	Weighted mode	8	0.369812	1.5381(0.6376-3.7100)
family Lactobacillaceae	Charcot foot	Constrained maximum likelihood	8	0.131247	1.7119(0.8516-3.4411)
family Lactobacillaceae	Diabetic hypoglycemia	Inverse variance weighted	8	0.783403	0.9813(0.8574-1.1230)
family Lactobacillaceae	Diabetic hypoglycemia	MR Egger	8	0.933952	1.0150(0.7239-1.4232)
family Lactobacillaceae	Diabetic hypoglycemia	Weighted median	8	0.78771	1.0242(0.8608-1.2185)
family Lactobacillaceae	Diabetic hypoglycemia	Weighted mode	8	0.860879	1.0221(0.8078-1.2932)
family Lactobacillaceae	Diabetic hypoglycemia	Constrained maximum likelihood	8	0.762564	0.9785(0.8499-1.1265)
family Lactobacillaceae	Diabetic ketoacidosis	Inverse variance weighted	8	0.38079	1.0603(0.9302-1.2085)
family Lactobacillaceae	Diabetic ketoacidosis	MR Egger	8	0.679542	1.0753(0.7747-1.4925)
family Lactobacillaceae	Diabetic ketoacidosis	Weighted median	8	0.301155	1.0913(0.9247-1.2879)
family Lactobacillaceae	Diabetic ketoacidosis	Weighted mode	8	0.385441	1.1060(0.8935-1.3692)
family Lactobacillaceae	Diabetic ketoacidosis	Constrained maximum likelihood	8	0.430466	1.0551(0.9234-1.2055)
family Lactobacillaceae	Diabetic nephropathy	Inverse variance weighted	8	0.255212	0.9033(0.7580-1.0763)
family Lactobacillaceae	Diabetic nephropathy	MR Egger	8	0.858815	1.0424(0.6722-1.6165)
family Lactobacillaceae	Diabetic nephropathy	Weighted median	8	0.275599	0.8723(0.6824-1.1151)
family Lactobacillaceae	Diabetic nephropathy	Weighted mode	8	0.317816	0.8616(0.6567-1.1304)
family Lactobacillaceae	Diabetic nephropathy	Constrained maximum likelihood	8	0.24566	0.8947(0.7415-1.0796)
family Lactobacillaceae	Diabetic neuropathy	Inverse variance weighted	8	0.317915	0.8969(0.7244-1.1104)
family Lactobacillaceae	Diabetic neuropathy	MR Egger	8	0.519432	0.8294(0.4853-1.4175)
family Lactobacillaceae	Diabetic neuropathy	Weighted median	8	0.372513	0.8839(0.6738-1.1594)
family Lactobacillaceae	Diabetic neuropathy	Weighted mode	8	0.441225	0.8606(0.6001-1.2341)
family Lactobacillaceae	Diabetic neuropathy	Constrained maximum likelihood	8	0.307331	0.8887(0.7086-1.1146)
family Lactobacillaceae	Diabetic retinopathy	Inverse variance weighted	8	0.921409	0.9944(0.8891-1.1122)
family Lactobacillaceae	Diabetic retinopathy	MR Egger	8	0.179989	0.8050(0.6082-1.0654)
family Lactobacillaceae	Diabetic retinopathy	Weighted median	8	0.919022	1.0079(0.8658-1.1734)
family Lactobacillaceae	Diabetic retinopathy	Weighted mode	8	0.859265	1.0174(0.8462-1.2234)
family Lactobacillaceae	Diabetic retinopathy	Constrained maximum likelihood	8	0.861315	0.9893(0.8771-1.1159)
family Methanobacteriaceae	Charcot foot	Inverse variance weighted	9	0.574253	1.1245(0.7467-1.6935)
family Methanobacteriaceae	Charcot foot	MR Egger	9	0.362681	0.4492(0.0897-2.2497)
family Methanobacteriaceae	Charcot foot	Weighted median	9	0.308144	1.3298(0.7686-2.3007)
family Methanobacteriaceae	Charcot foot	Weighted mode	9	0.529549	1.3345(0.5643-3.1558)
family Methanobacteriaceae	Charcot foot	Constrained maximum likelihood	9	0.525675	1.1646(0.7275-1.8644)
family Methanobacteriaceae	Diabetic hypoglycemia	Inverse variance weighted	9	0.409978	1.0462(0.9396-1.1650)
family Methanobacteriaceae	Diabetic hypoglycemia	MR Egger	9	0.682842	0.9121(0.5974-1.3926)
family Methanobacteriaceae	Diabetic hypoglycemia	Weighted median	9	0.122573	1.1190(0.9702-1.2908)
family Methanobacteriaceae	Diabetic hypoglycemia	Weighted mode	9	0.214719	1.1440(0.9407-1.3913)
family Methanobacteriaceae	Diabetic hypoglycemia	Constrained maximum likelihood	9	0.399832	1.0530(0.9337-1.1876)
family Methanobacteriaceae	Diabetic ketoacidosis	Inverse variance weighted	9	0.550135	1.0324(0.9298-1.1464)
family Methanobacteriaceae	Diabetic ketoacidosis	MR Egger	9	0.992335	1.0021(0.6638-1.5127)
family Methanobacteriaceae	Diabetic ketoacidosis	Weighted median	9	0.588597	1.0389(0.9047-1.1929)
family Methanobacteriaceae	Diabetic ketoacidosis	Weighted mode	9	0.702207	1.0448(0.8411-1.2980)
family Methanobacteriaceae	Diabetic ketoacidosis	Constrained maximum likelihood	9	0.516992	1.0409(0.9220-1.1752)
family Methanobacteriaceae	Diabetic nephropathy	Inverse variance weighted	9	0.991887	0.9992(0.8589-1.1624)
family Methanobacteriaceae	Diabetic nephropathy	MR Egger	9	0.896584	1.0446(0.5535-1.9716)
family Methanobacteriaceae	Diabetic nephropathy	Weighted median	9	0.913696	0.9889(0.8079-1.2104)
family Methanobacteriaceae	Diabetic nephropathy	Weighted mode	9	0.994099	1.0013(0.7120-1.4083)
family Methanobacteriaceae	Diabetic nephropathy	Constrained maximum likelihood	9	0.938705	1.0068(0.8464-1.1976)
family Methanobacteriaceae	Diabetic neuropathy	Inverse variance weighted	9	0.510163	0.9397(0.7808-1.1309)
family Methanobacteriaceae	Diabetic neuropathy	MR Egger	9	0.697325	0.8519(0.3924-1.8492)
family Methanobacteriaceae	Diabetic neuropathy	Weighted median	9	0.961595	0.9941(0.7821-1.2637)
family Methanobacteriaceae	Diabetic neuropathy	Weighted mode	9	0.892593	1.0277(0.6996-1.5098)
family Methanobacteriaceae	Diabetic neuropathy	Constrained maximum likelihood	9	0.709005	0.9595(0.7721-1.1923)
family Methanobacteriaceae	Diabetic retinopathy	Inverse variance weighted	9	0.692703	1.0188(0.9290-1.1173)
family Methanobacteriaceae	Diabetic retinopathy	MR Egger	9	0.792631	1.0554(0.7167-1.5543)
family Methanobacteriaceae	Diabetic retinopathy	Weighted median	9	0.905643	1.0075(0.8910-1.1391)
family Methanobacteriaceae	Diabetic retinopathy	Weighted mode	9	0.867902	0.9833(0.8118-1.1911)
family Methanobacteriaceae	Diabetic retinopathy	Constrained maximum likelihood	9	0.679217	1.0225(0.9201-1.1363)
family Oxalobacteraceae	Charcot foot	Inverse variance weighted	14	0.357507	1.1829(0.8271-1.6919)
family Oxalobacteraceae	Charcot foot	MR Egger	14	0.0971089	3.5617(0.8929-14.2071)
family Oxalobacteraceae	Charcot foot	Weighted median	14	0.667674	1.1141(0.6803-1.8247)
family Oxalobacteraceae	Charcot foot	Weighted mode	14	0.677035	1.1752(0.5593-2.4694)
family Oxalobacteraceae	Charcot foot	Constrained maximum likelihood	14	0.396477	1.1987(0.7885-1.8223)
family Oxalobacteraceae	Diabetic hypoglycemia	Inverse variance weighted	14	0.771352	0.9837(0.8803-1.0992)
family Oxalobacteraceae	Diabetic hypoglycemia	MR Egger	14	0.661408	0.9033(0.5794-1.4082)
family Oxalobacteraceae	Diabetic hypoglycemia	Weighted median	14	0.900766	0.9913(0.8636-1.1378)
family Oxalobacteraceae	Diabetic hypoglycemia	Weighted mode	14	0.847036	0.9785(0.7877-1.2154)
family Oxalobacteraceae	Diabetic hypoglycemia	Constrained maximum likelihood	14	0.893779	0.9918(0.8789-1.1193)
family Oxalobacteraceae	Diabetic ketoacidosis	Inverse variance weighted	14	0.0650862	0.9175(0.8373-1.0054)
family Oxalobacteraceae	Diabetic ketoacidosis	MR Egger	14	0.648206	0.9190(0.6453-1.3089)
family Oxalobacteraceae	Diabetic ketoacidosis	Weighted median	14	0.435579	0.9520(0.8412-1.0774)
family Oxalobacteraceae	Diabetic ketoacidosis	Weighted mode	14	0.887522	1.0152(0.8266-1.2470)
family Oxalobacteraceae	Diabetic ketoacidosis	Constrained maximum likelihood	14	0.17438	0.9248(0.8262-1.0352)
family Oxalobacteraceae	Diabetic nephropathy	Inverse variance weighted	14	0.571587	1.0414(0.9049-1.1984)
family Oxalobacteraceae	Diabetic nephropathy	MR Egger	14	0.109769	0.6483(0.3964-1.0602)
family Oxalobacteraceae	Diabetic nephropathy	Weighted median	14	0.24815	0.9040(0.7617-1.0729)
family Oxalobacteraceae	Diabetic nephropathy	Weighted mode	14	0.313493	0.8551(0.6382-1.1457)
family Oxalobacteraceae	Diabetic nephropathy	Constrained maximum likelihood	14	0.698761	1.0319(0.8802-1.2098)
family Oxalobacteraceae	Diabetic neuropathy	Inverse variance weighted	14	0.19822	0.8954(0.7567-1.0595)
family Oxalobacteraceae	Diabetic neuropathy	MR Egger	14	0.214916	0.6478(0.3383-1.2407)
family Oxalobacteraceae	Diabetic neuropathy	Weighted median	14	0.7142	0.9614(0.7789-1.1867)
family Oxalobacteraceae	Diabetic neuropathy	Weighted mode	14	0.678647	0.9250(0.6451-1.3265)
family Oxalobacteraceae	Diabetic neuropathy	Constrained maximum likelihood	14	0.340562	0.9090(0.7471-1.1060)
family Oxalobacteraceae	Diabetic retinopathy	Inverse variance weighted	14	0.809935	0.9904(0.9158-1.0712)
family Oxalobacteraceae	Diabetic retinopathy	MR Egger	14	0.0957165	0.7563(0.5586-1.0238)
family Oxalobacteraceae	Diabetic retinopathy	Weighted median	14	0.437803	0.9579(0.8594-1.0678)
family Oxalobacteraceae	Diabetic retinopathy	Weighted mode	14	0.577108	0.9513(0.8016-1.1289)
family Oxalobacteraceae	Diabetic retinopathy	Constrained maximum likelihood	14	0.919743	0.9950(0.9021-1.0974)
family Pasteurellaceae	Charcot foot	Inverse variance weighted	13	0.906969	1.0271(0.6564-1.6070)
family Pasteurellaceae	Charcot foot	MR Egger	13	0.488815	0.7046(0.2703-1.8368)
family Pasteurellaceae	Charcot foot	Weighted median	13	0.817754	0.9327(0.5155-1.6875)
family Pasteurellaceae	Charcot foot	Weighted mode	13	0.495366	0.7407(0.3208-1.7101)
family Pasteurellaceae	Charcot foot	Constrained maximum likelihood	13	0.870448	1.0430(0.6291-1.7291)
family Pasteurellaceae	Diabetic hypoglycemia	Inverse variance weighted	13	0.763404	0.9821(0.8730-1.1048)
family Pasteurellaceae	Diabetic hypoglycemia	MR Egger	13	0.454181	0.9051(0.7035-1.1644)
family Pasteurellaceae	Diabetic hypoglycemia	Weighted median	13	0.643405	0.9635(0.8231-1.1278)
family Pasteurellaceae	Diabetic hypoglycemia	Weighted mode	13	0.754905	0.9655(0.7784-1.1976)
family Pasteurellaceae	Diabetic hypoglycemia	Constrained maximum likelihood	13	0.840528	0.9862(0.8616-1.1289)
family Pasteurellaceae	Diabetic ketoacidosis	Inverse variance weighted (multiplicative random effects)	13	0.818944	1.0199(0.8616-1.2073)
family Pasteurellaceae	Diabetic ketoacidosis	MR Egger	13	0.99067	0.9977(0.6847-1.4539)
family Pasteurellaceae	Diabetic ketoacidosis	Weighted median	13	0.570319	1.0511(0.8850-1.2483)
family Pasteurellaceae	Diabetic ketoacidosis	Weighted mode	13	0.786359	1.0334(0.8193-1.3033)
family Pasteurellaceae	Diabetic ketoacidosis	Constrained maximum likelihood	13	0.928708	1.0077(0.8523-1.1913)
family Pasteurellaceae	Diabetic nephropathy	Inverse variance weighted	13	0.928827	0.9912(0.8161-1.2038)
family Pasteurellaceae	Diabetic nephropathy	MR Egger	13	0.452155	0.8457(0.5548-1.2890)
family Pasteurellaceae	Diabetic nephropathy	Weighted median	13	0.531409	1.0723(0.8618-1.3342)
family Pasteurellaceae	Diabetic nephropathy	Weighted mode	13	0.748221	1.0525(0.7754-1.4287)
family Pasteurellaceae	Diabetic nephropathy	Constrained maximum likelihood	13	0.893177	0.9862(0.8054-1.2076)
family Pasteurellaceae	Diabetic neuropathy	Inverse variance weighted	13	0.685969	1.0426(0.8518-1.2760)
family Pasteurellaceae	Diabetic neuropathy	MR Egger	13	0.795197	1.0631(0.6771-1.6691)
family Pasteurellaceae	Diabetic neuropathy	Weighted median	13	0.755525	1.0453(0.7910-1.3812)
family Pasteurellaceae	Diabetic neuropathy	Weighted mode	13	0.805532	1.0505(0.7156-1.5423)
family Pasteurellaceae	Diabetic neuropathy	Constrained maximum likelihood	13	0.596932	1.0669(0.8392-1.3564)
family Pasteurellaceae	Diabetic retinopathy	Inverse variance weighted	13	0.935799	1.0051(0.8890-1.1363)
family Pasteurellaceae	Diabetic retinopathy	MR Egger	13	0.734254	0.9528(0.7257-1.2509)
family Pasteurellaceae	Diabetic retinopathy	Weighted median	13	0.687128	1.0306(0.8899-1.1937)
family Pasteurellaceae	Diabetic retinopathy	Weighted mode	13	0.560606	1.0575(0.8807-1.2697)
family Pasteurellaceae	Diabetic retinopathy	Constrained maximum likelihood	13	0.994926	1.0004(0.8768-1.1415)
family Peptococcaceae	Charcot foot	Inverse variance weighted	9	0.0491167	0.5399(0.2922-0.9976)
family Peptococcaceae	Charcot foot	MR Egger	9	0.304924	0.3833(0.0701-2.0942)
family Peptococcaceae	Charcot foot	Weighted median	9	0.0216829	0.3810(0.1672-0.8683)
family Peptococcaceae	Charcot foot	Weighted mode	9	0.135962	0.3572(0.1057-1.2065)
family Peptococcaceae	Charcot foot	Constrained maximum likelihood	9	0.0583929	0.5189(0.2630-1.0236)
family Peptococcaceae	Diabetic hypoglycemia	Inverse variance weighted	9	0.316462	0.9211(0.7844-1.0817)
family Peptococcaceae	Diabetic hypoglycemia	MR Egger	9	0.52004	0.8587(0.5524-1.3346)
family Peptococcaceae	Diabetic hypoglycemia	Weighted median	9	0.400303	0.9138(0.7406-1.1275)
family Peptococcaceae	Diabetic hypoglycemia	Weighted mode	9	0.351506	0.8400(0.5946-1.1866)
family Peptococcaceae	Diabetic hypoglycemia	Constrained maximum likelihood	9	0.335673	0.9145(0.7623-1.0970)
family Peptococcaceae	Diabetic ketoacidosis	Inverse variance weighted	9	0.0679021	0.8644(0.7392-1.0108)
family Peptococcaceae	Diabetic ketoacidosis	MR Egger	9	0.715227	0.9199(0.5981-1.4149)
family Peptococcaceae	Diabetic ketoacidosis	Weighted median	9	0.0541938	0.8128(0.6583-1.0037)
family Peptococcaceae	Diabetic ketoacidosis	Weighted mode	9	0.128494	0.7480(0.5347-1.0464)
family Peptococcaceae	Diabetic ketoacidosis	Constrained maximum likelihood	9	0.0869973	0.8564(0.7170-1.0228)
family Peptococcaceae	Diabetic nephropathy	Inverse variance weighted	9	0.174441	0.8491(0.6706-1.0752)
family Peptococcaceae	Diabetic nephropathy	MR Egger	9	0.646368	1.1723(0.6120-2.2456)
family Peptococcaceae	Diabetic nephropathy	Weighted median	9	0.678794	0.9418(0.7089-1.2511)
family Peptococcaceae	Diabetic nephropathy	Weighted mode	9	0.86333	1.0413(0.6662-1.6276)
family Peptococcaceae	Diabetic nephropathy	Constrained maximum likelihood	9	0.174608	0.8381(0.6494-1.0816)
family Peptococcaceae	Diabetic neuropathy	Inverse variance weighted	9	0.0056475	0.6989(0.5423-0.9007)
family Peptococcaceae	Diabetic neuropathy	MR Egger	9	0.379301	0.7170(0.3579-1.4365)
family Peptococcaceae	Diabetic neuropathy	Weighted median	9	0.0829307	0.7347(0.5185-1.0410)
family Peptococcaceae	Diabetic neuropathy	Weighted mode	9	0.372561	0.7763(0.4589-1.3130)
family Peptococcaceae	Diabetic neuropathy	Constrained maximum likelihood	9	0.00970757	0.6864(0.5161-0.9129)
family Peptococcaceae	Diabetic retinopathy	Inverse variance weighted	9	0.185618	0.9134(0.7987-1.0445)
family Peptococcaceae	Diabetic retinopathy	MR Egger	9	0.872077	1.0320(0.7130-1.4937)
family Peptococcaceae	Diabetic retinopathy	Weighted median	9	0.251608	0.9006(0.7530-1.0771)
family Peptococcaceae	Diabetic retinopathy	Weighted mode	9	0.547593	0.9218(0.7150-1.1885)
family Peptococcaceae	Diabetic retinopathy	Constrained maximum likelihood	9	0.209425	0.9068(0.7783-1.0565)
family Peptostreptococcaceae	Charcot foot	Inverse variance weighted	13	0.280859	0.7258(0.4054-1.2995)
family Peptostreptococcaceae	Charcot foot	MR Egger	13	0.36428	0.5263(0.1393-1.9888)
family Peptostreptococcaceae	Charcot foot	Weighted median	13	0.970451	1.0159(0.4415-2.3376)
family Peptostreptococcaceae	Charcot foot	Weighted mode	13	0.718114	1.2597(0.3703-4.2851)
family Peptostreptococcaceae	Charcot foot	Constrained maximum likelihood	13	0.37743	0.7484(0.3932-1.4244)
family Peptostreptococcaceae	Diabetic hypoglycemia	Inverse variance weighted	13	0.766037	1.0235(0.8781-1.1930)
family Peptostreptococcaceae	Diabetic hypoglycemia	MR Egger	13	0.76563	0.9469(0.6673-1.3436)
family Peptostreptococcaceae	Diabetic hypoglycemia	Weighted median	13	0.599883	0.9432(0.7579-1.1737)
family Peptostreptococcaceae	Diabetic hypoglycemia	Weighted mode	13	0.694927	0.9427(0.7068-1.2573)
family Peptostreptococcaceae	Diabetic hypoglycemia	Constrained maximum likelihood	13	0.770617	1.0250(0.8682-1.2102)
family Peptostreptococcaceae	Diabetic ketoacidosis	Inverse variance weighted	13	0.0971043	1.1345(0.9774-1.3168)
family Peptostreptococcaceae	Diabetic ketoacidosis	MR Egger	13	0.693323	0.9320(0.6628-1.3105)
family Peptostreptococcaceae	Diabetic ketoacidosis	Weighted median	13	0.188286	1.1518(0.9331-1.4217)
family Peptostreptococcaceae	Diabetic ketoacidosis	Weighted mode	13	0.514348	1.1054(0.8252-1.4808)
family Peptostreptococcaceae	Diabetic ketoacidosis	Constrained maximum likelihood	13	0.132285	1.1434(0.9603-1.3614)
family Peptostreptococcaceae	Diabetic nephropathy	Inverse variance weighted	13	0.09057	1.1885(0.9731-1.4516)
family Peptostreptococcaceae	Diabetic nephropathy	MR Egger	13	0.410153	1.2216(0.7726-1.9316)
family Peptostreptococcaceae	Diabetic nephropathy	Weighted median	13	0.115693	1.2401(0.9485-1.6214)
[truncated: 3,786 more rows]
