# Supplementary material for: Large-scale causal analysis of gut microbiota and six common complications of diabetes: a mendelian randomization study
Source: Diabetol Metab Syndr. 2024 Mar 13;16:66. doi: 10.1186/s13098-024-01298-9 (PMC10935953; doi:10.1186/s13098-024-01298-9)
Supplement: Supplementary file 6 — Supplementary Material 6 [file 13098_2024_1298_MOESM6_ESM.xlsx]

## Sheet: Sheet1
Supplementary Table 4: Causal associations between the six common complications of diabetes and the identified gut microbiota
Exposure	Outcome	Methods	SNP(n)	P-value	OR(95%CI)
Diabetic retinopathy	Order Bacteroidales	Inverse variance weighted	17	0.512	0.9901 (0.9609-1.0201)
Diabetic retinopathy	Order Bacteroidales	MR Egger	17	0.263	0.9721 (0.9268-1.0196)
Diabetic retinopathy	Order Bacteroidales	Weighted median	17	0.2963	0.9795 (0.9421-1.0183)
Diabetic retinopathy	Order Bacteroidales	Weighted mode	17	0.309	0.9795 (0.9424-1.0181)
Diabetic retinopathy	Order Bacteroidales	Constrained maximum likelihood	17	0.3793	0.9862 (0.9561-1.0172)
Diabetic retinopathy	Genus Ruminococcaceae UCG011	Inverse variance weighted	15	0.9617	1.0016 (0.9365-1.0713)
Diabetic retinopathy	Genus Ruminococcaceae UCG011	MR Egger	15	0.6021	0.9711 (0.8719-1.0815)
Diabetic retinopathy	Genus Ruminococcaceae UCG011	Weighted median	15	0.7919	0.9883 (0.9056-1.0786)
Diabetic retinopathy	Genus Ruminococcaceae UCG011	Weighted mode	15	0.8295	0.9910 (0.9140-1.0745)
Diabetic retinopathy	Genus Ruminococcaceae UCG011	Constrained maximum likelihood	15	0.9786	1.0009 (0.9347-1.0718)
Diabetic retinopathy	Genus Ruminococcaceae UCG003	Inverse variance weighted	13	0.9461	1.0012 (0.9672-1.0364)
Diabetic retinopathy	Genus Ruminococcaceae UCG003	MR Egger	13	0.8009	0.9924 (0.9370-1.0512)
Diabetic retinopathy	Genus Ruminococcaceae UCG003	Weighted median	13	0.7748	0.9938 (0.9527-1.0368)
Diabetic retinopathy	Genus Ruminococcaceae UCG003	Weighted mode	13	0.9141	0.9976 (0.9564-1.0407)
Diabetic retinopathy	Genus Ruminococcaceae UCG003	Constrained maximum likelihood	13	0.9534	1.0010 (0.9689-1.0342)
Diabetic retinopathy	Genus Parasutterella	Inverse variance weighted	13	0.5056	1.0133 (0.9747-1.0535)
Diabetic retinopathy	Genus Parasutterella	MR Egger	13	0.3197	1.0346 (0.9705-1.1029)
Diabetic retinopathy	Genus Parasutterella	Weighted median	13	0.3836	1.0207 (0.9747-1.0689)
Diabetic retinopathy	Genus Parasutterella	Weighted mode	13	0.4291	1.0212 (0.9712-1.0738)
Diabetic retinopathy	Genus Parasutterella	Constrained maximum likelihood	13	0.5203	1.0130 (0.9738-1.0539)
Diabetic retinopathy	Genus Olsenella	Inverse variance weighted	17	0.5973	1.0195 (0.9490-1.0952)
Diabetic retinopathy	Genus Olsenella	MR Egger	17	0.9746	1.0019 (0.8914-1.1261)
Diabetic retinopathy	Genus Olsenella	Weighted median	17	0.4872	1.0303 (0.9471-1.1208)
Diabetic retinopathy	Genus Olsenella	Weighted mode	17	0.4331	1.0325 (0.9551-1.1161)
Diabetic retinopathy	Genus Olsenella	Constrained maximum likelihood	17	0.5285	1.0202 (0.9587-1.0855)
Diabetic retinopathy	Genus Eubacterium nodatum group	Inverse variance weighted	15	0.9658	0.9983 (0.9250-1.0775)
Diabetic retinopathy	Genus Eubacterium nodatum group	MR Egger	15	0.4178	0.9474 (0.8346-1.0753)
Diabetic retinopathy	Genus Eubacterium nodatum group	Weighted median	15	0.6409	0.9781 (0.8912-1.0735)
Diabetic retinopathy	Genus Eubacterium nodatum group	Weighted mode	15	0.5962	0.9746 (0.8879-1.0697)
Diabetic retinopathy	Genus Eubacterium nodatum group	Constrained maximum likelihood	15	0.9806	0.9991 (0.9257-1.0782)
Diabetic retinopathy	Genus Eisenbergiella	Inverse variance weighted	17	0.3848	1.0244 (0.9702-1.0817)
Diabetic retinopathy	Genus Eisenbergiella	MR Egger	17	0.2549	1.0541 (0.9661-1.1501)
Diabetic retinopathy	Genus Eisenbergiella	Weighted median	17	0.3073	1.0374 (0.9668-1.1132)
Diabetic retinopathy	Genus Eisenbergiella	Weighted mode	17	0.2457	1.0412 (0.9750-1.1119)
Diabetic retinopathy	Genus Eisenbergiella	Constrained maximum likelihood	17	0.3924	1.0231 (0.9709-1.0780)
Diabetic retinopathy	Genus Dialister	Inverse variance weighted	16	0.7002	0.9927 (0.9565-1.0303)
Diabetic retinopathy	Genus Dialister	MR Egger	16	0.5099	0.9794 (0.9221-1.0403)
Diabetic retinopathy	Genus Dialister	Weighted median	16	0.7508	0.9926 (0.9484-1.0390)
Diabetic retinopathy	Genus Dialister	Weighted mode	16	0.7009	0.9905 (0.9444-1.0389)
Diabetic retinopathy	Genus Dialister	Constrained maximum likelihood	16	0.6917	0.9930 (0.9592-1.0280)
Diabetic retinopathy	Genus Actinomyces	Inverse variance weighted	17	0.89	1.0033 (0.9579-1.0509)
Diabetic retinopathy	Genus Actinomyces	MR Egger	17	0.4254	1.0318 (0.9574-1.1120)
Diabetic retinopathy	Genus Actinomyces	Weighted median	17	0.8907	1.0044 (0.9432-1.0696)
Diabetic retinopathy	Genus Actinomyces	Weighted mode	17	0.8514	1.0058 (0.9480-1.0671)
Diabetic retinopathy	Genus Actinomyces	Constrained maximum likelihood	17	0.9399	1.0017 (0.9577-1.0478)
Diabetic retinopathy	Family Peptostreptococcaceae	Inverse variance weighted	16	0.0983	1.0273 (0.9950-1.0606)
Diabetic retinopathy	Family Peptostreptococcaceae	MR Egger	16	0.2648	1.0320 (0.9786-1.0883)
Diabetic retinopathy	Family Peptostreptococcaceae	Weighted median	16	0.1876	1.0283 (0.9865-1.0718)
Diabetic retinopathy	Family Peptostreptococcaceae	Weighted mode	16	0.1397	1.0336 (0.9916-1.0774)
Diabetic retinopathy	Family Peptostreptococcaceae	Constrained maximum likelihood	16	0.1066	1.0275 (0.9942-1.0620)
Diabetic retinopathy	Family Clostridiales vadin BB60 group	Inverse variance weighted	15	0.9543	0.9988 (0.9598-1.0395)
Diabetic retinopathy	Family Clostridiales vadin BB60 group	MR Egger	15	0.7087	1.0127 (0.9491-1.0806)
Diabetic retinopathy	Family Clostridiales vadin BB60 group	Weighted median	15	0.9158	0.9973 (0.9484-1.0487)
Diabetic retinopathy	Family Clostridiales vadin BB60 group	Weighted mode	15	0.9304	0.9976 (0.9466-1.0514)
Diabetic retinopathy	Family Clostridiales vadin BB60 group	Constrained maximum likelihood	15	0.9854	0.9996 (0.9604-1.0404)
Diabetic retinopathy	Class Bacteroidia	Inverse variance weighted	17	0.512	0.9901 (0.9609-1.0201)
Diabetic retinopathy	Class Bacteroidia	MR Egger	17	0.263	0.9721 (0.9268-1.0196)
Diabetic retinopathy	Class Bacteroidia	Weighted median	17	0.304	0.9795 (0.9415-1.0190)
Diabetic retinopathy	Class Bacteroidia	Weighted mode	17	0.3384	0.9795 (0.9401-1.0206)
Diabetic retinopathy	Class Bacteroidia	Constrained maximum likelihood	17	0.3793	0.9862 (0.9561-1.0172)
Diabetic neuropathy	Phylum Firmicutes	Inverse variance weighted	3	0.3733	1.0155 (0.9817-1.0503)
Diabetic neuropathy	Phylum Firmicutes	MR Egger	3	0.6276	1.0321 (0.9401-1.1331)
Diabetic neuropathy	Phylum Firmicutes	Weighted median	3	0.3329	1.0181 (0.9818-1.0557)
Diabetic neuropathy	Phylum Firmicutes	Weighted mode	3	0.2941	1.0265 (0.9898-1.0645)
Diabetic neuropathy	Phylum Firmicutes	Constrained maximum likelihood	3	0.5064	1.0124 (0.9762-1.0501)
Diabetic neuropathy	Genus Ruminococcaceae UCG013	Inverse variance weighted	2	0.8944	1.0026 (0.9646-1.0422)
Diabetic neuropathy	Genus Ruminococcaceae UCG013	Constrained maximum likelihood	2	0.9753	1.0006 (0.9637-1.0389)
Diabetic neuropathy	Genus Eubacterium coprostanoligenes group	Inverse variance weighted	3	0.2431	1.0209 (0.9861-1.0569)
Diabetic neuropathy	Genus Eubacterium coprostanoligenes group	MR Egger	3	0.4187	1.0541 (0.9733-1.1415)
Diabetic neuropathy	Genus Eubacterium coprostanoligenes group	Weighted median	3	0.2253	1.0226 (0.9863-1.0603)
Diabetic neuropathy	Genus Eubacterium coprostanoligenes group	Weighted mode	3	0.3133	1.0282 (0.9871-1.0709)
Diabetic neuropathy	Genus Eubacterium coprostanoligenes group	Constrained maximum likelihood	3	0.3511	1.0179 (0.9806-1.0567)
Diabetic neuropathy	Genus Eggerthella	Inverse variance weighted	3	0.8957	0.9957 (0.9329-1.0626)
Diabetic neuropathy	Genus Eggerthella	MR Egger	3	0.9663	1.0067 (0.7856-1.2901)
Diabetic neuropathy	Genus Eggerthella	Weighted median	3	0.8972	0.9954 (0.9279-1.0678)
Diabetic neuropathy	Genus Eggerthella	Weighted mode	3	0.8838	0.9940 (0.9253-1.0678)
Diabetic neuropathy	Genus Eggerthella	Constrained maximum likelihood	3	0.7931	0.9915 (0.9299-1.0571)
Diabetic neuropathy	Genus Christensenellaceae R 7group	Inverse variance weighted	3	0.3048	1.0189 (0.9831-1.0560)
Diabetic neuropathy	Genus Christensenellaceae R 7group	MR Egger	3	0.5894	1.0321 (0.9506-1.1206)
Diabetic neuropathy	Genus Christensenellaceae R 7group	Weighted median	3	0.2735	1.0213 (0.9835-1.0605)
Diabetic neuropathy	Genus Christensenellaceae R 7group	Weighted mode	3	0.3202	1.0280 (0.9864-1.0712)
Diabetic neuropathy	Genus Christensenellaceae R 7group	Constrained maximum likelihood	3	0.4219	1.0159 (0.9776-1.0556)
Diabetic neuropathy	Genus Alistipes	Inverse variance weighted	4	0.4513	1.0129 (0.9796-1.0473)
Diabetic neuropathy	Genus Alistipes	MR Egger	4	0.718	1.0165 (0.9412-1.0978)
Diabetic neuropathy	Genus Alistipes	Weighted median	4	0.417	1.0151 (0.9790-1.0525)
Diabetic neuropathy	Genus Alistipes	Weighted mode	4	0.4492	1.0175 (0.9785-1.0580)
Diabetic neuropathy	Genus Alistipes	Constrained maximum likelihood	4	0.5373	1.0104 (0.9778-1.0441)
Diabetic neuropathy	Family Peptococcaceae	Inverse variance weighted	3	0.3614	1.0210 (0.9764-1.0677)
Diabetic neuropathy	Family Peptococcaceae	MR Egger	3	0.5112	1.0880 (0.9168-1.2911)
Diabetic neuropathy	Family Peptococcaceae	Weighted median	3	0.3759	1.0213 (0.9748-1.0700)
Diabetic neuropathy	Family Peptococcaceae	Weighted mode	3	0.3015	1.0340 (0.9861-1.0842)
Diabetic neuropathy	Family Peptococcaceae	Constrained maximum likelihood	3	0.4511	1.0175 (0.9727-1.0643)
Diabetic neuropathy	Family Acidaminococcaceae	Inverse variance weighted	2	0.7717	0.9934 (0.9499-1.0389)
Diabetic neuropathy	Family Acidaminococcaceae	Constrained maximum likelihood	2	0.682	0.9909 (0.9487-1.0350)
Diabetic nephropathy	Phylum Bacteroidetes	Inverse variance weighted	5	0.3276	0.9839 (0.9524-1.0164)
Diabetic nephropathy	Phylum Bacteroidetes	MR Egger	5	0.7659	0.9902 (0.9335-1.0505)
Diabetic nephropathy	Phylum Bacteroidetes	Weighted median	5	0.3271	0.9822 (0.9476-1.0181)
Diabetic nephropathy	Phylum Bacteroidetes	Weighted mode	5	0.3947	0.9815 (0.9444-1.0200)
Diabetic nephropathy	Phylum Bacteroidetes	Constrained maximum likelihood	5	0.2735	0.9833 (0.9540-1.0134)
Diabetic nephropathy	Order Verrucomicrobiales	Inverse variance weighted	5	0.9437	1.0020 (0.9475-1.0596)
Diabetic nephropathy	Order Verrucomicrobiales	MR Egger	5	0.4091	1.0555 (0.9449-1.1791)
Diabetic nephropathy	Order Verrucomicrobiales	Weighted median	5	0.381	1.0192 (0.9768-1.0633)
Diabetic nephropathy	Order Verrucomicrobiales	Weighted mode	5	0.3506	1.0244 (0.9796-1.0713)
Diabetic nephropathy	Order Verrucomicrobiales	Constrained maximum likelihood	5	0.9266	1.0019 (0.9630-1.0422)
Diabetic nephropathy	Order Bacteroidales	Inverse variance weighted	5	0.3576	0.9849 (0.9534-1.0174)
Diabetic nephropathy	Order Bacteroidales	MR Egger	5	0.784	0.9910 (0.9342-1.0513)
Diabetic nephropathy	Order Bacteroidales	Weighted median	5	0.3576	0.9833 (0.9487-1.0192)
Diabetic nephropathy	Order Bacteroidales	Weighted mode	5	0.3948	0.9825 (0.9475-1.0188)
Diabetic nephropathy	Order Bacteroidales	Constrained maximum likelihood	5	0.3033	0.9842 (0.9549-1.0145)
Diabetic nephropathy	Genus Parasutterella	Inverse variance weighted	5	0.8301	0.9956 (0.9560-1.0368)
Diabetic nephropathy	Genus Parasutterella	MR Egger	5	0.409	1.0388 (0.9609-1.1231)
Diabetic nephropathy	Genus Parasutterella	Weighted median	5	0.9028	1.0026 (0.9616-1.0454)
Diabetic nephropathy	Genus Parasutterella	Weighted mode	5	0.7266	1.0088 (0.9635-1.0563)
Diabetic nephropathy	Genus Parasutterella	Constrained maximum likelihood	5	0.7734	0.9947 (0.9591-1.0315)
Diabetic nephropathy	Genus Lactococcus	Inverse variance weighted	6	0.3283	1.0336 (0.9673-1.1045)
Diabetic nephropathy	Genus Lactococcus	MR Egger	6	0.9152	0.9928 (0.8769-1.1242)
Diabetic nephropathy	Genus Lactococcus	Weighted median	6	0.4852	1.0252 (0.9561-1.0993)
Diabetic nephropathy	Genus Lactococcus	Weighted mode	6	0.664	1.0191 (0.9403-1.1046)
Diabetic nephropathy	Genus Lactococcus	Constrained maximum likelihood	6	0.4237	1.0297 (0.9585-1.1062)
Diabetic nephropathy	Genus Lachnoclostridium	Inverse variance weighted	6	0.9027	0.9980 (0.9671-1.0299)
Diabetic nephropathy	Genus Lachnoclostridium	MR Egger	6	0.5743	1.0185 (0.9602-1.0804)
Diabetic nephropathy	Genus Lachnoclostridium	Weighted median	6	0.7369	1.0061 (0.9712-1.0421)
Diabetic nephropathy	Genus Lachnoclostridium	Weighted mode	6	0.6944	1.0081 (0.9704-1.0473)
Diabetic nephropathy	Genus Lachnoclostridium	Constrained maximum likelihood	6	0.8369	0.9964 (0.9631-1.0309)
Diabetic nephropathy	Genus Coprococcus2	Inverse variance weighted	6	0.9354	0.9984 (0.9600-1.0383)
Diabetic nephropathy	Genus Coprococcus2	MR Egger	6	0.3932	1.0365 (0.9631-1.1155)
Diabetic nephropathy	Genus Coprococcus2	Weighted median	6	0.5136	1.0151 (0.9704-1.0620)
Diabetic nephropathy	Genus Coprococcus2	Weighted mode	6	0.5412	1.0148 (0.9712-1.0603)
Diabetic nephropathy	Genus Coprococcus2	Constrained maximum likelihood	6	0.8667	0.9963 (0.9547-1.0398)
Diabetic nephropathy	Genus Catenibacterium	Inverse variance weighted	5	0.4513	1.0293 (0.9548-1.1097)
Diabetic nephropathy	Genus Catenibacterium	MR Egger	5	0.7769	1.0221 (0.8901-1.1737)
Diabetic nephropathy	Genus Catenibacterium	Weighted median	5	0.4771	1.0295 (0.9502-1.1154)
Diabetic nephropathy	Genus Catenibacterium	Weighted mode	5	0.5465	1.0282 (0.9465-1.1170)
Diabetic nephropathy	Genus Catenibacterium	Constrained maximum likelihood	5	0.4354	1.0273 (0.9600-1.0993)
Diabetic nephropathy	Genus Bacteroides	Inverse variance weighted	5	0.5008	0.9889 (0.9572-1.0216)
Diabetic nephropathy	Genus Bacteroides	MR Egger	5	0.9436	0.9977 (0.9404-1.0584)
Diabetic nephropathy	Genus Bacteroides	Weighted median	5	0.6351	0.9917 (0.9580-1.0266)
Diabetic nephropathy	Genus Bacteroides	Weighted mode	5	0.7017	0.9925 (0.9577-1.0286)
Diabetic nephropathy	Genus Bacteroides	Constrained maximum likelihood	5	0.4326	0.9882 (0.9592-1.0180)
Diabetic nephropathy	Genus Akkermansia	Inverse variance weighted	5	0.9532	1.0017 (0.9471-1.0593)
Diabetic nephropathy	Genus Akkermansia	MR Egger	5	0.4135	1.0551 (0.9443-1.1789)
Diabetic nephropathy	Genus Akkermansia	Weighted median	5	0.4039	1.0190 (0.9750-1.0649)
Diabetic nephropathy	Genus Akkermansia	Weighted mode	5	0.3737	1.0248 (0.9767-1.0753)
Diabetic nephropathy	Genus Akkermansia	Constrained maximum likelihood	5	0.9381	1.0016 (0.9628-1.0418)
Diabetic nephropathy	Family Victivallaceae	Inverse variance weighted	6	0.7899	0.9908 (0.9259-1.0603)
Diabetic nephropathy	Family Victivallaceae	MR Egger	6	0.8882	0.9904 (0.8725-1.1242)
Diabetic nephropathy	Family Victivallaceae	Weighted median	6	0.6881	0.9844 (0.9115-1.0630)
Diabetic nephropathy	Family Victivallaceae	Weighted mode	6	0.6511	0.9793 (0.8994-1.0664)
Diabetic nephropathy	Family Victivallaceae	Constrained maximum likelihood	6	0.7344	0.9875 (0.9183-1.0620)
Diabetic nephropathy	Family Verrucomicrobiaceae	Inverse variance weighted	5	0.9413	1.0021 (0.9476-1.0597)
Diabetic nephropathy	Family Verrucomicrobiaceae	MR Egger	5	0.4106	1.0554 (0.9446-1.1792)
Diabetic nephropathy	Family Verrucomicrobiaceae	Weighted median	5	0.3824	1.0193 (0.9765-1.0641)
Diabetic nephropathy	Family Verrucomicrobiaceae	Weighted mode	5	0.365	1.0245 (0.9779-1.0734)
Diabetic nephropathy	Family Verrucomicrobiaceae	Constrained maximum likelihood	5	0.9239	1.0019 (0.9632-1.0423)
Diabetic nephropathy	Family Bacteroidaceae	Inverse variance weighted	5	0.5008	0.9889 (0.9572-1.0216)
Diabetic nephropathy	Family Bacteroidaceae	MR Egger	5	0.9436	0.9977 (0.9404-1.0584)
Diabetic nephropathy	Family Bacteroidaceae	Weighted median	5	0.6322	0.9917 (0.9582-1.0263)
Diabetic nephropathy	Family Bacteroidaceae	Weighted mode	5	0.7142	0.9925 (0.9561-1.0304)
Diabetic nephropathy	Family Bacteroidaceae	Constrained maximum likelihood	5	0.4326	0.9882 (0.9592-1.0180)
Diabetic nephropathy	Class Verrucomicrobiae	Inverse variance weighted	5	0.9437	1.0020 (0.9475-1.0596)
Diabetic nephropathy	Class Verrucomicrobiae	MR Egger	5	0.4091	1.0555 (0.9449-1.1791)
Diabetic nephropathy	Class Verrucomicrobiae	Weighted median	5	0.3771	1.0192 (0.9771-1.0630)
Diabetic nephropathy	Class Verrucomicrobiae	Weighted mode	5	0.3178	1.0244 (0.9828-1.0678)
Diabetic nephropathy	Class Verrucomicrobiae	Constrained maximum likelihood	5	0.9266	1.0019 (0.9630-1.0422)
Diabetic nephropathy	Class Bacteroidia	Inverse variance weighted	5	0.3576	0.9849 (0.9534-1.0174)
Diabetic nephropathy	Class Bacteroidia	MR Egger	5	0.784	0.9910 (0.9342-1.0513)
Diabetic nephropathy	Class Bacteroidia	Weighted median	5	0.358	0.9833 (0.9487-1.0192)
Diabetic nephropathy	Class Bacteroidia	Weighted mode	5	0.3943	0.9825 (0.9475-1.0188)
Diabetic nephropathy	Class Bacteroidia	Constrained maximum likelihood	5	0.3033	0.9842 (0.9549-1.0145)
Diabetic ketoacidosis	Order Desulfovibrionales	Inverse variance weighted	12	0.1877	1.0303 (0.9855-1.0772)
Diabetic ketoacidosis	Order Desulfovibrionales	MR Egger	12	0.1989	1.0586 (0.9761-1.1480)
Diabetic ketoacidosis	Order Desulfovibrionales	Weighted median	12	0.1752	1.0426 (0.9816-1.1075)
Diabetic ketoacidosis	Order Desulfovibrionales	Weighted mode	12	0.2345	1.0446 (0.9759-1.1182)
Diabetic ketoacidosis	Order Desulfovibrionales	Constrained maximum likelihood	12	0.2245	1.0294 (0.9824-1.0785)
Diabetic ketoacidosis	Genus Ruminococcaceae UCG005	Inverse variance weighted	11	0.7987	1.0068 (0.9556-1.0607)
Diabetic ketoacidosis	Genus Ruminococcaceae UCG005	MR Egger	11	0.9633	0.9977 (0.9065-1.0981)
Diabetic ketoacidosis	Genus Ruminococcaceae UCG005	Weighted median	11	0.7091	0.9878 (0.9261-1.0536)
Diabetic ketoacidosis	Genus Ruminococcaceae UCG005	Weighted mode	11	0.2499	0.9561 (0.8898-1.0275)
Diabetic ketoacidosis	Genus Ruminococcaceae UCG005	Constrained maximum likelihood	11	0.9255	0.9972 (0.9400-1.0578)
Diabetic ketoacidosis	Genus Olsenella	Inverse variance weighted	11	0.1234	0.9310 (0.8501-1.0197)
Diabetic ketoacidosis	Genus Olsenella	MR Egger	11	0.0771	0.8496 (0.7239-0.9971)
Diabetic ketoacidosis	Genus Olsenella	Weighted median	11	0.2251	0.9301 (0.8274-1.0456)
Diabetic ketoacidosis	Genus Olsenella	Weighted mode	11	0.1768	0.9047 (0.7905-1.0355)
Diabetic ketoacidosis	Genus Olsenella	Constrained maximum likelihood	11	0.1488	0.9287 (0.8399-1.0268)
Diabetic ketoacidosis	Genus Lachnospiraceae UCG001	Inverse variance weighted	12	0.202	1.0357 (0.9814-1.0931)
Diabetic ketoacidosis	Genus Lachnospiraceae UCG001	MR Egger	12	0.0562	1.1146 (1.0100-1.2299)
Diabetic ketoacidosis	Genus Lachnospiraceae UCG001	Weighted median	12	0.0307	1.0752 (1.0068-1.1483)
Diabetic ketoacidosis	Genus Lachnospiraceae UCG001	Weighted mode	12	0.0778	1.0764 (0.9994-1.1593)
Diabetic ketoacidosis	Genus Lachnospiraceae UCG001	Constrained maximum likelihood	12	0.2132	1.0348 (0.9805-1.0922)
Diabetic ketoacidosis	Genus Eubacterium coprostanoligenes group	Inverse variance weighted	11	0.7914	0.9943 (0.9527-1.0376)
Diabetic ketoacidosis	Genus Eubacterium coprostanoligenes group	MR Egger	11	0.6284	0.9809 (0.9097-1.0577)
Diabetic ketoacidosis	Genus Eubacterium coprostanoligenes group	Weighted median	11	0.7053	0.9896 (0.9373-1.0448)
Diabetic ketoacidosis	Genus Eubacterium coprostanoligenes group	Weighted mode	11	0.64	0.9853 (0.9279-1.0463)
Diabetic ketoacidosis	Genus Eubacterium coprostanoligenes group	Constrained maximum likelihood	11	0.8553	0.9958 (0.9516-1.0420)
Diabetic ketoacidosis	Genus Allisonella	Inverse variance weighted	10	0.7929	1.0148 (0.9093-1.1326)
Diabetic ketoacidosis	Genus Allisonella	MR Egger	10	0.9005	1.0138 (0.8237-1.2478)
Diabetic ketoacidosis	Genus Allisonella	Weighted median	10	0.8542	1.0137 (0.8770-1.1717)
Diabetic ketoacidosis	Genus Allisonella	Weighted mode	10	0.857	1.0147 (0.8696-1.1841)
Diabetic ketoacidosis	Genus Allisonella	Constrained maximum likelihood	10	0.8208	1.0141 (0.8983-1.1449)
Diabetic ketoacidosis	Genus Alistipes	Inverse variance weighted	11	0.344	0.9798 (0.9392-1.0221)
Diabetic ketoacidosis	Genus Alistipes	MR Egger	11	0.4287	0.9685 (0.8978-1.0447)
Diabetic ketoacidosis	Genus Alistipes	Weighted median	11	0.3757	0.9761 (0.9251-1.0298)
Diabetic ketoacidosis	Genus Alistipes	Weighted mode	11	0.4003	0.9736 (0.9173-1.0334)
Diabetic ketoacidosis	Genus Alistipes	Constrained maximum likelihood	11	0.3635	0.9810 (0.9413-1.0224)
Diabetic ketoacidosis	Genus Adlercreutzia	Inverse variance weighted	12	0.7416	0.9900 (0.9325-1.0511)
Diabetic ketoacidosis	Genus Adlercreutzia	MR Egger	12	0.5426	0.9653 (0.8648-1.0774)
Diabetic ketoacidosis	Genus Adlercreutzia	Weighted median	12	0.1538	0.9437 (0.8716-1.0219)
Diabetic ketoacidosis	Genus Adlercreutzia	Weighted mode	12	0.268	0.9462 (0.8624-1.0383)
Diabetic ketoacidosis	Genus Adlercreutzia	Constrained maximum likelihood	12	0.8101	0.9925 (0.9334-1.0553)
Diabetic hypoglycemia	Phylum Verrucomicrobia	Inverse variance weighted	7	0.4442	1.0159 (0.9756-1.0578)
Diabetic hypoglycemia	Phylum Verrucomicrobia	MR Egger	7	0.8146	1.0107 (0.9290-1.0996)
Diabetic hypoglycemia	Phylum Verrucomicrobia	Weighted median	7	0.3177	1.0247 (0.9768-1.0749)
Diabetic hypoglycemia	Phylum Verrucomicrobia	Weighted mode	7	0.423	1.0230 (0.9713-1.0775)
Diabetic hypoglycemia	Phylum Verrucomicrobia	Constrained maximum likelihood	7	0.4986	1.0136 (0.9747-1.0540)
Diabetic hypoglycemia	Order Bacteroidales	Inverse variance weighted	6	0.5776	0.9895 (0.9532-1.0271)
Diabetic hypoglycemia	Order Bacteroidales	MR Egger	6	0.7545	0.9852 (0.9031-1.0748)
Diabetic hypoglycemia	Order Bacteroidales	Weighted median	6	0.6149	0.9894 (0.9492-1.0313)
Diabetic hypoglycemia	Order Bacteroidales	Weighted mode	6	0.3996	0.9795 (0.9372-1.0237)
Diabetic hypoglycemia	Order Bacteroidales	Constrained maximum likelihood	6	0.5634	0.9887 (0.9515-1.0275)
Diabetic hypoglycemia	Genus Ruminococcaceae UCG009	Inverse variance weighted	7	0.7479	0.9915 (0.9415-1.0443)
Diabetic hypoglycemia	Genus Ruminococcaceae UCG009	MR Egger	7	0.4932	1.0416 (0.9349-1.1605)
Diabetic hypoglycemia	Genus Ruminococcaceae UCG009	Weighted median	7	0.8157	1.0071 (0.9487-1.0692)
Diabetic hypoglycemia	Genus Ruminococcaceae UCG009	Weighted mode	7	0.771	1.0105 (0.9445-1.0812)
Diabetic hypoglycemia	Genus Ruminococcaceae UCG009	Constrained maximum likelihood	7	0.6658	0.9891 (0.9412-1.0395)
Diabetic hypoglycemia	Genus Phascolarctobacterium	Inverse variance weighted	7	0.6822	1.0090 (0.9667-1.0532)
Diabetic hypoglycemia	Genus Phascolarctobacterium	MR Egger	7	0.8786	1.0073 (0.9213-1.1014)
Diabetic hypoglycemia	Genus Phascolarctobacterium	Weighted median	7	0.9531	0.9985 (0.9486-1.0509)
Diabetic hypoglycemia	Genus Phascolarctobacterium	Weighted mode	7	0.8378	0.9938 (0.9388-1.0520)
Diabetic hypoglycemia	Genus Phascolarctobacterium	Constrained maximum likelihood	7	0.7474	1.0068 (0.9662-1.0491)
Diabetic hypoglycemia	Genus Faecalibacterium	Inverse variance weighted	7	0.6688	1.0073 (0.9741-1.0417)
Diabetic hypoglycemia	Genus Faecalibacterium	MR Egger	7	0.6807	1.0157 (0.9471-1.0892)
Diabetic hypoglycemia	Genus Faecalibacterium	Weighted median	7	0.3622	1.0178 (0.9799-1.0571)
Diabetic hypoglycemia	Genus Faecalibacterium	Weighted mode	7	0.4119	1.0197 (0.9764-1.0650)
Diabetic hypoglycemia	Genus Faecalibacterium	Constrained maximum likelihood	7	0.7425	1.0054 (0.9735-1.0385)
Diabetic hypoglycemia	Genus Eggerthella	Inverse variance weighted	6	0.8323	0.9931 (0.9318-1.0585)
Diabetic hypoglycemia	Genus Eggerthella	MR Egger	6	0.9217	1.0074 (0.8769-1.1574)
Diabetic hypoglycemia	Genus Eggerthella	Weighted median	6	0.8456	0.9928 (0.9227-1.0681)
Diabetic hypoglycemia	Genus Eggerthella	Weighted mode	6	0.8558	0.9921 (0.9142-1.0766)
Diabetic hypoglycemia	Genus Eggerthella	Constrained maximum likelihood	6	0.7756	0.9897 (0.9214-1.0630)
Diabetic hypoglycemia	Genus Defluviitaleaceae UCG011	Inverse variance weighted	7	0.8692	1.0042 (0.9555-1.0553)
Diabetic hypoglycemia	Genus Defluviitaleaceae UCG011	MR Egger	7	0.5462	1.0348 (0.9329-1.1480)
Diabetic hypoglycemia	Genus Defluviitaleaceae UCG011	Weighted median	7	0.5475	1.0186 (0.9592-1.0818)
Diabetic hypoglycemia	Genus Defluviitaleaceae UCG011	Weighted mode	7	0.5642	1.0194 (0.9584-1.0843)
Diabetic hypoglycemia	Genus Defluviitaleaceae UCG011	Constrained maximum likelihood	7	0.9471	1.0016 (0.9550-1.0505)
Diabetic hypoglycemia	Genus Catenibacterium	Inverse variance weighted	5	0.8565	1.0080 (0.9247-1.0988)
Diabetic hypoglycemia	Genus Catenibacterium	MR Egger	5	0.4532	1.0805 (0.9056-1.2891)
Diabetic hypoglycemia	Genus Catenibacterium	Weighted median	5	0.5174	1.0319 (0.9384-1.1347)
Diabetic hypoglycemia	Genus Catenibacterium	Weighted mode	5	0.5169	1.0370 (0.9381-1.1463)
Diabetic hypoglycemia	Genus Catenibacterium	Constrained maximum likelihood	5	0.8822	1.0064 (0.9247-1.0954)
Diabetic hypoglycemia	Family Defluviitaleaceae	Inverse variance weighted	7	0.9457	1.0017 (0.9532-1.0527)
Diabetic hypoglycemia	Family Defluviitaleaceae	MR Egger	7	0.5769	1.0320 (0.9304-1.1447)
Diabetic hypoglycemia	Family Defluviitaleaceae	Weighted median	7	0.5833	1.0168 (0.9580-1.0792)
Diabetic hypoglycemia	Family Defluviitaleaceae	Weighted mode	7	0.665	1.0153 (0.9512-1.0837)
Diabetic hypoglycemia	Family Defluviitaleaceae	Constrained maximum likelihood	7	0.9769	0.9993 (0.9530-1.0479)
Diabetic hypoglycemia	Family Alcaligenaceae	Inverse variance weighted	6	0.982	0.9996 (0.9650-1.0354)
Diabetic hypoglycemia	Family Alcaligenaceae	MR Egger	6	0.4534	0.9681 (0.8967-1.0452)
Diabetic hypoglycemia	Family Alcaligenaceae	Weighted median	6	0.6017	0.9895 (0.9512-1.0294)
Diabetic hypoglycemia	Family Alcaligenaceae	Weighted mode	6	0.6437	0.9888 (0.9454-1.0342)
Diabetic hypoglycemia	Family Alcaligenaceae	Constrained maximum likelihood	6	0.9063	0.9976 (0.9590-1.0378)
Diabetic hypoglycemia	Class Bacteroidia	Inverse variance weighted	6	0.5776	0.9895 (0.9532-1.0271)
Diabetic hypoglycemia	Class Bacteroidia	MR Egger	6	0.7545	0.9852 (0.9031-1.0748)
Diabetic hypoglycemia	Class Bacteroidia	Weighted median	6	0.6041	0.9894 (0.9504-1.0301)
Diabetic hypoglycemia	Class Bacteroidia	Weighted mode	6	0.4502	0.9795 (0.9321-1.0293)
Diabetic hypoglycemia	Class Bacteroidia	Constrained maximum likelihood	6	0.5634	0.9887 (0.9515-1.0275)
Charcot foot	Phylum Firmicutes	Inverse variance weighted	3	0.3097	1.0160 (0.9853-1.0476)
Charcot foot	Phylum Firmicutes	MR Egger	3	0.5219	1.0477 (0.9501-1.1552)
Charcot foot	Phylum Firmicutes	Weighted median	3	0.3162	1.0167 (0.9843-1.0502)
Charcot foot	Phylum Firmicutes	Weighted mode	3	0.3403	1.0232 (0.9868-1.0610)
Charcot foot	Phylum Firmicutes	Constrained maximum likelihood	3	0.4244	1.0138 (0.9802-1.0486)
Charcot foot	Order Erysipelotrichales	Inverse variance weighted	2	0.1622	1.0235 (0.9907-1.0574)
Charcot foot	Order Erysipelotrichales	Constrained maximum likelihood	2	0.1907	1.0220 (0.9892-1.0558)
Charcot foot	Genus Phascolarctobacterium	Inverse variance weighted	2	0.68	0.9913 (0.9507-1.0335)
Charcot foot	Genus Phascolarctobacterium	Constrained maximum likelihood	2	0.5902	0.9887 (0.9485-1.0305)
Charcot foot	Genus Hungatella	Constrained maximum likelihood	1	0.2971	1.0411 (0.9652-1.1228)
Charcot foot	Genus Eubacterium rectale group	Inverse variance weighted	3	0.6398	0.9925 (0.9617-1.0243)
Charcot foot	Genus Eubacterium rectale group	MR Egger	3	0.9147	0.9931 (0.8982-1.0981)
Charcot foot	Genus Eubacterium rectale group	Weighted median	3	0.7396	0.9944 (0.9621-1.0278)
Charcot foot	Genus Eubacterium rectale group	Weighted mode	3	0.7993	0.9944 (0.9575-1.0328)
Charcot foot	Genus Eubacterium rectale group	Constrained maximum likelihood	3	0.5723	0.9904 (0.9576-1.0242)
Charcot foot	Genus Collinsella	Inverse variance weighted	3	0.3538	1.0165 (0.9819-1.0523)
Charcot foot	Genus Collinsella	MR Egger	3	0.8104	1.0175 (0.9109-1.1365)
Charcot foot	Genus Collinsella	Weighted median	3	0.4479	1.0143 (0.9777-1.0523)
Charcot foot	Genus Collinsella	Weighted mode	3	0.5784	1.0141 (0.9726-1.0575)
Charcot foot	Genus Collinsella	Constrained maximum likelihood	3	0.4576	1.0143 (0.9770-1.0531)
Charcot foot	Genus Anaerostipes	Inverse variance weighted	2	0.5726	0.9903 (0.9574-1.0244)
Charcot foot	Genus Anaerostipes	Constrained maximum likelihood	2	0.4833	0.9880 (0.9551-1.0220)
Charcot foot	Family Peptococcaceae	Inverse variance weighted	2	0.3732	1.0221 (0.9741-1.0725)
Charcot foot	Family Peptococcaceae	Constrained maximum likelihood	2	0.3756	1.0200 (0.9763-1.0656)
Charcot foot	Family Erysipelotrichaceae	Inverse variance weighted	2	0.1622	1.0235 (0.9907-1.0574)
Charcot foot	Family Erysipelotrichaceae	Constrained maximum likelihood	2	0.1907	1.0220 (0.9892-1.0558)
Charcot foot	Class Erysipelotrichia	Inverse variance weighted	2	0.1622	1.0235 (0.9907-1.0574)
Charcot foot	Class Erysipelotrichia	Constrained maximum likelihood	2	0.1907	1.0220 (0.9892-1.0558)
