# Supplementary material for: Large-scale causal analysis of gut microbiota and six common complications of diabetes: a mendelian randomization study
Source: Diabetol Metab Syndr. 2024 Mar 13;16:66. doi: 10.1186/s13098-024-01298-9 (PMC10935953; doi:10.1186/s13098-024-01298-9)
Supplement: Supplementary file 7 — Supplementary Material 7 [file 13098_2024_1298_MOESM7_ESM.xlsx]

## Sheet: Sheet1
Supplementary Table 5: Causal associations between the gut microbiota and the six common complications of diabetes based on DMP
Exposure	Outcome	Methods	SNP(n)	P-value	OR(95%CI)
Gut microbiota abundance (k_Bacteria.p_Verrucomicrobia.c_Verrucomicrobiae.o_Verrucomicrobiales.f_Verrucomicrobiaceae.g_Akkermansia.s_Akkermansia_muciniphila)	Charcot foot	Inverse variance weighted	14	0.0547747	0.6241(0.3857-1.0097)
Gut microbiota abundance (k_Bacteria.p_Verrucomicrobia.c_Verrucomicrobiae.o_Verrucomicrobiales.f_Verrucomicrobiaceae.g_Akkermansia.s_Akkermansia_muciniphila)	Charcot foot	MR Egger	14	0.225637	0.2220(0.0221-2.2351)
Gut microbiota abundance (k_Bacteria.p_Verrucomicrobia.c_Verrucomicrobiae.o_Verrucomicrobiales.f_Verrucomicrobiaceae.g_Akkermansia.s_Akkermansia_muciniphila)	Charcot foot	Weighted median	14	0.00214042	0.4186(0.2400-0.7299)
Gut microbiota abundance (k_Bacteria.p_Verrucomicrobia.c_Verrucomicrobiae.o_Verrucomicrobiales.f_Verrucomicrobiaceae.g_Akkermansia.s_Akkermansia_muciniphila)	Charcot foot	Weighted mode	14	0.0549132	0.3929(0.1649-0.9362)
Gut microbiota abundance (k_Bacteria.p_Verrucomicrobia.c_Verrucomicrobiae.o_Verrucomicrobiales.f_Verrucomicrobiaceae.g_Akkermansia.s_Akkermansia_muciniphila)	Charcot foot	Constrained maximum likelihood	14	0.0988364	0.6349(0.3701-1.0889)
Gut microbiota abundance (k_Bacteria.p_Verrucomicrobia.c_Verrucomicrobiae.o_Verrucomicrobiales.f_Verrucomicrobiaceae.g_Akkermansia.s_Akkermansia_muciniphila)	Diabetic hypoglycemia	Inverse variance weighted (multiplicative random effects)	14	0.615635	1.0356(0.9035-1.1870)
Gut microbiota abundance (k_Bacteria.p_Verrucomicrobia.c_Verrucomicrobiae.o_Verrucomicrobiales.f_Verrucomicrobiaceae.g_Akkermansia.s_Akkermansia_muciniphila)	Diabetic hypoglycemia	MR Egger	14	0.624251	0.8423(0.4314-1.6445)
Gut microbiota abundance (k_Bacteria.p_Verrucomicrobia.c_Verrucomicrobiae.o_Verrucomicrobiales.f_Verrucomicrobiaceae.g_Akkermansia.s_Akkermansia_muciniphila)	Diabetic hypoglycemia	Weighted median	14	0.238113	1.0971(0.9405-1.2797)
Gut microbiota abundance (k_Bacteria.p_Verrucomicrobia.c_Verrucomicrobiae.o_Verrucomicrobiales.f_Verrucomicrobiaceae.g_Akkermansia.s_Akkermansia_muciniphila)	Diabetic hypoglycemia	Weighted mode	14	0.391488	1.1147(0.8768-1.4172)
Gut microbiota abundance (k_Bacteria.p_Verrucomicrobia.c_Verrucomicrobiae.o_Verrucomicrobiales.f_Verrucomicrobiaceae.g_Akkermansia.s_Akkermansia_muciniphila)	Diabetic hypoglycemia	Constrained maximum likelihood	14	0.485217	1.0554(0.9071-1.2279)
Gut microbiota abundance (k_Bacteria.p_Verrucomicrobia.c_Verrucomicrobiae.o_Verrucomicrobiales.f_Verrucomicrobiaceae.g_Akkermansia.s_Akkermansia_muciniphila)	Diabetic ketoacidosis	Inverse variance weighted (multiplicative random effects)	14	0.379111	1.0667(0.9237-1.2319)
Gut microbiota abundance (k_Bacteria.p_Verrucomicrobia.c_Verrucomicrobiae.o_Verrucomicrobiales.f_Verrucomicrobiaceae.g_Akkermansia.s_Akkermansia_muciniphila)	Diabetic ketoacidosis	MR Egger	14	0.980303	0.9908(0.4848-2.0253)
Gut microbiota abundance (k_Bacteria.p_Verrucomicrobia.c_Verrucomicrobiae.o_Verrucomicrobiales.f_Verrucomicrobiaceae.g_Akkermansia.s_Akkermansia_muciniphila)	Diabetic ketoacidosis	Weighted median	14	0.404841	1.0623(0.9214-1.2248)
Gut microbiota abundance (k_Bacteria.p_Verrucomicrobia.c_Verrucomicrobiae.o_Verrucomicrobiales.f_Verrucomicrobiaceae.g_Akkermansia.s_Akkermansia_muciniphila)	Diabetic ketoacidosis	Weighted mode	14	0.928085	1.0094(0.8275-1.2312)
Gut microbiota abundance (k_Bacteria.p_Verrucomicrobia.c_Verrucomicrobiae.o_Verrucomicrobiales.f_Verrucomicrobiaceae.g_Akkermansia.s_Akkermansia_muciniphila)	Diabetic ketoacidosis	Constrained maximum likelihood	14	0.56908	1.0399(0.9089-1.1898)
Gut microbiota abundance (k_Bacteria.p_Verrucomicrobia.c_Verrucomicrobiae.o_Verrucomicrobiales.f_Verrucomicrobiaceae.g_Akkermansia.s_Akkermansia_muciniphila)	Diabetic nephropathy	Inverse variance weighted	14	0.221487	1.0944(0.9470-1.2648)
Gut microbiota abundance (k_Bacteria.p_Verrucomicrobia.c_Verrucomicrobiae.o_Verrucomicrobiales.f_Verrucomicrobiaceae.g_Akkermansia.s_Akkermansia_muciniphila)	Diabetic nephropathy	MR Egger	14	0.0409522	2.0844(1.1116-3.9085)
Gut microbiota abundance (k_Bacteria.p_Verrucomicrobia.c_Verrucomicrobiae.o_Verrucomicrobiales.f_Verrucomicrobiaceae.g_Akkermansia.s_Akkermansia_muciniphila)	Diabetic nephropathy	Weighted median	14	0.63098	1.0480(0.8654-1.2692)
Gut microbiota abundance (k_Bacteria.p_Verrucomicrobia.c_Verrucomicrobiae.o_Verrucomicrobiales.f_Verrucomicrobiaceae.g_Akkermansia.s_Akkermansia_muciniphila)	Diabetic nephropathy	Weighted mode	14	0.797426	0.9536(0.6685-1.3603)
Gut microbiota abundance (k_Bacteria.p_Verrucomicrobia.c_Verrucomicrobiae.o_Verrucomicrobiales.f_Verrucomicrobiaceae.g_Akkermansia.s_Akkermansia_muciniphila)	Diabetic nephropathy	Constrained maximum likelihood	14	0.345433	1.0850(0.9159-1.2854)
Gut microbiota abundance (k_Bacteria.p_Verrucomicrobia.c_Verrucomicrobiae.o_Verrucomicrobiales.f_Verrucomicrobiaceae.g_Akkermansia.s_Akkermansia_muciniphila)	Diabetic neuropathy	Inverse variance weighted	14	0.990288	1.0011(0.8347-1.2008)
Gut microbiota abundance (k_Bacteria.p_Verrucomicrobia.c_Verrucomicrobiae.o_Verrucomicrobiales.f_Verrucomicrobiaceae.g_Akkermansia.s_Akkermansia_muciniphila)	Diabetic neuropathy	MR Egger	14	0.371546	0.6605(0.2751-1.5856)
Gut microbiota abundance (k_Bacteria.p_Verrucomicrobia.c_Verrucomicrobiae.o_Verrucomicrobiales.f_Verrucomicrobiaceae.g_Akkermansia.s_Akkermansia_muciniphila)	Diabetic neuropathy	Weighted median	14	0.147831	0.8483(0.6788-1.0600)
Gut microbiota abundance (k_Bacteria.p_Verrucomicrobia.c_Verrucomicrobiae.o_Verrucomicrobiales.f_Verrucomicrobiaceae.g_Akkermansia.s_Akkermansia_muciniphila)	Diabetic neuropathy	Weighted mode	14	0.209116	0.8236(0.6176-1.0983)
Gut microbiota abundance (k_Bacteria.p_Verrucomicrobia.c_Verrucomicrobiae.o_Verrucomicrobiales.f_Verrucomicrobiaceae.g_Akkermansia.s_Akkermansia_muciniphila)	Diabetic neuropathy	Constrained maximum likelihood	14	0.789348	0.9734(0.7990-1.1860)
Gut microbiota abundance (k_Bacteria.p_Verrucomicrobia.c_Verrucomicrobiae.o_Verrucomicrobiales.f_Verrucomicrobiaceae.g_Akkermansia.s_Akkermansia_muciniphila)	Diabetic retinopathy	Inverse variance weighted	14	0.128778	1.0674(0.9812-1.1610)
Gut microbiota abundance (k_Bacteria.p_Verrucomicrobia.c_Verrucomicrobiae.o_Verrucomicrobiales.f_Verrucomicrobiaceae.g_Akkermansia.s_Akkermansia_muciniphila)	Diabetic retinopathy	MR Egger	14	0.882752	0.9696(0.6489-1.4489)
Gut microbiota abundance (k_Bacteria.p_Verrucomicrobia.c_Verrucomicrobiae.o_Verrucomicrobiales.f_Verrucomicrobiaceae.g_Akkermansia.s_Akkermansia_muciniphila)	Diabetic retinopathy	Weighted median	14	0.485649	1.0415(0.9290-1.1676)
Gut microbiota abundance (k_Bacteria.p_Verrucomicrobia.c_Verrucomicrobiae.o_Verrucomicrobiales.f_Verrucomicrobiaceae.g_Akkermansia.s_Akkermansia_muciniphila)	Diabetic retinopathy	Weighted mode	14	0.798269	1.0244(0.8550-1.2273)
Gut microbiota abundance (k_Bacteria.p_Verrucomicrobia.c_Verrucomicrobiae.o_Verrucomicrobiales.f_Verrucomicrobiaceae.g_Akkermansia.s_Akkermansia_muciniphila)	Diabetic retinopathy	Constrained maximum likelihood	14	0.151311	1.0706(0.9754-1.1750)
Gut microbiota abundance (k_Bacteria.p_Verrucomicrobia.c_Verrucomicrobiae.o_Verrucomicrobiales.f_Verrucomicrobiaceae.g_Akkermansia)	Charcot foot	Inverse variance weighted	15	0.0312349	0.6077(0.3863-0.9561)
Gut microbiota abundance (k_Bacteria.p_Verrucomicrobia.c_Verrucomicrobiae.o_Verrucomicrobiales.f_Verrucomicrobiaceae.g_Akkermansia)	Charcot foot	MR Egger	15	0.242433	0.2443(0.0256-2.3307)
Gut microbiota abundance (k_Bacteria.p_Verrucomicrobia.c_Verrucomicrobiae.o_Verrucomicrobiales.f_Verrucomicrobiaceae.g_Akkermansia)	Charcot foot	Weighted median	15	0.000817123	0.4057(0.2392-0.6881)
Gut microbiota abundance (k_Bacteria.p_Verrucomicrobia.c_Verrucomicrobiae.o_Verrucomicrobiales.f_Verrucomicrobiaceae.g_Akkermansia)	Charcot foot	Weighted mode	15	0.0382211	0.3842(0.1693-0.8719)
Gut microbiota abundance (k_Bacteria.p_Verrucomicrobia.c_Verrucomicrobiae.o_Verrucomicrobiales.f_Verrucomicrobiaceae.g_Akkermansia)	Charcot foot	Constrained maximum likelihood	15	0.0796819	0.6080(0.3485-1.0607)
Gut microbiota abundance (k_Bacteria.p_Verrucomicrobia.c_Verrucomicrobiae.o_Verrucomicrobiales.f_Verrucomicrobiaceae.g_Akkermansia)	Diabetic hypoglycemia	Inverse variance weighted (multiplicative random effects)	15	0.864893	1.0119(0.8831-1.1595)
Gut microbiota abundance (k_Bacteria.p_Verrucomicrobia.c_Verrucomicrobiae.o_Verrucomicrobiales.f_Verrucomicrobiaceae.g_Akkermansia)	Diabetic hypoglycemia	MR Egger	15	0.777835	0.9029(0.4506-1.8090)
Gut microbiota abundance (k_Bacteria.p_Verrucomicrobia.c_Verrucomicrobiae.o_Verrucomicrobiales.f_Verrucomicrobiaceae.g_Akkermansia)	Diabetic hypoglycemia	Weighted median	15	0.548821	1.0468(0.9015-1.2155)
Gut microbiota abundance (k_Bacteria.p_Verrucomicrobia.c_Verrucomicrobiae.o_Verrucomicrobiales.f_Verrucomicrobiaceae.g_Akkermansia)	Diabetic hypoglycemia	Weighted mode	15	0.433412	1.1113(0.8599-1.4361)
Gut microbiota abundance (k_Bacteria.p_Verrucomicrobia.c_Verrucomicrobiae.o_Verrucomicrobiales.f_Verrucomicrobiaceae.g_Akkermansia)	Diabetic hypoglycemia	Constrained maximum likelihood	15	0.765546	1.0226(0.8830-1.1842)
Gut microbiota abundance (k_Bacteria.p_Verrucomicrobia.c_Verrucomicrobiae.o_Verrucomicrobiales.f_Verrucomicrobiaceae.g_Akkermansia)	Diabetic ketoacidosis	Inverse variance weighted (multiplicative random effects)	15	0.384194	1.0617(0.9278-1.2149)
Gut microbiota abundance (k_Bacteria.p_Verrucomicrobia.c_Verrucomicrobiae.o_Verrucomicrobiales.f_Verrucomicrobiaceae.g_Akkermansia)	Diabetic ketoacidosis	MR Egger	15	0.991923	1.0036(0.5037-1.9996)
Gut microbiota abundance (k_Bacteria.p_Verrucomicrobia.c_Verrucomicrobiae.o_Verrucomicrobiales.f_Verrucomicrobiaceae.g_Akkermansia)	Diabetic ketoacidosis	Weighted median	15	0.472861	1.0503(0.9185-1.2011)
Gut microbiota abundance (k_Bacteria.p_Verrucomicrobia.c_Verrucomicrobiae.o_Verrucomicrobiales.f_Verrucomicrobiaceae.g_Akkermansia)	Diabetic ketoacidosis	Weighted mode	15	0.904952	1.0114(0.8424-1.2143)
Gut microbiota abundance (k_Bacteria.p_Verrucomicrobia.c_Verrucomicrobiae.o_Verrucomicrobiales.f_Verrucomicrobiaceae.g_Akkermansia)	Diabetic ketoacidosis	Constrained maximum likelihood	15	0.65982	1.0345(0.8895-1.2032)
Gut microbiota abundance (k_Bacteria.p_Verrucomicrobia.c_Verrucomicrobiae.o_Verrucomicrobiales.f_Verrucomicrobiaceae.g_Akkermansia)	Diabetic nephropathy	Inverse variance weighted	15	0.303808	1.0759(0.9359-1.2369)
Gut microbiota abundance (k_Bacteria.p_Verrucomicrobia.c_Verrucomicrobiae.o_Verrucomicrobiales.f_Verrucomicrobiaceae.g_Akkermansia)	Diabetic nephropathy	MR Egger	15	0.0330813	2.1486(1.1456-4.0297)
Gut microbiota abundance (k_Bacteria.p_Verrucomicrobia.c_Verrucomicrobiae.o_Verrucomicrobiales.f_Verrucomicrobiaceae.g_Akkermansia)	Diabetic nephropathy	Weighted median	15	0.942707	0.9927(0.8137-1.2111)
Gut microbiota abundance (k_Bacteria.p_Verrucomicrobia.c_Verrucomicrobiae.o_Verrucomicrobiales.f_Verrucomicrobiaceae.g_Akkermansia)	Diabetic nephropathy	Weighted mode	15	0.663981	0.9251(0.6558-1.3048)
Gut microbiota abundance (k_Bacteria.p_Verrucomicrobia.c_Verrucomicrobiae.o_Verrucomicrobiales.f_Verrucomicrobiaceae.g_Akkermansia)	Diabetic nephropathy	Constrained maximum likelihood	15	0.496526	1.0614(0.8938-1.2605)
Gut microbiota abundance (k_Bacteria.p_Verrucomicrobia.c_Verrucomicrobiae.o_Verrucomicrobiales.f_Verrucomicrobiaceae.g_Akkermansia)	Diabetic neuropathy	Inverse variance weighted	15	0.67916	0.9607(0.7944-1.1618)
Gut microbiota abundance (k_Bacteria.p_Verrucomicrobia.c_Verrucomicrobiae.o_Verrucomicrobiales.f_Verrucomicrobiaceae.g_Akkermansia)	Diabetic neuropathy	MR Egger	15	0.566292	0.7480(0.2844-1.9673)
Gut microbiota abundance (k_Bacteria.p_Verrucomicrobia.c_Verrucomicrobiae.o_Verrucomicrobiales.f_Verrucomicrobiaceae.g_Akkermansia)	Diabetic neuropathy	Weighted median	15	0.146172	0.8450(0.6733-1.0605)
Gut microbiota abundance (k_Bacteria.p_Verrucomicrobia.c_Verrucomicrobiae.o_Verrucomicrobiales.f_Verrucomicrobiaceae.g_Akkermansia)	Diabetic neuropathy	Weighted mode	15	0.242643	0.8299(0.6150-1.1198)
Gut microbiota abundance (k_Bacteria.p_Verrucomicrobia.c_Verrucomicrobiae.o_Verrucomicrobiales.f_Verrucomicrobiaceae.g_Akkermansia)	Diabetic neuropathy	Constrained maximum likelihood	15	0.546308	0.9362(0.7557-1.1598)
Gut microbiota abundance (k_Bacteria.p_Verrucomicrobia.c_Verrucomicrobiae.o_Verrucomicrobiales.f_Verrucomicrobiaceae.g_Akkermansia)	Diabetic retinopathy	Inverse variance weighted	15	0.142883	1.0628(0.9796-1.1531)
Gut microbiota abundance (k_Bacteria.p_Verrucomicrobia.c_Verrucomicrobiae.o_Verrucomicrobiales.f_Verrucomicrobiaceae.g_Akkermansia)	Diabetic retinopathy	MR Egger	15	0.936391	0.9835(0.6581-1.4697)
Gut microbiota abundance (k_Bacteria.p_Verrucomicrobia.c_Verrucomicrobiae.o_Verrucomicrobiales.f_Verrucomicrobiaceae.g_Akkermansia)	Diabetic retinopathy	Weighted median	15	0.68732	1.0220(0.9192-1.1364)
Gut microbiota abundance (k_Bacteria.p_Verrucomicrobia.c_Verrucomicrobiae.o_Verrucomicrobiales.f_Verrucomicrobiaceae.g_Akkermansia)	Diabetic retinopathy	Weighted mode	15	0.905335	1.0098(0.8623-1.1825)
Gut microbiota abundance (k_Bacteria.p_Verrucomicrobia.c_Verrucomicrobiae.o_Verrucomicrobiales.f_Verrucomicrobiaceae.g_Akkermansia)	Diabetic retinopathy	Constrained maximum likelihood	15	0.20878	1.0625(0.9667-1.1679)
Gut microbiota abundance (k_Bacteria.p_Verrucomicrobia.c_Verrucomicrobiae.o_Verrucomicrobiales.f_Verrucomicrobiaceae)	Charcot foot	Inverse variance weighted	15	0.031217	0.6077(0.3863-0.9561)
Gut microbiota abundance (k_Bacteria.p_Verrucomicrobia.c_Verrucomicrobiae.o_Verrucomicrobiales.f_Verrucomicrobiaceae)	Charcot foot	MR Egger	15	0.242817	0.2453(0.0258-2.3295)
Gut microbiota abundance (k_Bacteria.p_Verrucomicrobia.c_Verrucomicrobiae.o_Verrucomicrobiales.f_Verrucomicrobiaceae)	Charcot foot	Weighted median	15	0.00203327	0.4056(0.2287-0.7196)
Gut microbiota abundance (k_Bacteria.p_Verrucomicrobia.c_Verrucomicrobiae.o_Verrucomicrobiales.f_Verrucomicrobiaceae)	Charcot foot	Weighted mode	15	0.0384709	0.3843(0.1691-0.8730)
Gut microbiota abundance (k_Bacteria.p_Verrucomicrobia.c_Verrucomicrobiae.o_Verrucomicrobiales.f_Verrucomicrobiaceae)	Charcot foot	Constrained maximum likelihood	15	0.0796619	0.6080(0.3485-1.0606)
Gut microbiota abundance (k_Bacteria.p_Verrucomicrobia.c_Verrucomicrobiae.o_Verrucomicrobiales.f_Verrucomicrobiaceae)	Diabetic hypoglycemia	Inverse variance weighted (multiplicative random effects)	15	0.865202	1.0119(0.8830-1.1595)
Gut microbiota abundance (k_Bacteria.p_Verrucomicrobia.c_Verrucomicrobiae.o_Verrucomicrobiales.f_Verrucomicrobiaceae)	Diabetic hypoglycemia	MR Egger	15	0.77697	0.9027(0.4512-1.8060)
Gut microbiota abundance (k_Bacteria.p_Verrucomicrobia.c_Verrucomicrobiae.o_Verrucomicrobiales.f_Verrucomicrobiaceae)	Diabetic hypoglycemia	Weighted median	15	0.570041	1.0469(0.8937-1.2264)
Gut microbiota abundance (k_Bacteria.p_Verrucomicrobia.c_Verrucomicrobiae.o_Verrucomicrobiales.f_Verrucomicrobiaceae)	Diabetic hypoglycemia	Weighted mode	15	0.427195	1.1113(0.8630-1.4310)
Gut microbiota abundance (k_Bacteria.p_Verrucomicrobia.c_Verrucomicrobiae.o_Verrucomicrobiales.f_Verrucomicrobiaceae)	Diabetic hypoglycemia	Constrained maximum likelihood	15	0.765719	1.0226(0.8830-1.1842)
Gut microbiota abundance (k_Bacteria.p_Verrucomicrobia.c_Verrucomicrobiae.o_Verrucomicrobiales.f_Verrucomicrobiaceae)	Diabetic ketoacidosis	Inverse variance weighted (multiplicative random effects)	15	0.383663	1.0618(0.9278-1.2150)
Gut microbiota abundance (k_Bacteria.p_Verrucomicrobia.c_Verrucomicrobiae.o_Verrucomicrobiales.f_Verrucomicrobiaceae)	Diabetic ketoacidosis	MR Egger	15	0.988218	1.0053(0.5053-2.0000)
Gut microbiota abundance (k_Bacteria.p_Verrucomicrobia.c_Verrucomicrobiae.o_Verrucomicrobiales.f_Verrucomicrobiaceae)	Diabetic ketoacidosis	Weighted median	15	0.479773	1.0505(0.9163-1.2043)
Gut microbiota abundance (k_Bacteria.p_Verrucomicrobia.c_Verrucomicrobiae.o_Verrucomicrobiales.f_Verrucomicrobiaceae)	Diabetic ketoacidosis	Weighted mode	15	0.909668	1.0110(0.8403-1.2164)
Gut microbiota abundance (k_Bacteria.p_Verrucomicrobia.c_Verrucomicrobiae.o_Verrucomicrobiales.f_Verrucomicrobiaceae)	Diabetic ketoacidosis	Constrained maximum likelihood	15	0.659451	1.0345(0.8895-1.2033)
Gut microbiota abundance (k_Bacteria.p_Verrucomicrobia.c_Verrucomicrobiae.o_Verrucomicrobiales.f_Verrucomicrobiaceae)	Diabetic nephropathy	Inverse variance weighted	15	0.303485	1.0760(0.9359-1.2370)
Gut microbiota abundance (k_Bacteria.p_Verrucomicrobia.c_Verrucomicrobiae.o_Verrucomicrobiales.f_Verrucomicrobiaceae)	Diabetic nephropathy	MR Egger	15	0.0331683	2.1441(1.1448-4.0160)
Gut microbiota abundance (k_Bacteria.p_Verrucomicrobia.c_Verrucomicrobiae.o_Verrucomicrobiales.f_Verrucomicrobiaceae)	Diabetic nephropathy	Weighted median	15	0.941026	0.9931(0.8257-1.1944)
Gut microbiota abundance (k_Bacteria.p_Verrucomicrobia.c_Verrucomicrobiae.o_Verrucomicrobiales.f_Verrucomicrobiaceae)	Diabetic nephropathy	Weighted mode	15	0.664222	0.9251(0.6557-1.3051)
Gut microbiota abundance (k_Bacteria.p_Verrucomicrobia.c_Verrucomicrobiae.o_Verrucomicrobiales.f_Verrucomicrobiaceae)	Diabetic nephropathy	Constrained maximum likelihood	15	0.496198	1.0615(0.8939-1.2605)
Gut microbiota abundance (k_Bacteria.p_Verrucomicrobia.c_Verrucomicrobiae.o_Verrucomicrobiales.f_Verrucomicrobiaceae)	Diabetic neuropathy	Inverse variance weighted	15	0.679411	0.9607(0.7944-1.1618)
Gut microbiota abundance (k_Bacteria.p_Verrucomicrobia.c_Verrucomicrobiae.o_Verrucomicrobiales.f_Verrucomicrobiaceae)	Diabetic neuropathy	MR Egger	15	0.568143	0.7495(0.2855-1.9674)
Gut microbiota abundance (k_Bacteria.p_Verrucomicrobia.c_Verrucomicrobiae.o_Verrucomicrobiales.f_Verrucomicrobiaceae)	Diabetic neuropathy	Weighted median	15	0.116777	0.8448(0.6843-1.0430)
Gut microbiota abundance (k_Bacteria.p_Verrucomicrobia.c_Verrucomicrobiae.o_Verrucomicrobiales.f_Verrucomicrobiaceae)	Diabetic neuropathy	Weighted mode	15	0.217258	0.8295(0.6247-1.1014)
Gut microbiota abundance (k_Bacteria.p_Verrucomicrobia.c_Verrucomicrobiae.o_Verrucomicrobiales.f_Verrucomicrobiaceae)	Diabetic neuropathy	Constrained maximum likelihood	15	0.546372	0.9362(0.7557-1.1599)
Gut microbiota abundance (k_Bacteria.p_Verrucomicrobia.c_Verrucomicrobiae.o_Verrucomicrobiales.f_Verrucomicrobiaceae)	Diabetic retinopathy	Inverse variance weighted	15	0.142853	1.0629(0.9796-1.1532)
Gut microbiota abundance (k_Bacteria.p_Verrucomicrobia.c_Verrucomicrobiae.o_Verrucomicrobiales.f_Verrucomicrobiaceae)	Diabetic retinopathy	MR Egger	15	0.937477	0.9838(0.6589-1.4689)
Gut microbiota abundance (k_Bacteria.p_Verrucomicrobia.c_Verrucomicrobiae.o_Verrucomicrobiales.f_Verrucomicrobiaceae)	Diabetic retinopathy	Weighted median	15	0.687574	1.0220(0.9192-1.1363)
Gut microbiota abundance (k_Bacteria.p_Verrucomicrobia.c_Verrucomicrobiae.o_Verrucomicrobiales.f_Verrucomicrobiaceae)	Diabetic retinopathy	Weighted mode	15	0.90837	1.0096(0.8600-1.1853)
Gut microbiota abundance (k_Bacteria.p_Verrucomicrobia.c_Verrucomicrobiae.o_Verrucomicrobiales.f_Verrucomicrobiaceae)	Diabetic retinopathy	Constrained maximum likelihood	15	0.208711	1.0625(0.9667-1.1679)
Gut microbiota abundance (k_Bacteria.p_Verrucomicrobia.c_Verrucomicrobiae.o_Verrucomicrobiales)	Charcot foot	Inverse variance weighted	15	0.0312095	0.6077(0.3863-0.9561)
Gut microbiota abundance (k_Bacteria.p_Verrucomicrobia.c_Verrucomicrobiae.o_Verrucomicrobiales)	Charcot foot	MR Egger	15	0.242656	0.2452(0.0258-2.3284)
Gut microbiota abundance (k_Bacteria.p_Verrucomicrobia.c_Verrucomicrobiae.o_Verrucomicrobiales)	Charcot foot	Weighted median	15	0.00158273	0.4056(0.2317-0.7100)
Gut microbiota abundance (k_Bacteria.p_Verrucomicrobia.c_Verrucomicrobiae.o_Verrucomicrobiales)	Charcot foot	Weighted mode	15	0.0373322	0.3843(0.1702-0.8681)
Gut microbiota abundance (k_Bacteria.p_Verrucomicrobia.c_Verrucomicrobiae.o_Verrucomicrobiales)	Charcot foot	Constrained maximum likelihood	15	0.0796516	0.6079(0.3485-1.0606)
Gut microbiota abundance (k_Bacteria.p_Verrucomicrobia.c_Verrucomicrobiae.o_Verrucomicrobiales)	Diabetic hypoglycemia	Inverse variance weighted (multiplicative random effects)	15	0.865175	1.0119(0.8830-1.1595)
Gut microbiota abundance (k_Bacteria.p_Verrucomicrobia.c_Verrucomicrobiae.o_Verrucomicrobiales)	Diabetic hypoglycemia	MR Egger	15	0.777078	0.9028(0.4512-1.8062)
Gut microbiota abundance (k_Bacteria.p_Verrucomicrobia.c_Verrucomicrobiae.o_Verrucomicrobiales)	Diabetic hypoglycemia	Weighted median	15	0.551519	1.0469(0.9002-1.2175)
Gut microbiota abundance (k_Bacteria.p_Verrucomicrobia.c_Verrucomicrobiae.o_Verrucomicrobiales)	Diabetic hypoglycemia	Weighted mode	15	0.447786	1.1112(0.8528-1.4480)
Gut microbiota abundance (k_Bacteria.p_Verrucomicrobia.c_Verrucomicrobiae.o_Verrucomicrobiales)	Diabetic hypoglycemia	Constrained maximum likelihood	15	0.765702	1.0226(0.8830-1.1842)
Gut microbiota abundance (k_Bacteria.p_Verrucomicrobia.c_Verrucomicrobiae.o_Verrucomicrobiales)	Diabetic ketoacidosis	Inverse variance weighted (multiplicative random effects)	15	0.383633	1.0618(0.9278-1.2150)
Gut microbiota abundance (k_Bacteria.p_Verrucomicrobia.c_Verrucomicrobiae.o_Verrucomicrobiales)	Diabetic ketoacidosis	MR Egger	15	0.988028	1.0054(0.5053-2.0003)
Gut microbiota abundance (k_Bacteria.p_Verrucomicrobia.c_Verrucomicrobiae.o_Verrucomicrobiales)	Diabetic ketoacidosis	Weighted median	15	0.460573	1.0505(0.9216-1.1974)
Gut microbiota abundance (k_Bacteria.p_Verrucomicrobia.c_Verrucomicrobiae.o_Verrucomicrobiales)	Diabetic ketoacidosis	Weighted mode	15	0.9104	1.0109(0.8396-1.2172)
Gut microbiota abundance (k_Bacteria.p_Verrucomicrobia.c_Verrucomicrobiae.o_Verrucomicrobiales)	Diabetic ketoacidosis	Constrained maximum likelihood	15	0.659456	1.0346(0.8895-1.2033)
Gut microbiota abundance (k_Bacteria.p_Verrucomicrobia.c_Verrucomicrobiae.o_Verrucomicrobiales)	Diabetic nephropathy	Inverse variance weighted	15	0.303495	1.0760(0.9359-1.2370)
Gut microbiota abundance (k_Bacteria.p_Verrucomicrobia.c_Verrucomicrobiae.o_Verrucomicrobiales)	Diabetic nephropathy	MR Egger	15	0.0331663	2.1443(1.1448-4.0166)
Gut microbiota abundance (k_Bacteria.p_Verrucomicrobia.c_Verrucomicrobiae.o_Verrucomicrobiales)	Diabetic nephropathy	Weighted median	15	0.941941	0.9931(0.8234-1.1977)
Gut microbiota abundance (k_Bacteria.p_Verrucomicrobia.c_Verrucomicrobiae.o_Verrucomicrobiales)	Diabetic nephropathy	Weighted mode	15	0.672239	0.9251(0.6498-1.3170)
Gut microbiota abundance (k_Bacteria.p_Verrucomicrobia.c_Verrucomicrobiae.o_Verrucomicrobiales)	Diabetic nephropathy	Constrained maximum likelihood	15	0.496197	1.0615(0.8939-1.2605)
Gut microbiota abundance (k_Bacteria.p_Verrucomicrobia.c_Verrucomicrobiae.o_Verrucomicrobiales)	Diabetic neuropathy	Inverse variance weighted	15	0.67946	0.9607(0.7944-1.1619)
Gut microbiota abundance (k_Bacteria.p_Verrucomicrobia.c_Verrucomicrobiae.o_Verrucomicrobiales)	Diabetic neuropathy	MR Egger	15	0.568336	0.7496(0.2855-1.9678)
Gut microbiota abundance (k_Bacteria.p_Verrucomicrobia.c_Verrucomicrobiae.o_Verrucomicrobiales)	Diabetic neuropathy	Weighted median	15	0.129259	0.8448(0.6794-1.0505)
Gut microbiota abundance (k_Bacteria.p_Verrucomicrobia.c_Verrucomicrobiae.o_Verrucomicrobiales)	Diabetic neuropathy	Weighted mode	15	0.245896	0.8295(0.6130-1.1225)
Gut microbiota abundance (k_Bacteria.p_Verrucomicrobia.c_Verrucomicrobiae.o_Verrucomicrobiales)	Diabetic neuropathy	Constrained maximum likelihood	15	0.546405	0.9362(0.7557-1.1599)
Gut microbiota abundance (k_Bacteria.p_Verrucomicrobia.c_Verrucomicrobiae.o_Verrucomicrobiales)	Diabetic retinopathy	Inverse variance weighted	15	0.142835	1.0629(0.9796-1.1532)
Gut microbiota abundance (k_Bacteria.p_Verrucomicrobia.c_Verrucomicrobiae.o_Verrucomicrobiales)	Diabetic retinopathy	MR Egger	15	0.937721	0.9838(0.6589-1.4691)
Gut microbiota abundance (k_Bacteria.p_Verrucomicrobia.c_Verrucomicrobiae.o_Verrucomicrobiales)	Diabetic retinopathy	Weighted median	15	0.691036	1.0220(0.9180-1.1378)
Gut microbiota abundance (k_Bacteria.p_Verrucomicrobia.c_Verrucomicrobiae.o_Verrucomicrobiales)	Diabetic retinopathy	Weighted mode	15	0.91108	1.0096(0.8560-1.1908)
Gut microbiota abundance (k_Bacteria.p_Verrucomicrobia.c_Verrucomicrobiae.o_Verrucomicrobiales)	Diabetic retinopathy	Constrained maximum likelihood	15	0.20869	1.0625(0.9667-1.1679)
Gut microbiota abundance (k_Bacteria.p_Verrucomicrobia.c_Verrucomicrobiae)	Charcot foot	Inverse variance weighted	15	0.0312098	0.6077(0.3863-0.9561)
Gut microbiota abundance (k_Bacteria.p_Verrucomicrobia.c_Verrucomicrobiae)	Charcot foot	MR Egger	15	0.242655	0.2452(0.0258-2.3284)
Gut microbiota abundance (k_Bacteria.p_Verrucomicrobia.c_Verrucomicrobiae)	Charcot foot	Weighted median	15	0.00191964	0.4056(0.2293-0.7173)
Gut microbiota abundance (k_Bacteria.p_Verrucomicrobia.c_Verrucomicrobiae)	Charcot foot	Weighted mode	15	0.0336629	0.3843(0.1734-0.8519)
Gut microbiota abundance (k_Bacteria.p_Verrucomicrobia.c_Verrucomicrobiae)	Charcot foot	Constrained maximum likelihood	15	0.0796509	0.6079(0.3485-1.0606)
Gut microbiota abundance (k_Bacteria.p_Verrucomicrobia.c_Verrucomicrobiae)	Diabetic hypoglycemia	Inverse variance weighted (multiplicative random effects)	15	0.865247	1.0119(0.8830-1.1595)
Gut microbiota abundance (k_Bacteria.p_Verrucomicrobia.c_Verrucomicrobiae)	Diabetic hypoglycemia	MR Egger	15	0.776745	0.9026(0.4512-1.8059)
Gut microbiota abundance (k_Bacteria.p_Verrucomicrobia.c_Verrucomicrobiae)	Diabetic hypoglycemia	Weighted median	15	0.553161	1.0469(0.8998-1.2181)
Gut microbiota abundance (k_Bacteria.p_Verrucomicrobia.c_Verrucomicrobiae)	Diabetic hypoglycemia	Weighted mode	15	0.449987	1.1113(0.8517-1.4500)
Gut microbiota abundance (k_Bacteria.p_Verrucomicrobia.c_Verrucomicrobiae)	Diabetic hypoglycemia	Constrained maximum likelihood	15	0.765752	1.0226(0.8830-1.1842)
Gut microbiota abundance (k_Bacteria.p_Verrucomicrobia.c_Verrucomicrobiae)	Diabetic ketoacidosis	Inverse variance weighted (multiplicative random effects)	15	0.383655	1.0618(0.9278-1.2150)
Gut microbiota abundance (k_Bacteria.p_Verrucomicrobia.c_Verrucomicrobiae)	Diabetic ketoacidosis	MR Egger	15	0.988176	1.0053(0.5053-2.0002)
Gut microbiota abundance (k_Bacteria.p_Verrucomicrobia.c_Verrucomicrobiae)	Diabetic ketoacidosis	Weighted median	15	0.458752	1.0505(0.9221-1.1968)
Gut microbiota abundance (k_Bacteria.p_Verrucomicrobia.c_Verrucomicrobiae)	Diabetic ketoacidosis	Weighted mode	15	0.905555	1.0110(0.8471-1.2065)
Gut microbiota abundance (k_Bacteria.p_Verrucomicrobia.c_Verrucomicrobiae)	Diabetic ketoacidosis	Constrained maximum likelihood	15	0.65945	1.0346(0.8895-1.2033)
Gut microbiota abundance (k_Bacteria.p_Verrucomicrobia.c_Verrucomicrobiae)	Diabetic nephropathy	Inverse variance weighted	15	0.303526	1.0760(0.9359-1.2370)
Gut microbiota abundance (k_Bacteria.p_Verrucomicrobia.c_Verrucomicrobiae)	Diabetic nephropathy	MR Egger	15	0.0331842	2.1441(1.1447-4.0162)
Gut microbiota abundance (k_Bacteria.p_Verrucomicrobia.c_Verrucomicrobiae)	Diabetic nephropathy	Weighted median	15	0.942554	0.9930(0.8214-1.2006)
Gut microbiota abundance (k_Bacteria.p_Verrucomicrobia.c_Verrucomicrobiae)	Diabetic nephropathy	Weighted mode	15	0.660053	0.9251(0.6588-1.2991)
Gut microbiota abundance (k_Bacteria.p_Verrucomicrobia.c_Verrucomicrobiae)	Diabetic nephropathy	Constrained maximum likelihood	15	0.496226	1.0615(0.8939-1.2605)
Gut microbiota abundance (k_Bacteria.p_Verrucomicrobia.c_Verrucomicrobiae)	Diabetic neuropathy	Inverse variance weighted	15	0.679452	0.9607(0.7944-1.1619)
Gut microbiota abundance (k_Bacteria.p_Verrucomicrobia.c_Verrucomicrobiae)	Diabetic neuropathy	MR Egger	15	0.568291	0.7496(0.2855-1.9677)
Gut microbiota abundance (k_Bacteria.p_Verrucomicrobia.c_Verrucomicrobiae)	Diabetic neuropathy	Weighted median	15	0.138616	0.8448(0.6759-1.0561)
Gut microbiota abundance (k_Bacteria.p_Verrucomicrobia.c_Verrucomicrobiae)	Diabetic neuropathy	Weighted mode	15	0.220042	0.8295(0.6236-1.1035)
Gut microbiota abundance (k_Bacteria.p_Verrucomicrobia.c_Verrucomicrobiae)	Diabetic neuropathy	Constrained maximum likelihood	15	0.546397	0.9362(0.7557-1.1599)
Gut microbiota abundance (k_Bacteria.p_Verrucomicrobia.c_Verrucomicrobiae)	Diabetic retinopathy	Inverse variance weighted	15	0.142849	1.0629(0.9796-1.1532)
Gut microbiota abundance (k_Bacteria.p_Verrucomicrobia.c_Verrucomicrobiae)	Diabetic retinopathy	MR Egger	15	0.937518	0.9838(0.6588-1.4690)
Gut microbiota abundance (k_Bacteria.p_Verrucomicrobia.c_Verrucomicrobiae)	Diabetic retinopathy	Weighted median	15	0.699353	1.0220(0.9151-1.1413)
Gut microbiota abundance (k_Bacteria.p_Verrucomicrobia.c_Verrucomicrobiae)	Diabetic retinopathy	Weighted mode	15	0.915566	1.0096(0.8483-1.2016)
Gut microbiota abundance (k_Bacteria.p_Verrucomicrobia.c_Verrucomicrobiae)	Diabetic retinopathy	Constrained maximum likelihood	15	0.208704	1.0625(0.9667-1.1679)
Gut microbiota abundance (k_Bacteria.p_Verrucomicrobia)	Charcot foot	Inverse variance weighted	15	0.0312044	0.6077(0.3863-0.9560)
Gut microbiota abundance (k_Bacteria.p_Verrucomicrobia)	Charcot foot	MR Egger	15	0.242604	0.2452(0.0258-2.3277)
Gut microbiota abundance (k_Bacteria.p_Verrucomicrobia)	Charcot foot	Weighted median	15	0.00131635	0.4056(0.2338-0.7034)
Gut microbiota abundance (k_Bacteria.p_Verrucomicrobia)	Charcot foot	Weighted mode	15	0.0466493	0.3844(0.1628-0.9073)
Gut microbiota abundance (k_Bacteria.p_Verrucomicrobia)	Charcot foot	Constrained maximum likelihood	15	0.0796423	0.6079(0.3485-1.0606)
Gut microbiota abundance (k_Bacteria.p_Verrucomicrobia)	Diabetic hypoglycemia	Inverse variance weighted (multiplicative random effects)	15	0.865342	1.0119(0.8830-1.1595)
Gut microbiota abundance (k_Bacteria.p_Verrucomicrobia)	Diabetic hypoglycemia	MR Egger	15	0.776351	0.9025(0.4511-1.8054)
Gut microbiota abundance (k_Bacteria.p_Verrucomicrobia)	Diabetic hypoglycemia	Weighted median	15	0.569241	1.0468(0.8942-1.2256)
Gut microbiota abundance (k_Bacteria.p_Verrucomicrobia)	Diabetic hypoglycemia	Weighted mode	15	0.426127	1.1113(0.8634-1.4303)
Gut microbiota abundance (k_Bacteria.p_Verrucomicrobia)	Diabetic hypoglycemia	Constrained maximum likelihood	15	0.765811	1.0226(0.8830-1.1842)
Gut microbiota abundance (k_Bacteria.p_Verrucomicrobia)	Diabetic ketoacidosis	Inverse variance weighted (multiplicative random effects)	15	0.383717	1.0618(0.9278-1.2150)
Gut microbiota abundance (k_Bacteria.p_Verrucomicrobia)	Diabetic ketoacidosis	MR Egger	15	0.988556	1.0051(0.5053-1.9996)
Gut microbiota abundance (k_Bacteria.p_Verrucomicrobia)	Diabetic ketoacidosis	Weighted median	15	0.472944	1.0505(0.9182-1.2018)
Gut microbiota abundance (k_Bacteria.p_Verrucomicrobia)	Diabetic ketoacidosis	Weighted mode	15	0.910701	1.0110(0.8376-1.2203)
Gut microbiota abundance (k_Bacteria.p_Verrucomicrobia)	Diabetic ketoacidosis	Constrained maximum likelihood	15	0.659466	1.0345(0.8895-1.2033)
Gut microbiota abundance (k_Bacteria.p_Verrucomicrobia)	Diabetic nephropathy	Inverse variance weighted	15	0.303528	1.0760(0.9359-1.2370)
Gut microbiota abundance (k_Bacteria.p_Verrucomicrobia)	Diabetic nephropathy	MR Egger	15	0.0332075	2.1436(1.1445-4.0147)
Gut microbiota abundance (k_Bacteria.p_Verrucomicrobia)	Diabetic nephropathy	Weighted median	15	0.940101	0.9930(0.8278-1.1913)
Gut microbiota abundance (k_Bacteria.p_Verrucomicrobia)	Diabetic nephropathy	Weighted mode	15	0.674132	0.9251(0.6485-1.3197)
Gut microbiota abundance (k_Bacteria.p_Verrucomicrobia)	Diabetic nephropathy	Constrained maximum likelihood	15	0.496236	1.0615(0.8939-1.2605)
Gut microbiota abundance (k_Bacteria.p_Verrucomicrobia)	Diabetic neuropathy	Inverse variance weighted	15	0.679424	0.9607(0.7944-1.1618)
Gut microbiota abundance (k_Bacteria.p_Verrucomicrobia)	Diabetic neuropathy	MR Egger	15	0.568226	0.7496(0.2856-1.9674)
Gut microbiota abundance (k_Bacteria.p_Verrucomicrobia)	Diabetic neuropathy	Weighted median	15	0.143499	0.8448(0.6740-1.0590)
Gut microbiota abundance (k_Bacteria.p_Verrucomicrobia)	Diabetic neuropathy	Weighted mode	15	0.254691	0.8295(0.6093-1.1292)
Gut microbiota abundance (k_Bacteria.p_Verrucomicrobia)	Diabetic neuropathy	Constrained maximum likelihood	15	0.54638	0.9362(0.7557-1.1599)
Gut microbiota abundance (k_Bacteria.p_Verrucomicrobia)	Diabetic retinopathy	Inverse variance weighted	15	0.14287	1.0629(0.9796-1.1532)
Gut microbiota abundance (k_Bacteria.p_Verrucomicrobia)	Diabetic retinopathy	MR Egger	15	0.937259	0.9837(0.6588-1.4688)
Gut microbiota abundance (k_Bacteria.p_Verrucomicrobia)	Diabetic retinopathy	Weighted median	15	0.683669	1.0220(0.9204-1.1348)
Gut microbiota abundance (k_Bacteria.p_Verrucomicrobia)	Diabetic retinopathy	Weighted mode	15	0.913068	1.0097(0.8524-1.1960)
Gut microbiota abundance (k_Bacteria.p_Verrucomicrobia)	Diabetic retinopathy	Constrained maximum likelihood	15	0.208728	1.0625(0.9667-1.1679)
Gut microbiota abundance (k_Bacteria.p_Proteobacteria.c_Gammaproteobacteria.o_Pasteurellales.f_Pasteurellaceae.g_Haemophilus.s_Haemophilus_parainfluenzae)	Charcot foot	Inverse variance weighted	6	0.273049	0.7858(0.5107-1.2092)
Gut microbiota abundance (k_Bacteria.p_Proteobacteria.c_Gammaproteobacteria.o_Pasteurellales.f_Pasteurellaceae.g_Haemophilus.s_Haemophilus_parainfluenzae)	Charcot foot	MR Egger	6	0.50377	0.3091(0.0134-7.1139)
Gut microbiota abundance (k_Bacteria.p_Proteobacteria.c_Gammaproteobacteria.o_Pasteurellales.f_Pasteurellaceae.g_Haemophilus.s_Haemophilus_parainfluenzae)	Charcot foot	Weighted median	6	0.170557	0.6833(0.3963-1.1780)
Gut microbiota abundance (k_Bacteria.p_Proteobacteria.c_Gammaproteobacteria.o_Pasteurellales.f_Pasteurellaceae.g_Haemophilus.s_Haemophilus_parainfluenzae)	Charcot foot	Weighted mode	6	0.338887	0.5913(0.2232-1.5665)
Gut microbiota abundance (k_Bacteria.p_Proteobacteria.c_Gammaproteobacteria.o_Pasteurellales.f_Pasteurellaceae.g_Haemophilus.s_Haemophilus_parainfluenzae)	Charcot foot	Constrained maximum likelihood	6	0.304383	0.7875(0.4992-1.2423)
Gut microbiota abundance (k_Bacteria.p_Proteobacteria.c_Gammaproteobacteria.o_Pasteurellales.f_Pasteurellaceae.g_Haemophilus.s_Haemophilus_parainfluenzae)	Diabetic hypoglycemia	Inverse variance weighted	6	0.596567	1.0345(0.9124-1.1728)
Gut microbiota abundance (k_Bacteria.p_Proteobacteria.c_Gammaproteobacteria.o_Pasteurellales.f_Pasteurellaceae.g_Haemophilus.s_Haemophilus_parainfluenzae)	Diabetic hypoglycemia	MR Egger	6	0.124431	0.4897(0.2380-1.0075)
Gut microbiota abundance (k_Bacteria.p_Proteobacteria.c_Gammaproteobacteria.o_Pasteurellales.f_Pasteurellaceae.g_Haemophilus.s_Haemophilus_parainfluenzae)	Diabetic hypoglycemia	Weighted median	6	0.147829	1.1066(0.9647-1.2693)
Gut microbiota abundance (k_Bacteria.p_Proteobacteria.c_Gammaproteobacteria.o_Pasteurellales.f_Pasteurellaceae.g_Haemophilus.s_Haemophilus_parainfluenzae)	Diabetic hypoglycemia	Weighted mode	6	0.250297	1.1403(0.9355-1.3898)
Gut microbiota abundance (k_Bacteria.p_Proteobacteria.c_Gammaproteobacteria.o_Pasteurellales.f_Pasteurellaceae.g_Haemophilus.s_Haemophilus_parainfluenzae)	Diabetic hypoglycemia	Constrained maximum likelihood	6	0.558121	1.0382(0.9159-1.1768)
Gut microbiota abundance (k_Bacteria.p_Proteobacteria.c_Gammaproteobacteria.o_Pasteurellales.f_Pasteurellaceae.g_Haemophilus.s_Haemophilus_parainfluenzae)	Diabetic ketoacidosis	Inverse variance weighted	6	0.661494	0.9772(0.8813-1.0835)
Gut microbiota abundance (k_Bacteria.p_Proteobacteria.c_Gammaproteobacteria.o_Pasteurellales.f_Pasteurellaceae.g_Haemophilus.s_Haemophilus_parainfluenzae)	Diabetic ketoacidosis	MR Egger	6	0.290826	0.6486(0.3228-1.3032)
Gut microbiota abundance (k_Bacteria.p_Proteobacteria.c_Gammaproteobacteria.o_Pasteurellales.f_Pasteurellaceae.g_Haemophilus.s_Haemophilus_parainfluenzae)	Diabetic ketoacidosis	Weighted median	6	0.965596	1.0029(0.8785-1.1449)
Gut microbiota abundance (k_Bacteria.p_Proteobacteria.c_Gammaproteobacteria.o_Pasteurellales.f_Pasteurellaceae.g_Haemophilus.s_Haemophilus_parainfluenzae)	Diabetic ketoacidosis	Weighted mode	6	0.839356	1.0192(0.8561-1.2133)
Gut microbiota abundance (k_Bacteria.p_Proteobacteria.c_Gammaproteobacteria.o_Pasteurellales.f_Pasteurellaceae.g_Haemophilus.s_Haemophilus_parainfluenzae)	Diabetic ketoacidosis	Constrained maximum likelihood	6	0.712317	0.9787(0.8728-1.0974)
Gut microbiota abundance (k_Bacteria.p_Proteobacteria.c_Gammaproteobacteria.o_Pasteurellales.f_Pasteurellaceae.g_Haemophilus.s_Haemophilus_parainfluenzae)	Diabetic nephropathy	Inverse variance weighted	6	0.0388837	1.1573(1.0075-1.3295)
Gut microbiota abundance (k_Bacteria.p_Proteobacteria.c_Gammaproteobacteria.o_Pasteurellales.f_Pasteurellaceae.g_Haemophilus.s_Haemophilus_parainfluenzae)	Diabetic nephropathy	MR Egger	6	0.945402	1.0355(0.4052-2.6462)
Gut microbiota abundance (k_Bacteria.p_Proteobacteria.c_Gammaproteobacteria.o_Pasteurellales.f_Pasteurellaceae.g_Haemophilus.s_Haemophilus_parainfluenzae)	Diabetic nephropathy	Weighted median	6	0.0828123	1.1597(0.9809-1.3711)
Gut microbiota abundance (k_Bacteria.p_Proteobacteria.c_Gammaproteobacteria.o_Pasteurellales.f_Pasteurellaceae.g_Haemophilus.s_Haemophilus_parainfluenzae)	Diabetic nephropathy	Weighted mode	6	0.27232	1.1618(0.9154-1.4744)
Gut microbiota abundance (k_Bacteria.p_Proteobacteria.c_Gammaproteobacteria.o_Pasteurellales.f_Pasteurellaceae.g_Haemophilus.s_Haemophilus_parainfluenzae)	Diabetic nephropathy	Constrained maximum likelihood	6	0.053413	1.1606(0.9978-1.3500)
Gut microbiota abundance (k_Bacteria.p_Proteobacteria.c_Gammaproteobacteria.o_Pasteurellales.f_Pasteurellaceae.g_Haemophilus.s_Haemophilus_parainfluenzae)	Diabetic neuropathy	Inverse variance weighted	6	0.476398	0.9269(0.7520-1.1424)
Gut microbiota abundance (k_Bacteria.p_Proteobacteria.c_Gammaproteobacteria.o_Pasteurellales.f_Pasteurellaceae.g_Haemophilus.s_Haemophilus_parainfluenzae)	Diabetic neuropathy	MR Egger	6	0.0661331	0.2336(0.0750-0.7275)
Gut microbiota abundance (k_Bacteria.p_Proteobacteria.c_Gammaproteobacteria.o_Pasteurellales.f_Pasteurellaceae.g_Haemophilus.s_Haemophilus_parainfluenzae)	Diabetic neuropathy	Weighted median	6	0.810223	0.9737(0.7832-1.2105)
Gut microbiota abundance (k_Bacteria.p_Proteobacteria.c_Gammaproteobacteria.o_Pasteurellales.f_Pasteurellaceae.g_Haemophilus.s_Haemophilus_parainfluenzae)	Diabetic neuropathy	Weighted mode	6	0.912718	0.9820(0.7210-1.3374)
Gut microbiota abundance (k_Bacteria.p_Proteobacteria.c_Gammaproteobacteria.o_Pasteurellales.f_Pasteurellaceae.g_Haemophilus.s_Haemophilus_parainfluenzae)	Diabetic neuropathy	Constrained maximum likelihood	6	0.603589	0.9464(0.7687-1.1652)
Gut microbiota abundance (k_Bacteria.p_Proteobacteria.c_Gammaproteobacteria.o_Pasteurellales.f_Pasteurellaceae.g_Haemophilus.s_Haemophilus_parainfluenzae)	Diabetic retinopathy	Inverse variance weighted	5	0.351107	1.0491(0.9486-1.1602)
Gut microbiota abundance (k_Bacteria.p_Proteobacteria.c_Gammaproteobacteria.o_Pasteurellales.f_Pasteurellaceae.g_Haemophilus.s_Haemophilus_parainfluenzae)	Diabetic retinopathy	MR Egger	5	0.836774	1.1120(0.4402-2.8092)
Gut microbiota abundance (k_Bacteria.p_Proteobacteria.c_Gammaproteobacteria.o_Pasteurellales.f_Pasteurellaceae.g_Haemophilus.s_Haemophilus_parainfluenzae)	Diabetic retinopathy	Weighted median	5	0.574686	1.0374(0.9126-1.1791)
Gut microbiota abundance (k_Bacteria.p_Proteobacteria.c_Gammaproteobacteria.o_Pasteurellales.f_Pasteurellaceae.g_Haemophilus.s_Haemophilus_parainfluenzae)	Diabetic retinopathy	Weighted mode	5	0.914497	1.0094(0.8604-1.1842)
Gut microbiota abundance (k_Bacteria.p_Proteobacteria.c_Gammaproteobacteria.o_Pasteurellales.f_Pasteurellaceae.g_Haemophilus.s_Haemophilus_parainfluenzae)	Diabetic retinopathy	Constrained maximum likelihood	5	0.410552	1.0449(0.9412-1.1600)
Gut microbiota abundance (k_Bacteria.p_Proteobacteria.c_Gammaproteobacteria.o_Pasteurellales.f_Pasteurellaceae.g_Haemophilus)	Charcot foot	Inverse variance weighted	5	0.591363	0.8900(0.5817-1.3618)
Gut microbiota abundance (k_Bacteria.p_Proteobacteria.c_Gammaproteobacteria.o_Pasteurellales.f_Pasteurellaceae.g_Haemophilus)	Charcot foot	MR Egger	5	0.247381	0.0817(0.0027-2.5142)
Gut microbiota abundance (k_Bacteria.p_Proteobacteria.c_Gammaproteobacteria.o_Pasteurellales.f_Pasteurellaceae.g_Haemophilus)	Charcot foot	Weighted median	5	0.494319	0.8215(0.4674-1.4437)
Gut microbiota abundance (k_Bacteria.p_Proteobacteria.c_Gammaproteobacteria.o_Pasteurellales.f_Pasteurellaceae.g_Haemophilus)	Charcot foot	Weighted mode	5	0.402752	0.6727(0.2929-1.5446)
Gut microbiota abundance (k_Bacteria.p_Proteobacteria.c_Gammaproteobacteria.o_Pasteurellales.f_Pasteurellaceae.g_Haemophilus)	Charcot foot	Constrained maximum likelihood	5	0.614288	0.8854(0.5516-1.4213)
Gut microbiota abundance (k_Bacteria.p_Proteobacteria.c_Gammaproteobacteria.o_Pasteurellales.f_Pasteurellaceae.g_Haemophilus)	Diabetic hypoglycemia	Inverse variance weighted	5	0.429593	1.0461(0.9354-1.1700)
Gut microbiota abundance (k_Bacteria.p_Proteobacteria.c_Gammaproteobacteria.o_Pasteurellales.f_Pasteurellaceae.g_Haemophilus)	Diabetic hypoglycemia	MR Egger	5	0.428493	0.6567(0.2663-1.6195)
Gut microbiota abundance (k_Bacteria.p_Proteobacteria.c_Gammaproteobacteria.o_Pasteurellales.f_Pasteurellaceae.g_Haemophilus)	Diabetic hypoglycemia	Weighted median	5	0.884342	1.0109(0.8737-1.1697)
Gut microbiota abundance (k_Bacteria.p_Proteobacteria.c_Gammaproteobacteria.o_Pasteurellales.f_Pasteurellaceae.g_Haemophilus)	Diabetic hypoglycemia	Weighted mode	5	0.899196	0.9856(0.7985-1.2166)
Gut microbiota abundance (k_Bacteria.p_Proteobacteria.c_Gammaproteobacteria.o_Pasteurellales.f_Pasteurellaceae.g_Haemophilus)	Diabetic hypoglycemia	Constrained maximum likelihood	5	0.487474	1.0447(0.9233-1.1822)
Gut microbiota abundance (k_Bacteria.p_Proteobacteria.c_Gammaproteobacteria.o_Pasteurellales.f_Pasteurellaceae.g_Haemophilus)	Diabetic ketoacidosis	Inverse variance weighted	5	0.76106	1.0170(0.9123-1.1337)
Gut microbiota abundance (k_Bacteria.p_Proteobacteria.c_Gammaproteobacteria.o_Pasteurellales.f_Pasteurellaceae.g_Haemophilus)	Diabetic ketoacidosis	MR Egger	5	0.809688	0.8891(0.3702-2.1354)
Gut microbiota abundance (k_Bacteria.p_Proteobacteria.c_Gammaproteobacteria.o_Pasteurellales.f_Pasteurellaceae.g_Haemophilus)	Diabetic ketoacidosis	Weighted median	5	0.453842	1.0525(0.9206-1.2034)
Gut microbiota abundance (k_Bacteria.p_Proteobacteria.c_Gammaproteobacteria.o_Pasteurellales.f_Pasteurellaceae.g_Haemophilus)	Diabetic ketoacidosis	Weighted mode	5	0.488732	1.0689(0.9005-1.2688)
Gut microbiota abundance (k_Bacteria.p_Proteobacteria.c_Gammaproteobacteria.o_Pasteurellales.f_Pasteurellaceae.g_Haemophilus)	Diabetic ketoacidosis	Constrained maximum likelihood	5	0.785396	1.0167(0.9025-1.1453)
Gut microbiota abundance (k_Bacteria.p_Proteobacteria.c_Gammaproteobacteria.o_Pasteurellales.f_Pasteurellaceae.g_Haemophilus)	Diabetic nephropathy	Inverse variance weighted	5	0.0980289	1.1311(0.9775-1.3088)
Gut microbiota abundance (k_Bacteria.p_Proteobacteria.c_Gammaproteobacteria.o_Pasteurellales.f_Pasteurellaceae.g_Haemophilus)	Diabetic nephropathy	MR Egger	5	0.870699	1.1119(0.3438-3.5960)
Gut microbiota abundance (k_Bacteria.p_Proteobacteria.c_Gammaproteobacteria.o_Pasteurellales.f_Pasteurellaceae.g_Haemophilus)	Diabetic nephropathy	Weighted median	5	0.251253	1.1157(0.9254-1.3453)
Gut microbiota abundance (k_Bacteria.p_Proteobacteria.c_Gammaproteobacteria.o_Pasteurellales.f_Pasteurellaceae.g_Haemophilus)	Diabetic nephropathy	Weighted mode	5	0.490057	1.0957(0.8654-1.3871)
Gut microbiota abundance (k_Bacteria.p_Proteobacteria.c_Gammaproteobacteria.o_Pasteurellales.f_Pasteurellaceae.g_Haemophilus)	Diabetic nephropathy	Constrained maximum likelihood	5	0.141666	1.1292(0.9603-1.3279)
Gut microbiota abundance (k_Bacteria.p_Proteobacteria.c_Gammaproteobacteria.o_Pasteurellales.f_Pasteurellaceae.g_Haemophilus)	Diabetic neuropathy	Inverse variance weighted	5	0.346462	0.9168(0.7651-1.0985)
Gut microbiota abundance (k_Bacteria.p_Proteobacteria.c_Gammaproteobacteria.o_Pasteurellales.f_Pasteurellaceae.g_Haemophilus)	Diabetic neuropathy	MR Egger	5	0.261687	0.3679(0.0888-1.5237)
Gut microbiota abundance (k_Bacteria.p_Proteobacteria.c_Gammaproteobacteria.o_Pasteurellales.f_Pasteurellaceae.g_Haemophilus)	Diabetic neuropathy	Weighted median	5	0.343978	0.8902(0.6997-1.1326)
Gut microbiota abundance (k_Bacteria.p_Proteobacteria.c_Gammaproteobacteria.o_Pasteurellales.f_Pasteurellaceae.g_Haemophilus)	Diabetic neuropathy	Weighted mode	5	0.494683	0.8688(0.6017-1.2545)
Gut microbiota abundance (k_Bacteria.p_Proteobacteria.c_Gammaproteobacteria.o_Pasteurellales.f_Pasteurellaceae.g_Haemophilus)	Diabetic neuropathy	Constrained maximum likelihood	5	0.373213	0.9133(0.7480-1.1151)
Gut microbiota abundance (k_Bacteria.p_Proteobacteria.c_Gammaproteobacteria.o_Pasteurellales.f_Pasteurellaceae.g_Haemophilus)	Diabetic retinopathy	Inverse variance weighted	4	0.793958	0.9858(0.8858-1.0972)
Gut microbiota abundance (k_Bacteria.p_Proteobacteria.c_Gammaproteobacteria.o_Pasteurellales.f_Pasteurellaceae.g_Haemophilus)	Diabetic retinopathy	MR Egger	4	0.691278	0.7045(0.1579-3.1434)
Gut microbiota abundance (k_Bacteria.p_Proteobacteria.c_Gammaproteobacteria.o_Pasteurellales.f_Pasteurellaceae.g_Haemophilus)	Diabetic retinopathy	Weighted median	4	0.689853	0.9752(0.8618-1.1034)
Gut microbiota abundance (k_Bacteria.p_Proteobacteria.c_Gammaproteobacteria.o_Pasteurellales.f_Pasteurellaceae.g_Haemophilus)	Diabetic retinopathy	Weighted mode	4	0.703716	0.9678(0.8300-1.1283)
Gut microbiota abundance (k_Bacteria.p_Proteobacteria.c_Gammaproteobacteria.o_Pasteurellales.f_Pasteurellaceae.g_Haemophilus)	Diabetic retinopathy	Constrained maximum likelihood	4	0.866416	0.9910(0.8923-1.1006)
Gut microbiota abundance (k_Bacteria.p_Proteobacteria.c_Gammaproteobacteria.o_Pasteurellales.f_Pasteurellaceae)	Charcot foot	Inverse variance weighted	3	0.802415	0.9149(0.4561-1.8356)
Gut microbiota abundance (k_Bacteria.p_Proteobacteria.c_Gammaproteobacteria.o_Pasteurellales.f_Pasteurellaceae)	Charcot foot	MR Egger	3	0.358491	0.0398(0.0007-2.1492)
Gut microbiota abundance (k_Bacteria.p_Proteobacteria.c_Gammaproteobacteria.o_Pasteurellales.f_Pasteurellaceae)	Charcot foot	Weighted median	3	0.388275	0.7250(0.3493-1.5052)
Gut microbiota abundance (k_Bacteria.p_Proteobacteria.c_Gammaproteobacteria.o_Pasteurellales.f_Pasteurellaceae)	Charcot foot	Weighted mode	3	0.494233	0.5941(0.1735-2.0343)
Gut microbiota abundance (k_Bacteria.p_Proteobacteria.c_Gammaproteobacteria.o_Pasteurellales.f_Pasteurellaceae)	Charcot foot	Constrained maximum likelihood	3	0.830365	0.9313(0.4858-1.7855)
Gut microbiota abundance (k_Bacteria.p_Proteobacteria.c_Gammaproteobacteria.o_Pasteurellales.f_Pasteurellaceae)	Diabetic hypoglycemia	Inverse variance weighted	3	0.623019	1.0417(0.8851-1.2259)
Gut microbiota abundance (k_Bacteria.p_Proteobacteria.c_Gammaproteobacteria.o_Pasteurellales.f_Pasteurellaceae)	Diabetic hypoglycemia	MR Egger	3	0.390743	0.4666(0.1628-1.3370)
Gut microbiota abundance (k_Bacteria.p_Proteobacteria.c_Gammaproteobacteria.o_Pasteurellales.f_Pasteurellaceae)	Diabetic hypoglycemia	Weighted median	3	0.764798	1.0298(0.8497-1.2480)
Gut microbiota abundance (k_Bacteria.p_Proteobacteria.c_Gammaproteobacteria.o_Pasteurellales.f_Pasteurellaceae)	Diabetic hypoglycemia	Weighted mode	3	0.99418	1.0010(0.7891-1.2697)
Gut microbiota abundance (k_Bacteria.p_Proteobacteria.c_Gammaproteobacteria.o_Pasteurellales.f_Pasteurellaceae)	Diabetic hypoglycemia	Constrained maximum likelihood	3	0.569664	1.0496(0.8883-1.2401)
Gut microbiota abundance (k_Bacteria.p_Proteobacteria.c_Gammaproteobacteria.o_Pasteurellales.f_Pasteurellaceae)	Diabetic ketoacidosis	Inverse variance weighted	3	0.948028	1.0049(0.8666-1.1654)
Gut microbiota abundance (k_Bacteria.p_Proteobacteria.c_Gammaproteobacteria.o_Pasteurellales.f_Pasteurellaceae)	Diabetic ketoacidosis	MR Egger	3	0.573271	0.6614(0.2381-1.8378)
Gut microbiota abundance (k_Bacteria.p_Proteobacteria.c_Gammaproteobacteria.o_Pasteurellales.f_Pasteurellaceae)	Diabetic ketoacidosis	Weighted median	3	0.603326	1.0511(0.8709-1.2686)
Gut microbiota abundance (k_Bacteria.p_Proteobacteria.c_Gammaproteobacteria.o_Pasteurellales.f_Pasteurellaceae)	Diabetic ketoacidosis	Weighted mode	3	0.669477	1.0549(0.8537-1.3037)
Gut microbiota abundance (k_Bacteria.p_Proteobacteria.c_Gammaproteobacteria.o_Pasteurellales.f_Pasteurellaceae)	Diabetic ketoacidosis	Constrained maximum likelihood	3	0.848839	1.0147(0.8737-1.1783)
Gut microbiota abundance (k_Bacteria.p_Proteobacteria.c_Gammaproteobacteria.o_Pasteurellales.f_Pasteurellaceae)	Diabetic nephropathy	Inverse variance weighted	3	0.822471	1.0229(0.8395-1.2463)
Gut microbiota abundance (k_Bacteria.p_Proteobacteria.c_Gammaproteobacteria.o_Pasteurellales.f_Pasteurellaceae)	Diabetic nephropathy	MR Egger	3	0.625947	0.6289(0.1607-2.4621)
Gut microbiota abundance (k_Bacteria.p_Proteobacteria.c_Gammaproteobacteria.o_Pasteurellales.f_Pasteurellaceae)	Diabetic nephropathy	Weighted median	3	0.903504	0.9861(0.7859-1.2372)
Gut microbiota abundance (k_Bacteria.p_Proteobacteria.c_Gammaproteobacteria.o_Pasteurellales.f_Pasteurellaceae)	Diabetic nephropathy	Weighted mode	3	0.784117	0.9556(0.7190-1.2701)
Gut microbiota abundance (k_Bacteria.p_Proteobacteria.c_Gammaproteobacteria.o_Pasteurellales.f_Pasteurellaceae)	Diabetic nephropathy	Constrained maximum likelihood	3	0.747065	1.0337(0.8451-1.2644)
Gut microbiota abundance (k_Bacteria.p_Proteobacteria.c_Gammaproteobacteria.o_Pasteurellales.f_Pasteurellaceae)	Diabetic neuropathy	Inverse variance weighted	3	0.850523	1.0233(0.8050-1.3008)
Gut microbiota abundance (k_Bacteria.p_Proteobacteria.c_Gammaproteobacteria.o_Pasteurellales.f_Pasteurellaceae)	Diabetic neuropathy	MR Egger	3	0.531371	0.4653(0.0889-2.4351)
Gut microbiota abundance (k_Bacteria.p_Proteobacteria.c_Gammaproteobacteria.o_Pasteurellales.f_Pasteurellaceae)	Diabetic neuropathy	Weighted median	3	0.871446	1.0247(0.7624-1.3773)
Gut microbiota abundance (k_Bacteria.p_Proteobacteria.c_Gammaproteobacteria.o_Pasteurellales.f_Pasteurellaceae)	Diabetic neuropathy	Weighted mode	3	0.642547	1.1157(0.7506-1.6583)
Gut microbiota abundance (k_Bacteria.p_Proteobacteria.c_Gammaproteobacteria.o_Pasteurellales.f_Pasteurellaceae)	Diabetic neuropathy	Constrained maximum likelihood	3	0.790165	1.0354(0.8013-1.3380)
Gut microbiota abundance (k_Bacteria.p_Proteobacteria.c_Gammaproteobacteria.o_Pasteurellales.f_Pasteurellaceae)	Diabetic retinopathy	Inverse variance weighted	2	0.112044	0.8731(0.7384-1.0322)
Gut microbiota abundance (k_Bacteria.p_Proteobacteria.c_Gammaproteobacteria.o_Pasteurellales.f_Pasteurellaceae)	Diabetic retinopathy	Constrained maximum likelihood	2	0.165039	0.8759(0.7265-1.0561)
Gut microbiota abundance (k_Bacteria.p_Proteobacteria.c_Gammaproteobacteria.o_Pasteurellales)	Charcot foot	Inverse variance weighted	3	0.80225	0.9149(0.4561-1.8353)
Gut microbiota abundance (k_Bacteria.p_Proteobacteria.c_Gammaproteobacteria.o_Pasteurellales)	Charcot foot	MR Egger	3	0.358347	0.0398(0.0007-2.1445)
Gut microbiota abundance (k_Bacteria.p_Proteobacteria.c_Gammaproteobacteria.o_Pasteurellales)	Charcot foot	Weighted median	3	0.39224	0.7247(0.3466-1.5153)
Gut microbiota abundance (k_Bacteria.p_Proteobacteria.c_Gammaproteobacteria.o_Pasteurellales)	Charcot foot	Weighted mode	3	0.457444	0.5944(0.1947-1.8149)
Gut microbiota abundance (k_Bacteria.p_Proteobacteria.c_Gammaproteobacteria.o_Pasteurellales)	Charcot foot	Constrained maximum likelihood	3	0.830186	0.9313(0.4858-1.7851)
Gut microbiota abundance (k_Bacteria.p_Proteobacteria.c_Gammaproteobacteria.o_Pasteurellales)	Diabetic hypoglycemia	Inverse variance weighted	3	0.623114	1.0417(0.8851-1.2259)
Gut microbiota abundance (k_Bacteria.p_Proteobacteria.c_Gammaproteobacteria.o_Pasteurellales)	Diabetic hypoglycemia	MR Egger	3	0.390749	0.4668(0.1630-1.3367)
Gut microbiota abundance (k_Bacteria.p_Proteobacteria.c_Gammaproteobacteria.o_Pasteurellales)	Diabetic hypoglycemia	Weighted median	3	0.776119	1.0298(0.8413-1.2604)
Gut microbiota abundance (k_Bacteria.p_Proteobacteria.c_Gammaproteobacteria.o_Pasteurellales)	Diabetic hypoglycemia	Weighted mode	3	0.995868	0.9992(0.7674-1.3010)
Gut microbiota abundance (k_Bacteria.p_Proteobacteria.c_Gammaproteobacteria.o_Pasteurellales)	Diabetic hypoglycemia	Constrained maximum likelihood	3	0.569734	1.0496(0.8883-1.2400)
Gut microbiota abundance (k_Bacteria.p_Proteobacteria.c_Gammaproteobacteria.o_Pasteurellales)	Diabetic ketoacidosis	Inverse variance weighted	3	0.947972	1.0049(0.8666-1.1654)
Gut microbiota abundance (k_Bacteria.p_Proteobacteria.c_Gammaproteobacteria.o_Pasteurellales)	Diabetic ketoacidosis	MR Egger	3	0.573649	0.6620(0.2384-1.8380)
Gut microbiota abundance (k_Bacteria.p_Proteobacteria.c_Gammaproteobacteria.o_Pasteurellales)	Diabetic ketoacidosis	Weighted median	3	0.596183	1.0511(0.8741-1.2640)
Gut microbiota abundance (k_Bacteria.p_Proteobacteria.c_Gammaproteobacteria.o_Pasteurellales)	Diabetic ketoacidosis	Weighted mode	3	0.659032	1.0555(0.8587-1.2975)
Gut microbiota abundance (k_Bacteria.p_Proteobacteria.c_Gammaproteobacteria.o_Pasteurellales)	Diabetic ketoacidosis	Constrained maximum likelihood	3	0.848789	1.0147(0.8737-1.1783)
Gut microbiota abundance (k_Bacteria.p_Proteobacteria.c_Gammaproteobacteria.o_Pasteurellales)	Diabetic nephropathy	Inverse variance weighted	3	0.822561	1.0229(0.8395-1.2462)
Gut microbiota abundance (k_Bacteria.p_Proteobacteria.c_Gammaproteobacteria.o_Pasteurellales)	Diabetic nephropathy	MR Egger	3	0.625783	0.6290(0.1608-2.4598)
Gut microbiota abundance (k_Bacteria.p_Proteobacteria.c_Gammaproteobacteria.o_Pasteurellales)	Diabetic nephropathy	Weighted median	3	0.905177	0.9860(0.7819-1.2433)
Gut microbiota abundance (k_Bacteria.p_Proteobacteria.c_Gammaproteobacteria.o_Pasteurellales)	Diabetic nephropathy	Weighted mode	3	0.784453	0.9557(0.7189-1.2704)
Gut microbiota abundance (k_Bacteria.p_Proteobacteria.c_Gammaproteobacteria.o_Pasteurellales)	Diabetic nephropathy	Constrained maximum likelihood	3	0.747151	1.0337(0.8451-1.2643)
Gut microbiota abundance (k_Bacteria.p_Proteobacteria.c_Gammaproteobacteria.o_Pasteurellales)	Diabetic neuropathy	Inverse variance weighted	3	0.850701	1.0233(0.8050-1.3008)
Gut microbiota abundance (k_Bacteria.p_Proteobacteria.c_Gammaproteobacteria.o_Pasteurellales)	Diabetic neuropathy	MR Egger	3	0.531021	0.4652(0.0890-2.4315)
Gut microbiota abundance (k_Bacteria.p_Proteobacteria.c_Gammaproteobacteria.o_Pasteurellales)	Diabetic neuropathy	Weighted median	3	0.873978	1.0246(0.7586-1.3840)
Gut microbiota abundance (k_Bacteria.p_Proteobacteria.c_Gammaproteobacteria.o_Pasteurellales)	Diabetic neuropathy	Weighted mode	3	0.661372	1.1157(0.7319-1.7008)
Gut microbiota abundance (k_Bacteria.p_Proteobacteria.c_Gammaproteobacteria.o_Pasteurellales)	Diabetic neuropathy	Constrained maximum likelihood	3	0.790329	1.0354(0.8013-1.3379)
Gut microbiota abundance (k_Bacteria.p_Proteobacteria.c_Gammaproteobacteria.o_Pasteurellales)	Diabetic retinopathy	Inverse variance weighted	2	0.112014	0.8731(0.7385-1.0322)
Gut microbiota abundance (k_Bacteria.p_Proteobacteria.c_Gammaproteobacteria.o_Pasteurellales)	Diabetic retinopathy	Constrained maximum likelihood	2	0.164999	0.8760(0.7266-1.0560)
Gut microbiota abundance (k_Bacteria.p_Proteobacteria.c_Gammaproteobacteria.o_Enterobacteriales.f_Enterobacteriaceae.g_Escherichia.s_Escherichia_unclassified)	Charcot foot	Inverse variance weighted	8	0.879646	0.9621(0.5836-1.5861)
Gut microbiota abundance (k_Bacteria.p_Proteobacteria.c_Gammaproteobacteria.o_Enterobacteriales.f_Enterobacteriaceae.g_Escherichia.s_Escherichia_unclassified)	Charcot foot	MR Egger	8	0.927177	1.0987(0.1586-7.6111)
Gut microbiota abundance (k_Bacteria.p_Proteobacteria.c_Gammaproteobacteria.o_Enterobacteriales.f_Enterobacteriaceae.g_Escherichia.s_Escherichia_unclassified)	Charcot foot	Weighted median	8	0.400821	1.3215(0.6897-2.5319)
Gut microbiota abundance (k_Bacteria.p_Proteobacteria.c_Gammaproteobacteria.o_Enterobacteriales.f_Enterobacteriaceae.g_Escherichia.s_Escherichia_unclassified)	Charcot foot	Weighted mode	8	0.534308	1.3733(0.5304-3.5556)
Gut microbiota abundance (k_Bacteria.p_Proteobacteria.c_Gammaproteobacteria.o_Enterobacteriales.f_Enterobacteriaceae.g_Escherichia.s_Escherichia_unclassified)	Charcot foot	Constrained maximum likelihood	8	0.829517	0.9421(0.5472-1.6219)
Gut microbiota abundance (k_Bacteria.p_Proteobacteria.c_Gammaproteobacteria.o_Enterobacteriales.f_Enterobacteriaceae.g_Escherichia.s_Escherichia_unclassified)	Diabetic hypoglycemia	Inverse variance weighted	8	0.966874	1.0034(0.8548-1.1778)
Gut microbiota abundance (k_Bacteria.p_Proteobacteria.c_Gammaproteobacteria.o_Enterobacteriales.f_Enterobacteriaceae.g_Escherichia.s_Escherichia_unclassified)	Diabetic hypoglycemia	MR Egger	8	0.719207	0.8801(0.4531-1.7097)
Gut microbiota abundance (k_Bacteria.p_Proteobacteria.c_Gammaproteobacteria.o_Enterobacteriales.f_Enterobacteriaceae.g_Escherichia.s_Escherichia_unclassified)	Diabetic hypoglycemia	Weighted median	8	0.818426	0.9787(0.8145-1.1761)
Gut microbiota abundance (k_Bacteria.p_Proteobacteria.c_Gammaproteobacteria.o_Enterobacteriales.f_Enterobacteriaceae.g_Escherichia.s_Escherichia_unclassified)	Diabetic hypoglycemia	Weighted mode	8	0.735143	0.9454(0.6918-1.2921)
Gut microbiota abundance (k_Bacteria.p_Proteobacteria.c_Gammaproteobacteria.o_Enterobacteriales.f_Enterobacteriaceae.g_Escherichia.s_Escherichia_unclassified)	Diabetic hypoglycemia	Constrained maximum likelihood	8	0.941636	0.9941(0.8483-1.1649)
Gut microbiota abundance (k_Bacteria.p_Proteobacteria.c_Gammaproteobacteria.o_Enterobacteriales.f_Enterobacteriaceae.g_Escherichia.s_Escherichia_unclassified)	Diabetic ketoacidosis	Inverse variance weighted	8	0.390573	0.9455(0.8321-1.0745)
Gut microbiota abundance (k_Bacteria.p_Proteobacteria.c_Gammaproteobacteria.o_Enterobacteriales.f_Enterobacteriaceae.g_Escherichia.s_Escherichia_unclassified)	Diabetic ketoacidosis	MR Egger	8	0.866252	0.9564(0.5816-1.5726)
Gut microbiota abundance (k_Bacteria.p_Proteobacteria.c_Gammaproteobacteria.o_Enterobacteriales.f_Enterobacteriaceae.g_Escherichia.s_Escherichia_unclassified)	Diabetic ketoacidosis	Weighted median	8	0.37588	0.9292(0.7897-1.0932)
Gut microbiota abundance (k_Bacteria.p_Proteobacteria.c_Gammaproteobacteria.o_Enterobacteriales.f_Enterobacteriaceae.g_Escherichia.s_Escherichia_unclassified)	Diabetic ketoacidosis	Weighted mode	8	0.408878	0.9067(0.7288-1.1281)
Gut microbiota abundance (k_Bacteria.p_Proteobacteria.c_Gammaproteobacteria.o_Enterobacteriales.f_Enterobacteriaceae.g_Escherichia.s_Escherichia_unclassified)	Diabetic ketoacidosis	Constrained maximum likelihood	8	0.365263	0.9390(0.8195-1.0760)
Gut microbiota abundance (k_Bacteria.p_Proteobacteria.c_Gammaproteobacteria.o_Enterobacteriales.f_Enterobacteriaceae.g_Escherichia.s_Escherichia_unclassified)	Diabetic nephropathy	Inverse variance weighted	8	0.798908	0.9770(0.8170-1.1684)
Gut microbiota abundance (k_Bacteria.p_Proteobacteria.c_Gammaproteobacteria.o_Enterobacteriales.f_Enterobacteriaceae.g_Escherichia.s_Escherichia_unclassified)	Diabetic nephropathy	MR Egger	8	0.932772	0.9669(0.4564-2.0482)
Gut microbiota abundance (k_Bacteria.p_Proteobacteria.c_Gammaproteobacteria.o_Enterobacteriales.f_Enterobacteriaceae.g_Escherichia.s_Escherichia_unclassified)	Diabetic nephropathy	Weighted median	8	0.784891	1.0323(0.8218-1.2965)
Gut microbiota abundance (k_Bacteria.p_Proteobacteria.c_Gammaproteobacteria.o_Enterobacteriales.f_Enterobacteriaceae.g_Escherichia.s_Escherichia_unclassified)	Diabetic nephropathy	Weighted mode	8	0.50993	1.1450(0.7812-1.6781)
Gut microbiota abundance (k_Bacteria.p_Proteobacteria.c_Gammaproteobacteria.o_Enterobacteriales.f_Enterobacteriaceae.g_Escherichia.s_Escherichia_unclassified)	Diabetic nephropathy	Constrained maximum likelihood	8	0.749797	0.9688(0.7976-1.1769)
Gut microbiota abundance (k_Bacteria.p_Proteobacteria.c_Gammaproteobacteria.o_Enterobacteriales.f_Enterobacteriaceae.g_Escherichia.s_Escherichia_unclassified)	Diabetic neuropathy	Inverse variance weighted	8	0.227518	1.1368(0.9231-1.4001)
Gut microbiota abundance (k_Bacteria.p_Proteobacteria.c_Gammaproteobacteria.o_Enterobacteriales.f_Enterobacteriaceae.g_Escherichia.s_Escherichia_unclassified)	Diabetic neuropathy	MR Egger	8	0.338462	1.5369(0.6837-3.4551)
Gut microbiota abundance (k_Bacteria.p_Proteobacteria.c_Gammaproteobacteria.o_Enterobacteriales.f_Enterobacteriaceae.g_Escherichia.s_Escherichia_unclassified)	Diabetic neuropathy	Weighted median	8	0.588771	1.0767(0.8236-1.4078)
Gut microbiota abundance (k_Bacteria.p_Proteobacteria.c_Gammaproteobacteria.o_Enterobacteriales.f_Enterobacteriaceae.g_Escherichia.s_Escherichia_unclassified)	Diabetic neuropathy	Weighted mode	8	0.98493	0.9958(0.6534-1.5177)
Gut microbiota abundance (k_Bacteria.p_Proteobacteria.c_Gammaproteobacteria.o_Enterobacteriales.f_Enterobacteriaceae.g_Escherichia.s_Escherichia_unclassified)	Diabetic neuropathy	Constrained maximum likelihood	8	0.318312	1.1268(0.8913-1.4245)
Gut microbiota abundance (k_Bacteria.p_Proteobacteria.c_Gammaproteobacteria.o_Enterobacteriales.f_Enterobacteriaceae.g_Escherichia.s_Escherichia_unclassified)	Diabetic retinopathy	Inverse variance weighted	8	0.597503	1.0299(0.9232-1.1488)
Gut microbiota abundance (k_Bacteria.p_Proteobacteria.c_Gammaproteobacteria.o_Enterobacteriales.f_Enterobacteriaceae.g_Escherichia.s_Escherichia_unclassified)	Diabetic retinopathy	MR Egger	8	0.699495	1.0919(0.7136-1.6707)
Gut microbiota abundance (k_Bacteria.p_Proteobacteria.c_Gammaproteobacteria.o_Enterobacteriales.f_Enterobacteriaceae.g_Escherichia.s_Escherichia_unclassified)	Diabetic retinopathy	Weighted median	8	0.899681	1.0092(0.8757-1.1629)
Gut microbiota abundance (k_Bacteria.p_Proteobacteria.c_Gammaproteobacteria.o_Enterobacteriales.f_Enterobacteriaceae.g_Escherichia.s_Escherichia_unclassified)	Diabetic retinopathy	Weighted mode	8	0.798745	1.0298(0.8286-1.2799)
Gut microbiota abundance (k_Bacteria.p_Proteobacteria.c_Gammaproteobacteria.o_Enterobacteriales.f_Enterobacteriaceae.g_Escherichia.s_Escherichia_unclassified)	Diabetic retinopathy	Constrained maximum likelihood	8	0.699917	1.0238(0.9082-1.1542)
Gut microbiota abundance (k_Bacteria.p_Proteobacteria.c_Gammaproteobacteria.o_Enterobacteriales.f_Enterobacteriaceae.g_Escherichia.s_Escherichia_coli)	Charcot foot	Inverse variance weighted	12	0.742868	1.0604(0.7468-1.5057)
Gut microbiota abundance (k_Bacteria.p_Proteobacteria.c_Gammaproteobacteria.o_Enterobacteriales.f_Enterobacteriaceae.g_Escherichia.s_Escherichia_coli)	Charcot foot	MR Egger	12	0.554098	1.5632(0.3739-6.5352)
Gut microbiota abundance (k_Bacteria.p_Proteobacteria.c_Gammaproteobacteria.o_Enterobacteriales.f_Enterobacteriaceae.g_Escherichia.s_Escherichia_coli)	Charcot foot	Weighted median	12	0.908838	1.0283(0.6374-1.6591)
Gut microbiota abundance (k_Bacteria.p_Proteobacteria.c_Gammaproteobacteria.o_Enterobacteriales.f_Enterobacteriaceae.g_Escherichia.s_Escherichia_coli)	Charcot foot	Weighted mode	12	0.448056	0.7280(0.3301-1.6055)
Gut microbiota abundance (k_Bacteria.p_Proteobacteria.c_Gammaproteobacteria.o_Enterobacteriales.f_Enterobacteriaceae.g_Escherichia.s_Escherichia_coli)	Charcot foot	Constrained maximum likelihood	12	0.679394	1.0779(0.7552-1.5386)
Gut microbiota abundance (k_Bacteria.p_Proteobacteria.c_Gammaproteobacteria.o_Enterobacteriales.f_Enterobacteriaceae.g_Escherichia.s_Escherichia_coli)	Diabetic hypoglycemia	Inverse variance weighted	12	0.774555	1.0142(0.9209-1.1170)
Gut microbiota abundance (k_Bacteria.p_Proteobacteria.c_Gammaproteobacteria.o_Enterobacteriales.f_Enterobacteriaceae.g_Escherichia.s_Escherichia_coli)	Diabetic hypoglycemia	MR Egger	12	0.731125	0.9288(0.6168-1.3988)
Gut microbiota abundance (k_Bacteria.p_Proteobacteria.c_Gammaproteobacteria.o_Enterobacteriales.f_Enterobacteriaceae.g_Escherichia.s_Escherichia_coli)	Diabetic hypoglycemia	Weighted median	12	0.850682	0.9877(0.8683-1.1235)
Gut microbiota abundance (k_Bacteria.p_Proteobacteria.c_Gammaproteobacteria.o_Enterobacteriales.f_Enterobacteriaceae.g_Escherichia.s_Escherichia_coli)	Diabetic hypoglycemia	Weighted mode	12	0.705672	0.9571(0.7670-1.1944)
Gut microbiota abundance (k_Bacteria.p_Proteobacteria.c_Gammaproteobacteria.o_Enterobacteriales.f_Enterobacteriaceae.g_Escherichia.s_Escherichia_coli)	Diabetic hypoglycemia	Constrained maximum likelihood	12	0.793669	1.0143(0.9120-1.1280)
Gut microbiota abundance (k_Bacteria.p_Proteobacteria.c_Gammaproteobacteria.o_Enterobacteriales.f_Enterobacteriaceae.g_Escherichia.s_Escherichia_coli)	Diabetic ketoacidosis	Inverse variance weighted	12	0.455018	0.9664(0.8835-1.0571)
Gut microbiota abundance (k_Bacteria.p_Proteobacteria.c_Gammaproteobacteria.o_Enterobacteriales.f_Enterobacteriaceae.g_Escherichia.s_Escherichia_coli)	Diabetic ketoacidosis	MR Egger	12	0.680174	0.9238(0.6408-1.3319)
Gut microbiota abundance (k_Bacteria.p_Proteobacteria.c_Gammaproteobacteria.o_Enterobacteriales.f_Enterobacteriaceae.g_Escherichia.s_Escherichia_coli)	Diabetic ketoacidosis	Weighted median	12	0.522636	0.9621(0.8547-1.0830)
Gut microbiota abundance (k_Bacteria.p_Proteobacteria.c_Gammaproteobacteria.o_Enterobacteriales.f_Enterobacteriaceae.g_Escherichia.s_Escherichia_coli)	Diabetic ketoacidosis	Weighted mode	12	0.78827	0.9725(0.7971-1.1864)
Gut microbiota abundance (k_Bacteria.p_Proteobacteria.c_Gammaproteobacteria.o_Enterobacteriales.f_Enterobacteriaceae.g_Escherichia.s_Escherichia_coli)	Diabetic ketoacidosis	Constrained maximum likelihood	12	0.553099	0.9719(0.8844-1.0680)
Gut microbiota abundance (k_Bacteria.p_Proteobacteria.c_Gammaproteobacteria.o_Enterobacteriales.f_Enterobacteriaceae.g_Escherichia.s_Escherichia_coli)	Diabetic nephropathy	Inverse variance weighted	12	0.902968	0.9926(0.8802-1.1193)
Gut microbiota abundance (k_Bacteria.p_Proteobacteria.c_Gammaproteobacteria.o_Enterobacteriales.f_Enterobacteriaceae.g_Escherichia.s_Escherichia_coli)	Diabetic nephropathy	MR Egger	12	0.452101	0.8221(0.5033-1.3428)
Gut microbiota abundance (k_Bacteria.p_Proteobacteria.c_Gammaproteobacteria.o_Enterobacteriales.f_Enterobacteriaceae.g_Escherichia.s_Escherichia_coli)	Diabetic nephropathy	Weighted median	12	0.444314	0.9434(0.8126-1.0953)
Gut microbiota abundance (k_Bacteria.p_Proteobacteria.c_Gammaproteobacteria.o_Enterobacteriales.f_Enterobacteriaceae.g_Escherichia.s_Escherichia_coli)	Diabetic nephropathy	Weighted mode	12	0.614593	0.9342(0.7222-1.2084)
Gut microbiota abundance (k_Bacteria.p_Proteobacteria.c_Gammaproteobacteria.o_Enterobacteriales.f_Enterobacteriaceae.g_Escherichia.s_Escherichia_coli)	Diabetic nephropathy	Constrained maximum likelihood	12	0.960491	0.9969(0.8813-1.1276)
Gut microbiota abundance (k_Bacteria.p_Proteobacteria.c_Gammaproteobacteria.o_Enterobacteriales.f_Enterobacteriaceae.g_Escherichia.s_Escherichia_coli)	Diabetic neuropathy	Inverse variance weighted	12	0.852435	0.9862(0.8522-1.1414)
Gut microbiota abundance (k_Bacteria.p_Proteobacteria.c_Gammaproteobacteria.o_Enterobacteriales.f_Enterobacteriaceae.g_Escherichia.s_Escherichia_coli)	Diabetic neuropathy	MR Egger	12	0.459694	0.7914(0.4359-1.4368)
Gut microbiota abundance (k_Bacteria.p_Proteobacteria.c_Gammaproteobacteria.o_Enterobacteriales.f_Enterobacteriaceae.g_Escherichia.s_Escherichia_coli)	Diabetic neuropathy	Weighted median	12	0.467288	0.9330(0.7739-1.1248)
Gut microbiota abundance (k_Bacteria.p_Proteobacteria.c_Gammaproteobacteria.o_Enterobacteriales.f_Enterobacteriaceae.g_Escherichia.s_Escherichia_coli)	Diabetic neuropathy	Weighted mode	12	0.447821	0.8825(0.6463-1.2048)
Gut microbiota abundance (k_Bacteria.p_Proteobacteria.c_Gammaproteobacteria.o_Enterobacteriales.f_Enterobacteriaceae.g_Escherichia.s_Escherichia_coli)	Diabetic neuropathy	Constrained maximum likelihood	12	0.902662	0.9905(0.8504-1.1537)
Gut microbiota abundance (k_Bacteria.p_Proteobacteria.c_Gammaproteobacteria.o_Enterobacteriales.f_Enterobacteriaceae.g_Escherichia.s_Escherichia_coli)	Diabetic retinopathy	Inverse variance weighted	12	0.471559	1.0286(0.9526-1.1107)
Gut microbiota abundance (k_Bacteria.p_Proteobacteria.c_Gammaproteobacteria.o_Enterobacteriales.f_Enterobacteriaceae.g_Escherichia.s_Escherichia_coli)	Diabetic retinopathy	MR Egger	12	0.464215	0.8854(0.6471-1.2115)
Gut microbiota abundance (k_Bacteria.p_Proteobacteria.c_Gammaproteobacteria.o_Enterobacteriales.f_Enterobacteriaceae.g_Escherichia.s_Escherichia_coli)	Diabetic retinopathy	Weighted median	12	0.859657	1.0091(0.9129-1.1154)
Gut microbiota abundance (k_Bacteria.p_Proteobacteria.c_Gammaproteobacteria.o_Enterobacteriales.f_Enterobacteriaceae.g_Escherichia.s_Escherichia_coli)	Diabetic retinopathy	Weighted mode	12	0.797511	0.9799(0.8420-1.1403)
Gut microbiota abundance (k_Bacteria.p_Proteobacteria.c_Gammaproteobacteria.o_Enterobacteriales.f_Enterobacteriaceae.g_Escherichia.s_Escherichia_coli)	Diabetic retinopathy	Constrained maximum likelihood	12	0.472151	1.0300(0.9502-1.1165)
Gut microbiota abundance (k_Bacteria.p_Proteobacteria.c_Gammaproteobacteria.o_Enterobacteriales.f_Enterobacteriaceae.g_Escherichia)	Charcot foot	Inverse variance weighted	9	0.466217	0.8267(0.4955-1.3793)
Gut microbiota abundance (k_Bacteria.p_Proteobacteria.c_Gammaproteobacteria.o_Enterobacteriales.f_Enterobacteriaceae.g_Escherichia)	Charcot foot	MR Egger	9	0.50896	0.5749(0.1209-2.7338)
Gut microbiota abundance (k_Bacteria.p_Proteobacteria.c_Gammaproteobacteria.o_Enterobacteriales.f_Enterobacteriaceae.g_Escherichia)	Charcot foot	Weighted median	9	0.708009	0.8784(0.4456-1.7316)
Gut microbiota abundance (k_Bacteria.p_Proteobacteria.c_Gammaproteobacteria.o_Enterobacteriales.f_Enterobacteriaceae.g_Escherichia)	Charcot foot	Weighted mode	9	0.404794	0.6425(0.2397-1.7222)
Gut microbiota abundance (k_Bacteria.p_Proteobacteria.c_Gammaproteobacteria.o_Enterobacteriales.f_Enterobacteriaceae.g_Escherichia)	Charcot foot	Constrained maximum likelihood	9	0.484582	0.8147(0.4585-1.4475)
Gut microbiota abundance (k_Bacteria.p_Proteobacteria.c_Gammaproteobacteria.o_Enterobacteriales.f_Enterobacteriaceae.g_Escherichia)	Diabetic hypoglycemia	Inverse variance weighted	9	0.410587	1.0628(0.9193-1.2288)
Gut microbiota abundance (k_Bacteria.p_Proteobacteria.c_Gammaproteobacteria.o_Enterobacteriales.f_Enterobacteriaceae.g_Escherichia)	Diabetic hypoglycemia	MR Egger	9	0.931902	1.0215(0.6373-1.6374)
Gut microbiota abundance (k_Bacteria.p_Proteobacteria.c_Gammaproteobacteria.o_Enterobacteriales.f_Enterobacteriaceae.g_Escherichia)	Diabetic hypoglycemia	Weighted median	9	0.399269	1.0871(0.8952-1.3201)
Gut microbiota abundance (k_Bacteria.p_Proteobacteria.c_Gammaproteobacteria.o_Enterobacteriales.f_Enterobacteriaceae.g_Escherichia)	Diabetic hypoglycemia	Weighted mode	9	0.31024	1.1895(0.8690-1.6283)
Gut microbiota abundance (k_Bacteria.p_Proteobacteria.c_Gammaproteobacteria.o_Enterobacteriales.f_Enterobacteriaceae.g_Escherichia)	Diabetic hypoglycemia	Constrained maximum likelihood	9	0.506546	1.0571(0.8973-1.2454)
Gut microbiota abundance (k_Bacteria.p_Proteobacteria.c_Gammaproteobacteria.o_Enterobacteriales.f_Enterobacteriaceae.g_Escherichia)	Diabetic ketoacidosis	Inverse variance weighted	9	0.0714	0.8858(0.7764-1.0106)
Gut microbiota abundance (k_Bacteria.p_Proteobacteria.c_Gammaproteobacteria.o_Enterobacteriales.f_Enterobacteriaceae.g_Escherichia)	Diabetic ketoacidosis	MR Egger	9	0.617956	1.1117(0.7468-1.6549)
Gut microbiota abundance (k_Bacteria.p_Proteobacteria.c_Gammaproteobacteria.o_Enterobacteriales.f_Enterobacteriaceae.g_Escherichia)	Diabetic ketoacidosis	Weighted median	9	0.137203	0.8754(0.7346-1.0433)
Gut microbiota abundance (k_Bacteria.p_Proteobacteria.c_Gammaproteobacteria.o_Enterobacteriales.f_Enterobacteriaceae.g_Escherichia)	Diabetic ketoacidosis	Weighted mode	9	0.335573	0.8489(0.6205-1.1614)
Gut microbiota abundance (k_Bacteria.p_Proteobacteria.c_Gammaproteobacteria.o_Enterobacteriales.f_Enterobacteriaceae.g_Escherichia)	Diabetic ketoacidosis	Constrained maximum likelihood	9	0.124944	0.8801(0.7477-1.0361)
Gut microbiota abundance (k_Bacteria.p_Proteobacteria.c_Gammaproteobacteria.o_Enterobacteriales.f_Enterobacteriaceae.g_Escherichia)	Diabetic nephropathy	Inverse variance weighted	9	0.392285	0.9265(0.7777-1.1037)
Gut microbiota abundance (k_Bacteria.p_Proteobacteria.c_Gammaproteobacteria.o_Enterobacteriales.f_Enterobacteriaceae.g_Escherichia)	Diabetic nephropathy	MR Egger	9	0.233376	1.4258(0.8367-2.4299)
Gut microbiota abundance (k_Bacteria.p_Proteobacteria.c_Gammaproteobacteria.o_Enterobacteriales.f_Enterobacteriaceae.g_Escherichia)	Diabetic nephropathy	Weighted median	9	0.969831	1.0045(0.7972-1.2656)
Gut microbiota abundance (k_Bacteria.p_Proteobacteria.c_Gammaproteobacteria.o_Enterobacteriales.f_Enterobacteriaceae.g_Escherichia)	Diabetic nephropathy	Weighted mode	9	0.78479	1.0528(0.7367-1.5045)
Gut microbiota abundance (k_Bacteria.p_Proteobacteria.c_Gammaproteobacteria.o_Enterobacteriales.f_Enterobacteriaceae.g_Escherichia)	Diabetic nephropathy	Constrained maximum likelihood	9	0.453747	0.9252(0.7550-1.1338)
Gut microbiota abundance (k_Bacteria.p_Proteobacteria.c_Gammaproteobacteria.o_Enterobacteriales.f_Enterobacteriaceae.g_Escherichia)	Diabetic neuropathy	Inverse variance weighted	9	0.711871	1.0411(0.8409-1.2888)
Gut microbiota abundance (k_Bacteria.p_Proteobacteria.c_Gammaproteobacteria.o_Enterobacteriales.f_Enterobacteriaceae.g_Escherichia)	Diabetic neuropathy	MR Egger	9	0.835812	0.9310(0.4855-1.7854)
Gut microbiota abundance (k_Bacteria.p_Proteobacteria.c_Gammaproteobacteria.o_Enterobacteriales.f_Enterobacteriaceae.g_Escherichia)	Diabetic neuropathy	Weighted median	9	0.964252	1.0063(0.7645-1.3247)
Gut microbiota abundance (k_Bacteria.p_Proteobacteria.c_Gammaproteobacteria.o_Enterobacteriales.f_Enterobacteriaceae.g_Escherichia)	Diabetic neuropathy	Weighted mode	9	0.85908	0.9624(0.6387-1.4501)
Gut microbiota abundance (k_Bacteria.p_Proteobacteria.c_Gammaproteobacteria.o_Enterobacteriales.f_Enterobacteriaceae.g_Escherichia)	Diabetic neuropathy	Constrained maximum likelihood	9	0.788892	1.0338(0.8105-1.3187)
Gut microbiota abundance (k_Bacteria.p_Proteobacteria.c_Gammaproteobacteria.o_Enterobacteriales.f_Enterobacteriaceae.g_Escherichia)	Diabetic retinopathy	Inverse variance weighted	9	0.978449	0.9985(0.8928-1.1166)
Gut microbiota abundance (k_Bacteria.p_Proteobacteria.c_Gammaproteobacteria.o_Enterobacteriales.f_Enterobacteriaceae.g_Escherichia)	Diabetic retinopathy	MR Egger	9	0.437475	0.8666(0.6164-1.2185)
Gut microbiota abundance (k_Bacteria.p_Proteobacteria.c_Gammaproteobacteria.o_Enterobacteriales.f_Enterobacteriaceae.g_Escherichia)	Diabetic retinopathy	Weighted median	9	0.844229	0.9860(0.8562-1.1353)
Gut microbiota abundance (k_Bacteria.p_Proteobacteria.c_Gammaproteobacteria.o_Enterobacteriales.f_Enterobacteriaceae.g_Escherichia)	Diabetic retinopathy	Weighted mode	9	0.511616	0.9236(0.7363-1.1587)
Gut microbiota abundance (k_Bacteria.p_Proteobacteria.c_Gammaproteobacteria.o_Enterobacteriales.f_Enterobacteriaceae.g_Escherichia)	Diabetic retinopathy	Constrained maximum likelihood	9	0.941838	0.9953(0.8778-1.1286)
Gut microbiota abundance (k_Bacteria.p_Proteobacteria.c_Gammaproteobacteria.o_Enterobacteriales.f_Enterobacteriaceae)	Charcot foot	Inverse variance weighted	5	0.97611	1.0154(0.3731-2.7634)
Gut microbiota abundance (k_Bacteria.p_Proteobacteria.c_Gammaproteobacteria.o_Enterobacteriales.f_Enterobacteriaceae)	Charcot foot	MR Egger	5	0.869097	0.7635(0.0400-14.5645)
Gut microbiota abundance (k_Bacteria.p_Proteobacteria.c_Gammaproteobacteria.o_Enterobacteriales.f_Enterobacteriaceae)	Charcot foot	Weighted median	5	0.865682	1.0862(0.4166-2.8322)
Gut microbiota abundance (k_Bacteria.p_Proteobacteria.c_Gammaproteobacteria.o_Enterobacteriales.f_Enterobacteriaceae)	Charcot foot	Weighted mode	5	0.925606	0.9440(0.3033-2.9383)
Gut microbiota abundance (k_Bacteria.p_Proteobacteria.c_Gammaproteobacteria.o_Enterobacteriales.f_Enterobacteriaceae)	Charcot foot	Constrained maximum likelihood	5	0.969363	1.0163(0.4445-2.3238)
Gut microbiota abundance (k_Bacteria.p_Proteobacteria.c_Gammaproteobacteria.o_Enterobacteriales.f_Enterobacteriaceae)	Diabetic hypoglycemia	Inverse variance weighted	5	0.179272	1.1357(0.9432-1.3675)
Gut microbiota abundance (k_Bacteria.p_Proteobacteria.c_Gammaproteobacteria.o_Enterobacteriales.f_Enterobacteriaceae)	Diabetic hypoglycemia	MR Egger	5	0.49547	1.2080(0.7485-1.9496)
Gut microbiota abundance (k_Bacteria.p_Proteobacteria.c_Gammaproteobacteria.o_Enterobacteriales.f_Enterobacteriaceae)	Diabetic hypoglycemia	Weighted median	5	0.321358	1.1294(0.8879-1.4366)
Gut microbiota abundance (k_Bacteria.p_Proteobacteria.c_Gammaproteobacteria.o_Enterobacteriales.f_Enterobacteriaceae)	Diabetic hypoglycemia	Weighted mode	5	0.521206	1.1088(0.8311-1.4794)
Gut microbiota abundance (k_Bacteria.p_Proteobacteria.c_Gammaproteobacteria.o_Enterobacteriales.f_Enterobacteriaceae)	Diabetic hypoglycemia	Constrained maximum likelihood	5	0.192424	1.1377(0.9371-1.3813)
Gut microbiota abundance (k_Bacteria.p_Proteobacteria.c_Gammaproteobacteria.o_Enterobacteriales.f_Enterobacteriaceae)	Diabetic ketoacidosis	Inverse variance weighted	5	0.987771	1.0014(0.8360-1.1995)
Gut microbiota abundance (k_Bacteria.p_Proteobacteria.c_Gammaproteobacteria.o_Enterobacteriales.f_Enterobacteriaceae)	Diabetic ketoacidosis	MR Egger	5	0.712819	1.1010(0.6910-1.7542)
Gut microbiota abundance (k_Bacteria.p_Proteobacteria.c_Gammaproteobacteria.o_Enterobacteriales.f_Enterobacteriaceae)	Diabetic ketoacidosis	Weighted median	5	0.933743	1.0099(0.8002-1.2747)
Gut microbiota abundance (k_Bacteria.p_Proteobacteria.c_Gammaproteobacteria.o_Enterobacteriales.f_Enterobacteriaceae)	Diabetic ketoacidosis	Weighted mode	5	0.942042	1.0114(0.7589-1.3480)
Gut microbiota abundance (k_Bacteria.p_Proteobacteria.c_Gammaproteobacteria.o_Enterobacteriales.f_Enterobacteriaceae)	Diabetic ketoacidosis	Constrained maximum likelihood	5	0.964607	1.0042(0.8327-1.2111)
Gut microbiota abundance (k_Bacteria.p_Proteobacteria.c_Gammaproteobacteria.o_Enterobacteriales.f_Enterobacteriaceae)	Diabetic nephropathy	Inverse variance weighted	5	0.43904	0.9089(0.7135-1.1578)
Gut microbiota abundance (k_Bacteria.p_Proteobacteria.c_Gammaproteobacteria.o_Enterobacteriales.f_Enterobacteriaceae)	Diabetic nephropathy	MR Egger	5	0.753649	0.8964(0.4807-1.6717)
Gut microbiota abundance (k_Bacteria.p_Proteobacteria.c_Gammaproteobacteria.o_Enterobacteriales.f_Enterobacteriaceae)	Diabetic nephropathy	Weighted median	5	0.82193	0.9662(0.7160-1.3038)
Gut microbiota abundance (k_Bacteria.p_Proteobacteria.c_Gammaproteobacteria.o_Enterobacteriales.f_Enterobacteriaceae)	Diabetic nephropathy	Weighted mode	5	0.995267	1.0013(0.6729-1.4899)
Gut microbiota abundance (k_Bacteria.p_Proteobacteria.c_Gammaproteobacteria.o_Enterobacteriales.f_Enterobacteriaceae)	Diabetic nephropathy	Constrained maximum likelihood	5	0.46906	0.9112(0.7084-1.1721)
Gut microbiota abundance (k_Bacteria.p_Proteobacteria.c_Gammaproteobacteria.o_Enterobacteriales.f_Enterobacteriaceae)	Diabetic neuropathy	Inverse variance weighted	5	0.840413	1.0308(0.7671-1.3852)
Gut microbiota abundance (k_Bacteria.p_Proteobacteria.c_Gammaproteobacteria.o_Enterobacteriales.f_Enterobacteriaceae)	Diabetic neuropathy	MR Egger	5	0.585666	1.2662(0.5922-2.7075)
Gut microbiota abundance (k_Bacteria.p_Proteobacteria.c_Gammaproteobacteria.o_Enterobacteriales.f_Enterobacteriaceae)	Diabetic neuropathy	Weighted median	5	0.743791	1.0609(0.7442-1.5123)
Gut microbiota abundance (k_Bacteria.p_Proteobacteria.c_Gammaproteobacteria.o_Enterobacteriales.f_Enterobacteriaceae)	Diabetic neuropathy	Weighted mode	5	0.737579	1.0898(0.6817-1.7422)
Gut microbiota abundance (k_Bacteria.p_Proteobacteria.c_Gammaproteobacteria.o_Enterobacteriales.f_Enterobacteriaceae)	Diabetic neuropathy	Constrained maximum likelihood	5	0.826195	1.0341(0.7668-1.3946)
Gut microbiota abundance (k_Bacteria.p_Proteobacteria.c_Gammaproteobacteria.o_Enterobacteriales.f_Enterobacteriaceae)	Diabetic retinopathy	Inverse variance weighted	5	0.958453	1.0041(0.8604-1.1718)
Gut microbiota abundance (k_Bacteria.p_Proteobacteria.c_Gammaproteobacteria.o_Enterobacteriales.f_Enterobacteriaceae)	Diabetic retinopathy	MR Egger	5	0.50845	0.8589(0.5767-1.2791)
Gut microbiota abundance (k_Bacteria.p_Proteobacteria.c_Gammaproteobacteria.o_Enterobacteriales.f_Enterobacteriaceae)	Diabetic retinopathy	Weighted median	5	0.853489	0.9823(0.8126-1.1874)
Gut microbiota abundance (k_Bacteria.p_Proteobacteria.c_Gammaproteobacteria.o_Enterobacteriales.f_Enterobacteriaceae)	Diabetic retinopathy	Weighted mode	5	0.571086	0.9343(0.7527-1.1597)
Gut microbiota abundance (k_Bacteria.p_Proteobacteria.c_Gammaproteobacteria.o_Enterobacteriales.f_Enterobacteriaceae)	Diabetic retinopathy	Constrained maximum likelihood	5	0.925226	1.0077(0.8577-1.1840)
Gut microbiota abundance (k_Bacteria.p_Proteobacteria.c_Gammaproteobacteria.o_Enterobacteriales)	Charcot foot	Inverse variance weighted	5	0.976167	1.0154(0.3731-2.7636)
Gut microbiota abundance (k_Bacteria.p_Proteobacteria.c_Gammaproteobacteria.o_Enterobacteriales)	Charcot foot	MR Egger	5	0.868941	0.7632(0.0400-14.5738)
Gut microbiota abundance (k_Bacteria.p_Proteobacteria.c_Gammaproteobacteria.o_Enterobacteriales)	Charcot foot	Weighted median	5	0.864405	1.0863(0.4202-2.8085)
Gut microbiota abundance (k_Bacteria.p_Proteobacteria.c_Gammaproteobacteria.o_Enterobacteriales)	Charcot foot	Weighted mode	5	0.919709	0.9444(0.3321-2.6858)
Gut microbiota abundance (k_Bacteria.p_Proteobacteria.c_Gammaproteobacteria.o_Enterobacteriales)	Charcot foot	Constrained maximum likelihood	5	0.969415	1.0163(0.4445-2.3239)
Gut microbiota abundance (k_Bacteria.p_Proteobacteria.c_Gammaproteobacteria.o_Enterobacteriales)	Diabetic hypoglycemia	Inverse variance weighted	5	0.179303	1.1357(0.9432-1.3675)
Gut microbiota abundance (k_Bacteria.p_Proteobacteria.c_Gammaproteobacteria.o_Enterobacteriales)	Diabetic hypoglycemia	MR Egger	5	0.495559	1.2080(0.7484-1.9501)
Gut microbiota abundance (k_Bacteria.p_Proteobacteria.c_Gammaproteobacteria.o_Enterobacteriales)	Diabetic hypoglycemia	Weighted median	5	0.291535	1.1294(0.9008-1.4160)
Gut microbiota abundance (k_Bacteria.p_Proteobacteria.c_Gammaproteobacteria.o_Enterobacteriales)	Diabetic hypoglycemia	Weighted mode	5	0.485129	1.1089(0.8519-1.4433)
Gut microbiota abundance (k_Bacteria.p_Proteobacteria.c_Gammaproteobacteria.o_Enterobacteriales)	Diabetic hypoglycemia	Constrained maximum likelihood	5	0.192447	1.1377(0.9371-1.3813)
Gut microbiota abundance (k_Bacteria.p_Proteobacteria.c_Gammaproteobacteria.o_Enterobacteriales)	Diabetic ketoacidosis	Inverse variance weighted	5	0.987943	1.0014(0.8360-1.1995)
Gut microbiota abundance (k_Bacteria.p_Proteobacteria.c_Gammaproteobacteria.o_Enterobacteriales)	Diabetic ketoacidosis	MR Egger	5	0.713109	1.1009(0.6908-1.7544)
Gut microbiota abundance (k_Bacteria.p_Proteobacteria.c_Gammaproteobacteria.o_Enterobacteriales)	Diabetic ketoacidosis	Weighted median	5	0.934418	1.0099(0.7992-1.2761)
Gut microbiota abundance (k_Bacteria.p_Proteobacteria.c_Gammaproteobacteria.o_Enterobacteriales)	Diabetic ketoacidosis	Weighted mode	5	0.939796	1.0114(0.7667-1.3343)
Gut microbiota abundance (k_Bacteria.p_Proteobacteria.c_Gammaproteobacteria.o_Enterobacteriales)	Diabetic ketoacidosis	Constrained maximum likelihood	5	0.964773	1.0042(0.8327-1.2111)
Gut microbiota abundance (k_Bacteria.p_Proteobacteria.c_Gammaproteobacteria.o_Enterobacteriales)	Diabetic nephropathy	Inverse variance weighted	5	0.439122	0.9089(0.7134-1.1578)
Gut microbiota abundance (k_Bacteria.p_Proteobacteria.c_Gammaproteobacteria.o_Enterobacteriales)	Diabetic nephropathy	MR Egger	5	0.753882	0.8965(0.4806-1.6722)
Gut microbiota abundance (k_Bacteria.p_Proteobacteria.c_Gammaproteobacteria.o_Enterobacteriales)	Diabetic nephropathy	Weighted median	5	0.820965	0.9662(0.7173-1.3015)
Gut microbiota abundance (k_Bacteria.p_Proteobacteria.c_Gammaproteobacteria.o_Enterobacteriales)	Diabetic nephropathy	Weighted mode	5	0.995256	1.0012(0.6850-1.4634)
Gut microbiota abundance (k_Bacteria.p_Proteobacteria.c_Gammaproteobacteria.o_Enterobacteriales)	Diabetic nephropathy	Constrained maximum likelihood	5	0.469137	0.9112(0.7083-1.1721)
Gut microbiota abundance (k_Bacteria.p_Proteobacteria.c_Gammaproteobacteria.o_Enterobacteriales)	Diabetic neuropathy	Inverse variance weighted	5	0.840474	1.0308(0.7671-1.3852)
Gut microbiota abundance (k_Bacteria.p_Proteobacteria.c_Gammaproteobacteria.o_Enterobacteriales)	Diabetic neuropathy	MR Egger	5	0.585694	1.2663(0.5921-2.7085)
Gut microbiota abundance (k_Bacteria.p_Proteobacteria.c_Gammaproteobacteria.o_Enterobacteriales)	Diabetic neuropathy	Weighted median	5	0.733853	1.0609(0.7546-1.4914)
Gut microbiota abundance (k_Bacteria.p_Proteobacteria.c_Gammaproteobacteria.o_Enterobacteriales)	Diabetic neuropathy	Weighted mode	5	0.70427	1.0898(0.7208-1.6478)
Gut microbiota abundance (k_Bacteria.p_Proteobacteria.c_Gammaproteobacteria.o_Enterobacteriales)	Diabetic neuropathy	Constrained maximum likelihood	5	0.826252	1.0341(0.7667-1.3946)
Gut microbiota abundance (k_Bacteria.p_Proteobacteria.c_Gammaproteobacteria.o_Enterobacteriales)	Diabetic retinopathy	Inverse variance weighted	5	0.958235	1.0041(0.8604-1.1718)
Gut microbiota abundance (k_Bacteria.p_Proteobacteria.c_Gammaproteobacteria.o_Enterobacteriales)	Diabetic retinopathy	MR Egger	5	0.5087	0.8589(0.5767-1.2793)
Gut microbiota abundance (k_Bacteria.p_Proteobacteria.c_Gammaproteobacteria.o_Enterobacteriales)	Diabetic retinopathy	Weighted median	5	0.855091	0.9824(0.8115-1.1892)
Gut microbiota abundance (k_Bacteria.p_Proteobacteria.c_Gammaproteobacteria.o_Enterobacteriales)	Diabetic retinopathy	Weighted mode	5	0.593431	0.9343(0.7423-1.1759)
Gut microbiota abundance (k_Bacteria.p_Proteobacteria.c_Gammaproteobacteria.o_Enterobacteriales)	Diabetic retinopathy	Constrained maximum likelihood	5	0.92501	1.0078(0.8577-1.1841)
Gut microbiota abundance (k_Bacteria.p_Proteobacteria.c_Gammaproteobacteria)	Charcot foot	Inverse variance weighted	4	0.744976	1.1381(0.5219-2.4817)
Gut microbiota abundance (k_Bacteria.p_Proteobacteria.c_Gammaproteobacteria)	Charcot foot	MR Egger	4	0.6891	2.3442(0.0634-86.6277)
Gut microbiota abundance (k_Bacteria.p_Proteobacteria.c_Gammaproteobacteria)	Charcot foot	Weighted median	4	0.458249	1.4097(0.5689-3.4933)
Gut microbiota abundance (k_Bacteria.p_Proteobacteria.c_Gammaproteobacteria)	Charcot foot	Weighted mode	4	0.597439	1.4496(0.4211-4.9901)
Gut microbiota abundance (k_Bacteria.p_Proteobacteria.c_Gammaproteobacteria)	Charcot foot	Constrained maximum likelihood	4	0.785106	1.1173(0.5035-2.4795)
Gut microbiota abundance (k_Bacteria.p_Proteobacteria.c_Gammaproteobacteria)	Diabetic hypoglycemia	Inverse variance weighted	4	0.64397	0.9528(0.7761-1.1697)
Gut microbiota abundance (k_Bacteria.p_Proteobacteria.c_Gammaproteobacteria)	Diabetic hypoglycemia	MR Egger	4	0.763905	0.8465(0.3271-2.1904)
Gut microbiota abundance (k_Bacteria.p_Proteobacteria.c_Gammaproteobacteria)	Diabetic hypoglycemia	Weighted median	4	0.662023	0.9457(0.7364-1.2146)
Gut microbiota abundance (k_Bacteria.p_Proteobacteria.c_Gammaproteobacteria)	Diabetic hypoglycemia	Weighted mode	4	0.671401	0.9319(0.6938-1.2517)
Gut microbiota abundance (k_Bacteria.p_Proteobacteria.c_Gammaproteobacteria)	Diabetic hypoglycemia	Constrained maximum likelihood	4	0.603884	0.9478(0.7740-1.1606)
Gut microbiota abundance (k_Bacteria.p_Proteobacteria.c_Gammaproteobacteria)	Diabetic ketoacidosis	Inverse variance weighted	4	0.386675	1.0976(0.8890-1.3551)
Gut microbiota abundance (k_Bacteria.p_Proteobacteria.c_Gammaproteobacteria)	Diabetic ketoacidosis	MR Egger	4	0.272193	0.4941(0.1968-1.2407)
Gut microbiota abundance (k_Bacteria.p_Proteobacteria.c_Gammaproteobacteria)	Diabetic ketoacidosis	Weighted median	4	0.388624	1.1212(0.8644-1.4542)
Gut microbiota abundance (k_Bacteria.p_Proteobacteria.c_Gammaproteobacteria)	Diabetic ketoacidosis	Weighted mode	4	0.547287	1.1421(0.7771-1.6784)
Gut microbiota abundance (k_Bacteria.p_Proteobacteria.c_Gammaproteobacteria)	Diabetic ketoacidosis	Constrained maximum likelihood	4	0.417425	1.0927(0.8820-1.3537)
Gut microbiota abundance (k_Bacteria.p_Proteobacteria.c_Gammaproteobacteria)	Diabetic nephropathy	Inverse variance weighted	4	0.260208	1.1663(0.8923-1.5244)
Gut microbiota abundance (k_Bacteria.p_Proteobacteria.c_Gammaproteobacteria)	Diabetic nephropathy	MR Egger	4	0.429053	1.8677(0.5378-6.4862)
Gut microbiota abundance (k_Bacteria.p_Proteobacteria.c_Gammaproteobacteria)	Diabetic nephropathy	Weighted median	4	0.208869	1.2209(0.8943-1.6666)
Gut microbiota abundance (k_Bacteria.p_Proteobacteria.c_Gammaproteobacteria)	Diabetic nephropathy	Weighted mode	4	0.334925	1.2847(0.8370-1.9720)
Gut microbiota abundance (k_Bacteria.p_Proteobacteria.c_Gammaproteobacteria)	Diabetic nephropathy	Constrained maximum likelihood	4	0.297314	1.1586(0.8784-1.5280)
Gut microbiota abundance (k_Bacteria.p_Proteobacteria.c_Gammaproteobacteria)	Diabetic neuropathy	Inverse variance weighted	4	0.503794	1.1213(0.8016-1.5684)
Gut microbiota abundance (k_Bacteria.p_Proteobacteria.c_Gammaproteobacteria)	Diabetic neuropathy	MR Egger	4	0.19991	4.2321(0.9451-18.9503)
Gut microbiota abundance (k_Bacteria.p_Proteobacteria.c_Gammaproteobacteria)	Diabetic neuropathy	Weighted median	4	0.990218	1.0025(0.6719-1.4958)
Gut microbiota abundance (k_Bacteria.p_Proteobacteria.c_Gammaproteobacteria)	Diabetic neuropathy	Weighted mode	4	0.954168	0.9799(0.5179-1.8540)
Gut microbiota abundance (k_Bacteria.p_Proteobacteria.c_Gammaproteobacteria)	Diabetic neuropathy	Constrained maximum likelihood	4	0.588111	1.1037(0.7723-1.5772)
Gut microbiota abundance (k_Bacteria.p_Proteobacteria.c_Gammaproteobacteria)	Diabetic retinopathy	Inverse variance weighted	4	0.134352	0.8777(0.7399-1.0412)
Gut microbiota abundance (k_Bacteria.p_Proteobacteria.c_Gammaproteobacteria)	Diabetic retinopathy	MR Egger	4	0.666492	0.8169(0.3700-1.8039)
Gut microbiota abundance (k_Bacteria.p_Proteobacteria.c_Gammaproteobacteria)	Diabetic retinopathy	Weighted median	4	0.312121	0.8999(0.7334-1.1041)
Gut microbiota abundance (k_Bacteria.p_Proteobacteria.c_Gammaproteobacteria)	Diabetic retinopathy	Weighted mode	4	0.632033	0.9240(0.6902-1.2369)
Gut microbiota abundance (k_Bacteria.p_Proteobacteria.c_Gammaproteobacteria)	Diabetic retinopathy	Constrained maximum likelihood	4	0.130671	0.8733(0.7326-1.0410)
Gut microbiota abundance (k_Bacteria.p_Proteobacteria.c_Deltaproteobacteria.o_Desulfovibrionales.f_Desulfovibrionaceae.g_Desulfovibrio.s_Desulfovibrio_piger)	Charcot foot	Inverse variance weighted	6	0.890832	0.9715(0.6425-1.4688)
Gut microbiota abundance (k_Bacteria.p_Proteobacteria.c_Deltaproteobacteria.o_Desulfovibrionales.f_Desulfovibrionaceae.g_Desulfovibrio.s_Desulfovibrio_piger)	Charcot foot	MR Egger	6	0.297103	0.4212(0.1023-1.7336)
Gut microbiota abundance (k_Bacteria.p_Proteobacteria.c_Deltaproteobacteria.o_Desulfovibrionales.f_Desulfovibrionaceae.g_Desulfovibrio.s_Desulfovibrio_piger)	Charcot foot	Weighted median	6	0.806794	0.9358(0.5501-1.5921)
Gut microbiota abundance (k_Bacteria.p_Proteobacteria.c_Deltaproteobacteria.o_Desulfovibrionales.f_Desulfovibrionaceae.g_Desulfovibrio.s_Desulfovibrio_piger)	Charcot foot	Weighted mode	6	0.872994	0.9414(0.4656-1.9034)
Gut microbiota abundance (k_Bacteria.p_Proteobacteria.c_Deltaproteobacteria.o_Desulfovibrionales.f_Desulfovibrionaceae.g_Desulfovibrio.s_Desulfovibrio_piger)	Charcot foot	Constrained maximum likelihood	6	0.895591	0.9680(0.5956-1.5734)
Gut microbiota abundance (k_Bacteria.p_Proteobacteria.c_Deltaproteobacteria.o_Desulfovibrionales.f_Desulfovibrionaceae.g_Desulfovibrio.s_Desulfovibrio_piger)	Diabetic hypoglycemia	Inverse variance weighted	6	0.3358	1.0825(0.9211-1.2722)
Gut microbiota abundance (k_Bacteria.p_Proteobacteria.c_Deltaproteobacteria.o_Desulfovibrionales.f_Desulfovibrionaceae.g_Desulfovibrio.s_Desulfovibrio_piger)	Diabetic hypoglycemia	MR Egger	6	0.513086	0.8185(0.4734-1.4152)
Gut microbiota abundance (k_Bacteria.p_Proteobacteria.c_Deltaproteobacteria.o_Desulfovibrionales.f_Desulfovibrionaceae.g_Desulfovibrio.s_Desulfovibrio_piger)	Diabetic hypoglycemia	Weighted median	6	0.5568	1.0473(0.8977-1.2218)
Gut microbiota abundance (k_Bacteria.p_Proteobacteria.c_Deltaproteobacteria.o_Desulfovibrionales.f_Desulfovibrionaceae.g_Desulfovibrio.s_Desulfovibrio_piger)	Diabetic hypoglycemia	Weighted mode	6	0.608345	1.0533(0.8743-1.2689)
Gut microbiota abundance (k_Bacteria.p_Proteobacteria.c_Deltaproteobacteria.o_Desulfovibrionales.f_Desulfovibrionaceae.g_Desulfovibrio.s_Desulfovibrio_piger)	Diabetic hypoglycemia	Constrained maximum likelihood	6	0.629898	1.0383(0.8910-1.2101)
Gut microbiota abundance (k_Bacteria.p_Proteobacteria.c_Deltaproteobacteria.o_Desulfovibrionales.f_Desulfovibrionaceae.g_Desulfovibrio.s_Desulfovibrio_piger)	Diabetic ketoacidosis	Inverse variance weighted	6	0.546727	1.0331(0.9294-1.1483)
Gut microbiota abundance (k_Bacteria.p_Proteobacteria.c_Deltaproteobacteria.o_Desulfovibrionales.f_Desulfovibrionaceae.g_Desulfovibrio.s_Desulfovibrio_piger)	Diabetic ketoacidosis	MR Egger	6	0.951688	0.9868(0.6597-1.4762)
Gut microbiota abundance (k_Bacteria.p_Proteobacteria.c_Deltaproteobacteria.o_Desulfovibrionales.f_Desulfovibrionaceae.g_Desulfovibrio.s_Desulfovibrio_piger)	Diabetic ketoacidosis	Weighted median	6	0.242763	1.0841(0.9467-1.2414)
Gut microbiota abundance (k_Bacteria.p_Proteobacteria.c_Deltaproteobacteria.o_Desulfovibrionales.f_Desulfovibrionaceae.g_Desulfovibrio.s_Desulfovibrio_piger)	Diabetic ketoacidosis	Weighted mode	6	0.446744	1.0882(0.8903-1.3301)
Gut microbiota abundance (k_Bacteria.p_Proteobacteria.c_Deltaproteobacteria.o_Desulfovibrionales.f_Desulfovibrionaceae.g_Desulfovibrio.s_Desulfovibrio_piger)	Diabetic ketoacidosis	Constrained maximum likelihood	6	0.591358	1.0353(0.9122-1.1750)
Gut microbiota abundance (k_Bacteria.p_Proteobacteria.c_Deltaproteobacteria.o_Desulfovibrionales.f_Desulfovibrionaceae.g_Desulfovibrio.s_Desulfovibrio_piger)	Diabetic nephropathy	Inverse variance weighted	6	0.276029	1.1155(0.9163-1.3581)
Gut microbiota abundance (k_Bacteria.p_Proteobacteria.c_Deltaproteobacteria.o_Desulfovibrionales.f_Desulfovibrionaceae.g_Desulfovibrio.s_Desulfovibrio_piger)	Diabetic nephropathy	MR Egger	6	0.735241	0.8768(0.4309-1.7842)
Gut microbiota abundance (k_Bacteria.p_Proteobacteria.c_Deltaproteobacteria.o_Desulfovibrionales.f_Desulfovibrionaceae.g_Desulfovibrio.s_Desulfovibrio_piger)	Diabetic nephropathy	Weighted median	6	0.605545	1.0529(0.8658-1.2803)
Gut microbiota abundance (k_Bacteria.p_Proteobacteria.c_Deltaproteobacteria.o_Desulfovibrionales.f_Desulfovibrionaceae.g_Desulfovibrio.s_Desulfovibrio_piger)	Diabetic nephropathy	Weighted mode	6	0.915181	0.9853(0.7603-1.2769)
Gut microbiota abundance (k_Bacteria.p_Proteobacteria.c_Deltaproteobacteria.o_Desulfovibrionales.f_Desulfovibrionaceae.g_Desulfovibrio.s_Desulfovibrio_piger)	Diabetic nephropathy	Constrained maximum likelihood	6	0.408403	1.0881(0.8907-1.3292)
Gut microbiota abundance (k_Bacteria.p_Proteobacteria.c_Deltaproteobacteria.o_Desulfovibrionales.f_Desulfovibrionaceae.g_Desulfovibrio.s_Desulfovibrio_piger)	Diabetic neuropathy	Inverse variance weighted	6	0.686683	0.9651(0.8120-1.1470)
Gut microbiota abundance (k_Bacteria.p_Proteobacteria.c_Deltaproteobacteria.o_Desulfovibrionales.f_Desulfovibrionaceae.g_Desulfovibrio.s_Desulfovibrio_piger)	Diabetic neuropathy	MR Egger	6	0.64154	1.1641(0.6438-2.1046)
Gut microbiota abundance (k_Bacteria.p_Proteobacteria.c_Deltaproteobacteria.o_Desulfovibrionales.f_Desulfovibrionaceae.g_Desulfovibrio.s_Desulfovibrio_piger)	Diabetic neuropathy	Weighted median	6	0.952506	1.0064(0.8160-1.2412)
Gut microbiota abundance (k_Bacteria.p_Proteobacteria.c_Deltaproteobacteria.o_Desulfovibrionales.f_Desulfovibrionaceae.g_Desulfovibrio.s_Desulfovibrio_piger)	Diabetic neuropathy	Weighted mode	6	0.830842	1.0337(0.7747-1.3792)
Gut microbiota abundance (k_Bacteria.p_Proteobacteria.c_Deltaproteobacteria.o_Desulfovibrionales.f_Desulfovibrionaceae.g_Desulfovibrio.s_Desulfovibrio_piger)	Diabetic neuropathy	Constrained maximum likelihood	6	0.707315	0.9630(0.7908-1.1726)
Gut microbiota abundance (k_Bacteria.p_Proteobacteria.c_Deltaproteobacteria.o_Desulfovibrionales.f_Desulfovibrionaceae.g_Desulfovibrio.s_Desulfovibrio_piger)	Diabetic retinopathy	Inverse variance weighted	6	0.288567	1.0647(0.9483-1.1954)
Gut microbiota abundance (k_Bacteria.p_Proteobacteria.c_Deltaproteobacteria.o_Desulfovibrionales.f_Desulfovibrionaceae.g_Desulfovibrio.s_Desulfovibrio_piger)	Diabetic retinopathy	MR Egger	6	0.837654	0.9534(0.6216-1.4624)
Gut microbiota abundance (k_Bacteria.p_Proteobacteria.c_Deltaproteobacteria.o_Desulfovibrionales.f_Desulfovibrionaceae.g_Desulfovibrio.s_Desulfovibrio_piger)	Diabetic retinopathy	Weighted median	6	0.0462398	1.1294(1.0020-1.2730)
Gut microbiota abundance (k_Bacteria.p_Proteobacteria.c_Deltaproteobacteria.o_Desulfovibrionales.f_Desulfovibrionaceae.g_Desulfovibrio.s_Desulfovibrio_piger)	Diabetic retinopathy	Weighted mode	6	0.151227	1.1411(0.9794-1.3295)
Gut microbiota abundance (k_Bacteria.p_Proteobacteria.c_Deltaproteobacteria.o_Desulfovibrionales.f_Desulfovibrionaceae.g_Desulfovibrio.s_Desulfovibrio_piger)	Diabetic retinopathy	Constrained maximum likelihood	6	0.237423	1.0794(0.9509-1.2252)
Gut microbiota abundance (k_Bacteria.p_Proteobacteria.c_Deltaproteobacteria.o_Desulfovibrionales.f_Desulfovibrionaceae.g_Desulfovibrio)	Charcot foot	Inverse variance weighted	2	0.794241	0.8246(0.1935-3.5139)
Gut microbiota abundance (k_Bacteria.p_Proteobacteria.c_Deltaproteobacteria.o_Desulfovibrionales.f_Desulfovibrionaceae.g_Desulfovibrio)	Charcot foot	Constrained maximum likelihood	2	0.753432	0.8433(0.2912-2.4423)
Gut microbiota abundance (k_Bacteria.p_Proteobacteria.c_Deltaproteobacteria.o_Desulfovibrionales.f_Desulfovibrionaceae.g_Desulfovibrio)	Diabetic hypoglycemia	Inverse variance weighted	2	0.0548082	0.7995(0.6363-1.0046)
Gut microbiota abundance (k_Bacteria.p_Proteobacteria.c_Deltaproteobacteria.o_Desulfovibrionales.f_Desulfovibrionaceae.g_Desulfovibrio)	Diabetic hypoglycemia	Constrained maximum likelihood	2	0.0868397	0.7997(0.6191-1.0329)
Gut microbiota abundance (k_Bacteria.p_Proteobacteria.c_Deltaproteobacteria.o_Desulfovibrionales.f_Desulfovibrionaceae.g_Desulfovibrio)	Diabetic ketoacidosis	Inverse variance weighted	2	0.453058	0.9184(0.7354-1.1470)
Gut microbiota abundance (k_Bacteria.p_Proteobacteria.c_Deltaproteobacteria.o_Desulfovibrionales.f_Desulfovibrionaceae.g_Desulfovibrio)	Diabetic ketoacidosis	Constrained maximum likelihood	2	0.508475	0.9218(0.7241-1.1735)
Gut microbiota abundance (k_Bacteria.p_Proteobacteria.c_Deltaproteobacteria.o_Desulfovibrionales.f_Desulfovibrionaceae.g_Desulfovibrio)	Diabetic nephropathy	Inverse variance weighted	2	0.503081	1.1461(0.7690-1.7080)
Gut microbiota abundance (k_Bacteria.p_Proteobacteria.c_Deltaproteobacteria.o_Desulfovibrionales.f_Desulfovibrionaceae.g_Desulfovibrio)	Diabetic nephropathy	Constrained maximum likelihood	2	0.39357	1.1706(0.8152-1.6811)
Gut microbiota abundance (k_Bacteria.p_Proteobacteria.c_Deltaproteobacteria.o_Desulfovibrionales.f_Desulfovibrionaceae.g_Desulfovibrio)	Diabetic neuropathy	Inverse variance weighted	2	0.532408	0.8914(0.6214-1.2788)
Gut microbiota abundance (k_Bacteria.p_Proteobacteria.c_Deltaproteobacteria.o_Desulfovibrionales.f_Desulfovibrionaceae.g_Desulfovibrio)	Diabetic neuropathy	Constrained maximum likelihood	2	0.58272	0.8964(0.6068-1.3242)
Gut microbiota abundance (k_Bacteria.p_Proteobacteria.c_Deltaproteobacteria.o_Desulfovibrionales.f_Desulfovibrionaceae.g_Desulfovibrio)	Diabetic retinopathy	Inverse variance weighted	2	0.719414	0.9657(0.7983-1.1683)
Gut microbiota abundance (k_Bacteria.p_Proteobacteria.c_Deltaproteobacteria.o_Desulfovibrionales.f_Desulfovibrionaceae.g_Desulfovibrio)	Diabetic retinopathy	Constrained maximum likelihood	2	0.774935	0.9698(0.7862-1.1964)
Gut microbiota abundance (k_Bacteria.p_Proteobacteria.c_Deltaproteobacteria.o_Desulfovibrionales.f_Desulfovibrionaceae.g_Bilophila.s_Bilophila_wadsworthia)	Charcot foot	Inverse variance weighted	7	0.368937	0.7534(0.4063-1.3973)
Gut microbiota abundance (k_Bacteria.p_Proteobacteria.c_Deltaproteobacteria.o_Desulfovibrionales.f_Desulfovibrionaceae.g_Bilophila.s_Bilophila_wadsworthia)	Charcot foot	MR Egger	7	0.452806	0.4579(0.0698-3.0050)
Gut microbiota abundance (k_Bacteria.p_Proteobacteria.c_Deltaproteobacteria.o_Desulfovibrionales.f_Desulfovibrionaceae.g_Bilophila.s_Bilophila_wadsworthia)	Charcot foot	Weighted median	7	0.719571	0.8709(0.4094-1.8524)
Gut microbiota abundance (k_Bacteria.p_Proteobacteria.c_Deltaproteobacteria.o_Desulfovibrionales.f_Desulfovibrionaceae.g_Bilophila.s_Bilophila_wadsworthia)	Charcot foot	Weighted mode	7	0.557336	0.6845(0.2070-2.2636)
Gut microbiota abundance (k_Bacteria.p_Proteobacteria.c_Deltaproteobacteria.o_Desulfovibrionales.f_Desulfovibrionaceae.g_Bilophila.s_Bilophila_wadsworthia)	Charcot foot	Constrained maximum likelihood	7	0.327933	0.7284(0.3861-1.3743)
Gut microbiota abundance (k_Bacteria.p_Proteobacteria.c_Deltaproteobacteria.o_Desulfovibrionales.f_Desulfovibrionaceae.g_Bilophila.s_Bilophila_wadsworthia)	Diabetic hypoglycemia	Inverse variance weighted	7	0.623015	1.0406(0.8879-1.2195)
Gut microbiota abundance (k_Bacteria.p_Proteobacteria.c_Deltaproteobacteria.o_Desulfovibrionales.f_Desulfovibrionaceae.g_Bilophila.s_Bilophila_wadsworthia)	Diabetic hypoglycemia	MR Egger	7	0.826455	0.9439(0.5784-1.5404)
Gut microbiota abundance (k_Bacteria.p_Proteobacteria.c_Deltaproteobacteria.o_Desulfovibrionales.f_Desulfovibrionaceae.g_Bilophila.s_Bilophila_wadsworthia)	Diabetic hypoglycemia	Weighted median	7	0.711403	1.0380(0.8520-1.2644)
Gut microbiota abundance (k_Bacteria.p_Proteobacteria.c_Deltaproteobacteria.o_Desulfovibrionales.f_Desulfovibrionaceae.g_Bilophila.s_Bilophila_wadsworthia)	Diabetic hypoglycemia	Weighted mode	7	0.988547	1.0020(0.7663-1.3102)
Gut microbiota abundance (k_Bacteria.p_Proteobacteria.c_Deltaproteobacteria.o_Desulfovibrionales.f_Desulfovibrionaceae.g_Bilophila.s_Bilophila_wadsworthia)	Diabetic hypoglycemia	Constrained maximum likelihood	7	0.703909	1.0311(0.8805-1.2074)
Gut microbiota abundance (k_Bacteria.p_Proteobacteria.c_Deltaproteobacteria.o_Desulfovibrionales.f_Desulfovibrionaceae.g_Bilophila.s_Bilophila_wadsworthia)	Diabetic ketoacidosis	Inverse variance weighted (multiplicative random effects)	7	0.71579	0.9610(0.7756-1.1907)
Gut microbiota abundance (k_Bacteria.p_Proteobacteria.c_Deltaproteobacteria.o_Desulfovibrionales.f_Desulfovibrionaceae.g_Bilophila.s_Bilophila_wadsworthia)	Diabetic ketoacidosis	MR Egger	7	0.926562	1.0336(0.5293-2.0186)
Gut microbiota abundance (k_Bacteria.p_Proteobacteria.c_Deltaproteobacteria.o_Desulfovibrionales.f_Desulfovibrionaceae.g_Bilophila.s_Bilophila_wadsworthia)	Diabetic ketoacidosis	Weighted median	7	0.451011	0.9240(0.7524-1.1348)
Gut microbiota abundance (k_Bacteria.p_Proteobacteria.c_Deltaproteobacteria.o_Desulfovibrionales.f_Desulfovibrionaceae.g_Bilophila.s_Bilophila_wadsworthia)	Diabetic ketoacidosis	Weighted mode	7	0.397609	0.8903(0.6932-1.1433)
Gut microbiota abundance (k_Bacteria.p_Proteobacteria.c_Deltaproteobacteria.o_Desulfovibrionales.f_Desulfovibrionaceae.g_Bilophila.s_Bilophila_wadsworthia)	Diabetic ketoacidosis	Constrained maximum likelihood	7	0.49584	0.9361(0.7741-1.1320)
Gut microbiota abundance (k_Bacteria.p_Proteobacteria.c_Deltaproteobacteria.o_Desulfovibrionales.f_Desulfovibrionaceae.g_Bilophila.s_Bilophila_wadsworthia)	Diabetic nephropathy	Inverse variance weighted	7	0.782547	1.0310(0.8301-1.2806)
Gut microbiota abundance (k_Bacteria.p_Proteobacteria.c_Deltaproteobacteria.o_Desulfovibrionales.f_Desulfovibrionaceae.g_Bilophila.s_Bilophila_wadsworthia)	Diabetic nephropathy	MR Egger	7	0.109816	1.7149(0.9950-2.9557)
Gut microbiota abundance (k_Bacteria.p_Proteobacteria.c_Deltaproteobacteria.o_Desulfovibrionales.f_Desulfovibrionaceae.g_Bilophila.s_Bilophila_wadsworthia)	Diabetic nephropathy	Weighted median	7	0.409733	0.8919(0.6796-1.1706)
Gut microbiota abundance (k_Bacteria.p_Proteobacteria.c_Deltaproteobacteria.o_Desulfovibrionales.f_Desulfovibrionaceae.g_Bilophila.s_Bilophila_wadsworthia)	Diabetic nephropathy	Weighted mode	7	0.425364	0.8418(0.5673-1.2492)
Gut microbiota abundance (k_Bacteria.p_Proteobacteria.c_Deltaproteobacteria.o_Desulfovibrionales.f_Desulfovibrionaceae.g_Bilophila.s_Bilophila_wadsworthia)	Diabetic nephropathy	Constrained maximum likelihood	7	0.939715	1.0085(0.8107-1.2545)
Gut microbiota abundance (k_Bacteria.p_Proteobacteria.c_Deltaproteobacteria.o_Desulfovibrionales.f_Desulfovibrionaceae.g_Bilophila.s_Bilophila_wadsworthia)	Diabetic neuropathy	Inverse variance weighted	7	0.800256	0.9706(0.7702-1.2231)
Gut microbiota abundance (k_Bacteria.p_Proteobacteria.c_Deltaproteobacteria.o_Desulfovibrionales.f_Desulfovibrionaceae.g_Bilophila.s_Bilophila_wadsworthia)	Diabetic neuropathy	MR Egger	7	0.140947	0.5532(0.2848-1.0746)
Gut microbiota abundance (k_Bacteria.p_Proteobacteria.c_Deltaproteobacteria.o_Desulfovibrionales.f_Desulfovibrionaceae.g_Bilophila.s_Bilophila_wadsworthia)	Diabetic neuropathy	Weighted median	7	0.229782	0.8255(0.6037-1.1289)
Gut microbiota abundance (k_Bacteria.p_Proteobacteria.c_Deltaproteobacteria.o_Desulfovibrionales.f_Desulfovibrionaceae.g_Bilophila.s_Bilophila_wadsworthia)	Diabetic neuropathy	Weighted mode	7	0.379565	0.8250(0.5544-1.2278)
Gut microbiota abundance (k_Bacteria.p_Proteobacteria.c_Deltaproteobacteria.o_Desulfovibrionales.f_Desulfovibrionaceae.g_Bilophila.s_Bilophila_wadsworthia)	Diabetic neuropathy	Constrained maximum likelihood	7	0.71057	0.9550(0.7489-1.2179)
Gut microbiota abundance (k_Bacteria.p_Proteobacteria.c_Deltaproteobacteria.o_Desulfovibrionales.f_Desulfovibrionaceae.g_Bilophila.s_Bilophila_wadsworthia)	Diabetic retinopathy	Inverse variance weighted	7	0.775995	1.0178(0.9016-1.1489)
Gut microbiota abundance (k_Bacteria.p_Proteobacteria.c_Deltaproteobacteria.o_Desulfovibrionales.f_Desulfovibrionaceae.g_Bilophila.s_Bilophila_wadsworthia)	Diabetic retinopathy	MR Egger	7	0.697006	1.0758(0.7603-1.5222)
Gut microbiota abundance (k_Bacteria.p_Proteobacteria.c_Deltaproteobacteria.o_Desulfovibrionales.f_Desulfovibrionaceae.g_Bilophila.s_Bilophila_wadsworthia)	Diabetic retinopathy	Weighted median	7	0.382549	1.0739(0.9151-1.2603)
Gut microbiota abundance (k_Bacteria.p_Proteobacteria.c_Deltaproteobacteria.o_Desulfovibrionales.f_Desulfovibrionaceae.g_Bilophila.s_Bilophila_wadsworthia)	Diabetic retinopathy	Weighted mode	7	0.420432	1.1228(0.8636-1.4597)
Gut microbiota abundance (k_Bacteria.p_Proteobacteria.c_Deltaproteobacteria.o_Desulfovibrionales.f_Desulfovibrionaceae.g_Bilophila.s_Bilophila_wadsworthia)	Diabetic retinopathy	Constrained maximum likelihood	7	0.88891	1.0094(0.8850-1.1514)
Gut microbiota abundance (k_Bacteria.p_Proteobacteria.c_Deltaproteobacteria.o_Desulfovibrionales.f_Desulfovibrionaceae.g_Bilophila.s_Bilophila_unclassified)	Charcot foot	Inverse variance weighted	11	0.821538	1.0575(0.6506-1.7189)
Gut microbiota abundance (k_Bacteria.p_Proteobacteria.c_Deltaproteobacteria.o_Desulfovibrionales.f_Desulfovibrionaceae.g_Bilophila.s_Bilophila_unclassified)	Charcot foot	MR Egger	11	0.679133	2.0035(0.0828-48.5080)
Gut microbiota abundance (k_Bacteria.p_Proteobacteria.c_Deltaproteobacteria.o_Desulfovibrionales.f_Desulfovibrionaceae.g_Bilophila.s_Bilophila_unclassified)	Charcot foot	Weighted median	11	0.96071	0.9835(0.5070-1.9076)
Gut microbiota abundance (k_Bacteria.p_Proteobacteria.c_Deltaproteobacteria.o_Desulfovibrionales.f_Desulfovibrionaceae.g_Bilophila.s_Bilophila_unclassified)	Charcot foot	Weighted mode	11	0.966439	1.0221(0.3783-2.7615)
Gut microbiota abundance (k_Bacteria.p_Proteobacteria.c_Deltaproteobacteria.o_Desulfovibrionales.f_Desulfovibrionaceae.g_Bilophila.s_Bilophila_unclassified)	Charcot foot	Constrained maximum likelihood	11	0.794441	1.0765(0.6183-1.8743)
Gut microbiota abundance (k_Bacteria.p_Proteobacteria.c_Deltaproteobacteria.o_Desulfovibrionales.f_Desulfovibrionaceae.g_Bilophila.s_Bilophila_unclassified)	Diabetic hypoglycemia	Inverse variance weighted	11	0.358318	0.9418(0.8287-1.0704)
Gut microbiota abundance (k_Bacteria.p_Proteobacteria.c_Deltaproteobacteria.o_Desulfovibrionales.f_Desulfovibrionaceae.g_Bilophila.s_Bilophila_unclassified)	Diabetic hypoglycemia	MR Egger	11	0.859274	1.0813(0.4672-2.5026)
Gut microbiota abundance (k_Bacteria.p_Proteobacteria.c_Deltaproteobacteria.o_Desulfovibrionales.f_Desulfovibrionaceae.g_Bilophila.s_Bilophila_unclassified)	Diabetic hypoglycemia	Weighted median	11	0.670182	0.9645(0.8167-1.1390)
Gut microbiota abundance (k_Bacteria.p_Proteobacteria.c_Deltaproteobacteria.o_Desulfovibrionales.f_Desulfovibrionaceae.g_Bilophila.s_Bilophila_unclassified)	Diabetic hypoglycemia	Weighted mode	11	0.953244	0.9916(0.7538-1.3045)
Gut microbiota abundance (k_Bacteria.p_Proteobacteria.c_Deltaproteobacteria.o_Desulfovibrionales.f_Desulfovibrionaceae.g_Bilophila.s_Bilophila_unclassified)	Diabetic hypoglycemia	Constrained maximum likelihood	11	0.448334	0.9465(0.8212-1.0910)
Gut microbiota abundance (k_Bacteria.p_Proteobacteria.c_Deltaproteobacteria.o_Desulfovibrionales.f_Desulfovibrionaceae.g_Bilophila.s_Bilophila_unclassified)	Diabetic ketoacidosis	Inverse variance weighted (multiplicative random effects)	11	0.899298	1.0113(0.8497-1.2037)
Gut microbiota abundance (k_Bacteria.p_Proteobacteria.c_Deltaproteobacteria.o_Desulfovibrionales.f_Desulfovibrionaceae.g_Bilophila.s_Bilophila_unclassified)	Diabetic ketoacidosis	MR Egger	11	0.0105708	0.2621(0.1159-0.5929)
Gut microbiota abundance (k_Bacteria.p_Proteobacteria.c_Deltaproteobacteria.o_Desulfovibrionales.f_Desulfovibrionaceae.g_Bilophila.s_Bilophila_unclassified)	Diabetic ketoacidosis	Weighted median	11	0.942904	1.0070(0.8320-1.2188)
Gut microbiota abundance (k_Bacteria.p_Proteobacteria.c_Deltaproteobacteria.o_Desulfovibrionales.f_Desulfovibrionaceae.g_Bilophila.s_Bilophila_unclassified)	Diabetic ketoacidosis	Weighted mode	11	0.969361	1.0062(0.7407-1.3667)
Gut microbiota abundance (k_Bacteria.p_Proteobacteria.c_Deltaproteobacteria.o_Desulfovibrionales.f_Desulfovibrionaceae.g_Bilophila.s_Bilophila_unclassified)	Diabetic ketoacidosis	Constrained maximum likelihood	11	0.998207	1.0002(0.8403-1.1905)
Gut microbiota abundance (k_Bacteria.p_Proteobacteria.c_Deltaproteobacteria.o_Desulfovibrionales.f_Desulfovibrionaceae.g_Bilophila.s_Bilophila_unclassified)	Diabetic nephropathy	Inverse variance weighted	11	0.289295	0.9140(0.7739-1.0794)
Gut microbiota abundance (k_Bacteria.p_Proteobacteria.c_Deltaproteobacteria.o_Desulfovibrionales.f_Desulfovibrionaceae.g_Bilophila.s_Bilophila_unclassified)	Diabetic nephropathy	MR Egger	11	0.307312	0.5464(0.1828-1.6328)
Gut microbiota abundance (k_Bacteria.p_Proteobacteria.c_Deltaproteobacteria.o_Desulfovibrionales.f_Desulfovibrionaceae.g_Bilophila.s_Bilophila_unclassified)	Diabetic nephropathy	Weighted median	11	0.248128	0.8758(0.6993-1.0968)
Gut microbiota abundance (k_Bacteria.p_Proteobacteria.c_Deltaproteobacteria.o_Desulfovibrionales.f_Desulfovibrionaceae.g_Bilophila.s_Bilophila_unclassified)	Diabetic nephropathy	Weighted mode	11	0.435399	0.8749(0.6339-1.2076)
Gut microbiota abundance (k_Bacteria.p_Proteobacteria.c_Deltaproteobacteria.o_Desulfovibrionales.f_Desulfovibrionaceae.g_Bilophila.s_Bilophila_unclassified)	Diabetic nephropathy	Constrained maximum likelihood	11	0.322719	0.9095(0.7536-1.0977)
Gut microbiota abundance (k_Bacteria.p_Proteobacteria.c_Deltaproteobacteria.o_Desulfovibrionales.f_Desulfovibrionaceae.g_Bilophila.s_Bilophila_unclassified)	Diabetic neuropathy	Inverse variance weighted	11	0.613343	1.0536(0.8604-1.2902)
Gut microbiota abundance (k_Bacteria.p_Proteobacteria.c_Deltaproteobacteria.o_Desulfovibrionales.f_Desulfovibrionaceae.g_Bilophila.s_Bilophila_unclassified)	Diabetic neuropathy	MR Egger	11	0.650889	0.7291(0.1941-2.7381)
Gut microbiota abundance (k_Bacteria.p_Proteobacteria.c_Deltaproteobacteria.o_Desulfovibrionales.f_Desulfovibrionaceae.g_Bilophila.s_Bilophila_unclassified)	Diabetic neuropathy	Weighted median	11	0.65048	1.0628(0.8167-1.3829)
Gut microbiota abundance (k_Bacteria.p_Proteobacteria.c_Deltaproteobacteria.o_Desulfovibrionales.f_Desulfovibrionaceae.g_Bilophila.s_Bilophila_unclassified)	Diabetic neuropathy	Weighted mode	11	0.635029	1.1011(0.7487-1.6195)
Gut microbiota abundance (k_Bacteria.p_Proteobacteria.c_Deltaproteobacteria.o_Desulfovibrionales.f_Desulfovibrionaceae.g_Bilophila.s_Bilophila_unclassified)	Diabetic neuropathy	Constrained maximum likelihood	11	0.618723	1.0565(0.8509-1.3118)
Gut microbiota abundance (k_Bacteria.p_Proteobacteria.c_Deltaproteobacteria.o_Desulfovibrionales.f_Desulfovibrionaceae.g_Bilophila.s_Bilophila_unclassified)	Diabetic retinopathy	Inverse variance weighted	11	0.716617	1.0225(0.9069-1.1527)
Gut microbiota abundance (k_Bacteria.p_Proteobacteria.c_Deltaproteobacteria.o_Desulfovibrionales.f_Desulfovibrionaceae.g_Bilophila.s_Bilophila_unclassified)	Diabetic retinopathy	MR Egger	11	0.0352458	0.4136(0.2056-0.8321)
Gut microbiota abundance (k_Bacteria.p_Proteobacteria.c_Deltaproteobacteria.o_Desulfovibrionales.f_Desulfovibrionaceae.g_Bilophila.s_Bilophila_unclassified)	Diabetic retinopathy	Weighted median	11	0.389342	1.0654(0.9223-1.2307)
Gut microbiota abundance (k_Bacteria.p_Proteobacteria.c_Deltaproteobacteria.o_Desulfovibrionales.f_Desulfovibrionaceae.g_Bilophila.s_Bilophila_unclassified)	Diabetic retinopathy	Weighted mode	11	0.36327	1.1135(0.8926-1.3890)
Gut microbiota abundance (k_Bacteria.p_Proteobacteria.c_Deltaproteobacteria.o_Desulfovibrionales.f_Desulfovibrionaceae.g_Bilophila.s_Bilophila_unclassified)	Diabetic retinopathy	Constrained maximum likelihood	11	0.555137	1.0433(0.9062-1.2012)
Gut microbiota abundance (k_Bacteria.p_Proteobacteria.c_Deltaproteobacteria.o_Desulfovibrionales.f_Desulfovibrionaceae.g_Bilophila)	Charcot foot	Inverse variance weighted	8	0.862477	0.9507(0.5362-1.6853)
Gut microbiota abundance (k_Bacteria.p_Proteobacteria.c_Deltaproteobacteria.o_Desulfovibrionales.f_Desulfovibrionaceae.g_Bilophila)	Charcot foot	MR Egger	8	0.887571	0.7873(0.0328-18.8914)
Gut microbiota abundance (k_Bacteria.p_Proteobacteria.c_Deltaproteobacteria.o_Desulfovibrionales.f_Desulfovibrionaceae.g_Bilophila)	Charcot foot	Weighted median	8	0.876312	0.9451(0.4640-1.9248)
Gut microbiota abundance (k_Bacteria.p_Proteobacteria.c_Deltaproteobacteria.o_Desulfovibrionales.f_Desulfovibrionaceae.g_Bilophila)	Charcot foot	Weighted mode	8	0.910309	0.9363(0.3102-2.8265)
Gut microbiota abundance (k_Bacteria.p_Proteobacteria.c_Deltaproteobacteria.o_Desulfovibrionales.f_Desulfovibrionaceae.g_Bilophila)	Charcot foot	Constrained maximum likelihood	8	0.860757	0.9434(0.4921-1.8087)
Gut microbiota abundance (k_Bacteria.p_Proteobacteria.c_Deltaproteobacteria.o_Desulfovibrionales.f_Desulfovibrionaceae.g_Bilophila)	Diabetic hypoglycemia	Inverse variance weighted	8	0.185632	0.9033(0.7769-1.0501)
Gut microbiota abundance (k_Bacteria.p_Proteobacteria.c_Deltaproteobacteria.o_Desulfovibrionales.f_Desulfovibrionaceae.g_Bilophila)	Diabetic hypoglycemia	MR Egger	8	0.69395	1.1930(0.5164-2.7560)
Gut microbiota abundance (k_Bacteria.p_Proteobacteria.c_Deltaproteobacteria.o_Desulfovibrionales.f_Desulfovibrionaceae.g_Bilophila)	Diabetic hypoglycemia	Weighted median	8	0.566319	0.9476(0.7883-1.1391)
Gut microbiota abundance (k_Bacteria.p_Proteobacteria.c_Deltaproteobacteria.o_Desulfovibrionales.f_Desulfovibrionaceae.g_Bilophila)	Diabetic hypoglycemia	Weighted mode	8	0.92508	0.9860(0.7427-1.3090)
Gut microbiota abundance (k_Bacteria.p_Proteobacteria.c_Deltaproteobacteria.o_Desulfovibrionales.f_Desulfovibrionaceae.g_Bilophila)	Diabetic hypoglycemia	Constrained maximum likelihood	8	0.231065	0.8997(0.7567-1.0696)
Gut microbiota abundance (k_Bacteria.p_Proteobacteria.c_Deltaproteobacteria.o_Desulfovibrionales.f_Desulfovibrionaceae.g_Bilophila)	Diabetic ketoacidosis	Inverse variance weighted	8	0.121706	0.8908(0.7694-1.0313)
Gut microbiota abundance (k_Bacteria.p_Proteobacteria.c_Deltaproteobacteria.o_Desulfovibrionales.f_Desulfovibrionaceae.g_Bilophila)	Diabetic ketoacidosis	MR Egger	8	0.0530424	0.3684(0.1632-0.8317)
Gut microbiota abundance (k_Bacteria.p_Proteobacteria.c_Deltaproteobacteria.o_Desulfovibrionales.f_Desulfovibrionaceae.g_Bilophila)	Diabetic ketoacidosis	Weighted median	8	0.480337	0.9336(0.7715-1.1298)
Gut microbiota abundance (k_Bacteria.p_Proteobacteria.c_Deltaproteobacteria.o_Desulfovibrionales.f_Desulfovibrionaceae.g_Bilophila)	Diabetic ketoacidosis	Weighted mode	8	0.870166	1.0277(0.7496-1.4089)
Gut microbiota abundance (k_Bacteria.p_Proteobacteria.c_Deltaproteobacteria.o_Desulfovibrionales.f_Desulfovibrionaceae.g_Bilophila)	Diabetic ketoacidosis	Constrained maximum likelihood	8	0.180326	0.8894(0.7493-1.0557)
Gut microbiota abundance (k_Bacteria.p_Proteobacteria.c_Deltaproteobacteria.o_Desulfovibrionales.f_Desulfovibrionaceae.g_Bilophila)	Diabetic nephropathy	Inverse variance weighted	8	0.287437	0.8991(0.7391-1.0938)
Gut microbiota abundance (k_Bacteria.p_Proteobacteria.c_Deltaproteobacteria.o_Desulfovibrionales.f_Desulfovibrionaceae.g_Bilophila)	Diabetic nephropathy	MR Egger	8	0.737808	0.8224(0.2757-2.4533)
Gut microbiota abundance (k_Bacteria.p_Proteobacteria.c_Deltaproteobacteria.o_Desulfovibrionales.f_Desulfovibrionaceae.g_Bilophila)	Diabetic nephropathy	Weighted median	8	0.267258	0.8669(0.6735-1.1158)
Gut microbiota abundance (k_Bacteria.p_Proteobacteria.c_Deltaproteobacteria.o_Desulfovibrionales.f_Desulfovibrionaceae.g_Bilophila)	Diabetic nephropathy	Weighted mode	8	0.339516	0.8322(0.5856-1.1825)
Gut microbiota abundance (k_Bacteria.p_Proteobacteria.c_Deltaproteobacteria.o_Desulfovibrionales.f_Desulfovibrionaceae.g_Bilophila)	Diabetic nephropathy	Constrained maximum likelihood	8	0.310513	0.8906(0.7119-1.1141)
Gut microbiota abundance (k_Bacteria.p_Proteobacteria.c_Deltaproteobacteria.o_Desulfovibrionales.f_Desulfovibrionaceae.g_Bilophila)	Diabetic neuropathy	Inverse variance weighted	8	0.655823	1.0557(0.8317-1.3401)
Gut microbiota abundance (k_Bacteria.p_Proteobacteria.c_Deltaproteobacteria.o_Desulfovibrionales.f_Desulfovibrionaceae.g_Bilophila)	Diabetic neuropathy	MR Egger	8	0.527331	0.6367(0.1702-2.3816)
Gut microbiota abundance (k_Bacteria.p_Proteobacteria.c_Deltaproteobacteria.o_Desulfovibrionales.f_Desulfovibrionaceae.g_Bilophila)	Diabetic neuropathy	Weighted median	8	0.790162	1.0413(0.7729-1.4028)
Gut microbiota abundance (k_Bacteria.p_Proteobacteria.c_Deltaproteobacteria.o_Desulfovibrionales.f_Desulfovibrionaceae.g_Bilophila)	Diabetic neuropathy	Weighted mode	8	0.890321	1.0301(0.6862-1.5464)
Gut microbiota abundance (k_Bacteria.p_Proteobacteria.c_Deltaproteobacteria.o_Desulfovibrionales.f_Desulfovibrionaceae.g_Bilophila)	Diabetic neuropathy	Constrained maximum likelihood	8	0.730827	1.0475(0.8042-1.3643)
Gut microbiota abundance (k_Bacteria.p_Proteobacteria.c_Deltaproteobacteria.o_Desulfovibrionales.f_Desulfovibrionaceae.g_Bilophila)	Diabetic retinopathy	Inverse variance weighted	8	0.985917	1.0014(0.8535-1.1750)
Gut microbiota abundance (k_Bacteria.p_Proteobacteria.c_Deltaproteobacteria.o_Desulfovibrionales.f_Desulfovibrionaceae.g_Bilophila)	Diabetic retinopathy	MR Egger	8	0.119925	0.4916(0.2281-1.0597)
Gut microbiota abundance (k_Bacteria.p_Proteobacteria.c_Deltaproteobacteria.o_Desulfovibrionales.f_Desulfovibrionaceae.g_Bilophila)	Diabetic retinopathy	Weighted median	8	0.610183	1.0459(0.8803-1.2426)
Gut microbiota abundance (k_Bacteria.p_Proteobacteria.c_Deltaproteobacteria.o_Desulfovibrionales.f_Desulfovibrionaceae.g_Bilophila)	Diabetic retinopathy	Weighted mode	8	0.474574	1.0999(0.8592-1.4080)
Gut microbiota abundance (k_Bacteria.p_Proteobacteria.c_Deltaproteobacteria.o_Desulfovibrionales.f_Desulfovibrionaceae.g_Bilophila)	Diabetic retinopathy	Constrained maximum likelihood	8	0.825076	1.0183(0.8672-1.1957)
Gut microbiota abundance (k_Bacteria.p_Proteobacteria.c_Deltaproteobacteria.o_Desulfovibrionales.f_Desulfovibrionaceae)	Charcot foot	Inverse variance weighted	6	0.677439	1.1564(0.5832-2.2928)
Gut microbiota abundance (k_Bacteria.p_Proteobacteria.c_Deltaproteobacteria.o_Desulfovibrionales.f_Desulfovibrionaceae)	Charcot foot	MR Egger	6	0.888823	1.3291(0.0314-56.1987)
Gut microbiota abundance (k_Bacteria.p_Proteobacteria.c_Deltaproteobacteria.o_Desulfovibrionales.f_Desulfovibrionaceae)	Charcot foot	Weighted median	6	0.864853	1.0748(0.4682-2.4673)
Gut microbiota abundance (k_Bacteria.p_Proteobacteria.c_Deltaproteobacteria.o_Desulfovibrionales.f_Desulfovibrionaceae)	Charcot foot	Weighted mode	6	0.8966	1.0777(0.3686-3.1506)
Gut microbiota abundance (k_Bacteria.p_Proteobacteria.c_Deltaproteobacteria.o_Desulfovibrionales.f_Desulfovibrionaceae)	Charcot foot	Constrained maximum likelihood	6	0.659151	1.1724(0.5783-2.3769)
Gut microbiota abundance (k_Bacteria.p_Proteobacteria.c_Deltaproteobacteria.o_Desulfovibrionales.f_Desulfovibrionaceae)	Diabetic hypoglycemia	Inverse variance weighted	6	0.199966	0.8889(0.7424-1.0643)
Gut microbiota abundance (k_Bacteria.p_Proteobacteria.c_Deltaproteobacteria.o_Desulfovibrionales.f_Desulfovibrionaceae)	Diabetic hypoglycemia	MR Egger	6	0.989111	1.0073(0.3758-2.7000)
Gut microbiota abundance (k_Bacteria.p_Proteobacteria.c_Deltaproteobacteria.o_Desulfovibrionales.f_Desulfovibrionaceae)	Diabetic hypoglycemia	Weighted median	6	0.688153	0.9524(0.7507-1.2084)
Gut microbiota abundance (k_Bacteria.p_Proteobacteria.c_Deltaproteobacteria.o_Desulfovibrionales.f_Desulfovibrionaceae)	Diabetic hypoglycemia	Weighted mode	6	0.902665	1.0227(0.7265-1.4397)
Gut microbiota abundance (k_Bacteria.p_Proteobacteria.c_Deltaproteobacteria.o_Desulfovibrionales.f_Desulfovibrionaceae)	Diabetic hypoglycemia	Constrained maximum likelihood	6	0.257144	0.8925(0.7331-1.0865)
Gut microbiota abundance (k_Bacteria.p_Proteobacteria.c_Deltaproteobacteria.o_Desulfovibrionales.f_Desulfovibrionaceae)	Diabetic ketoacidosis	Inverse variance weighted	6	0.532127	0.9450(0.7913-1.1285)
Gut microbiota abundance (k_Bacteria.p_Proteobacteria.c_Deltaproteobacteria.o_Desulfovibrionales.f_Desulfovibrionaceae)	Diabetic ketoacidosis	MR Egger	6	0.931349	0.9504(0.3206-2.8175)
Gut microbiota abundance (k_Bacteria.p_Proteobacteria.c_Deltaproteobacteria.o_Desulfovibrionales.f_Desulfovibrionaceae)	Diabetic ketoacidosis	Weighted median	6	0.97281	0.9960(0.7931-1.2509)
Gut microbiota abundance (k_Bacteria.p_Proteobacteria.c_Deltaproteobacteria.o_Desulfovibrionales.f_Desulfovibrionaceae)	Diabetic ketoacidosis	Weighted mode	6	0.739623	1.0607(0.7634-1.4738)
Gut microbiota abundance (k_Bacteria.p_Proteobacteria.c_Deltaproteobacteria.o_Desulfovibrionales.f_Desulfovibrionaceae)	Diabetic ketoacidosis	Constrained maximum likelihood	6	0.572793	0.9445(0.7744-1.1519)
Gut microbiota abundance (k_Bacteria.p_Proteobacteria.c_Deltaproteobacteria.o_Desulfovibrionales.f_Desulfovibrionaceae)	Diabetic nephropathy	Inverse variance weighted	6	0.402829	0.9047(0.7155-1.1439)
Gut microbiota abundance (k_Bacteria.p_Proteobacteria.c_Deltaproteobacteria.o_Desulfovibrionales.f_Desulfovibrionaceae)	Diabetic nephropathy	MR Egger	6	0.614374	0.6989(0.1930-2.5311)
Gut microbiota abundance (k_Bacteria.p_Proteobacteria.c_Deltaproteobacteria.o_Desulfovibrionales.f_Desulfovibrionaceae)	Diabetic nephropathy	Weighted median	6	0.532442	0.9148(0.6918-1.2098)
Gut microbiota abundance (k_Bacteria.p_Proteobacteria.c_Deltaproteobacteria.o_Desulfovibrionales.f_Desulfovibrionaceae)	Diabetic nephropathy	Weighted mode	6	0.650248	0.9081(0.6136-1.3440)
Gut microbiota abundance (k_Bacteria.p_Proteobacteria.c_Deltaproteobacteria.o_Desulfovibrionales.f_Desulfovibrionaceae)	Diabetic nephropathy	Constrained maximum likelihood	6	0.435442	0.9076(0.7112-1.1581)
Gut microbiota abundance (k_Bacteria.p_Proteobacteria.c_Deltaproteobacteria.o_Desulfovibrionales.f_Desulfovibrionaceae)	Diabetic neuropathy	Inverse variance weighted	6	0.871236	0.9767(0.7345-1.2988)
Gut microbiota abundance (k_Bacteria.p_Proteobacteria.c_Deltaproteobacteria.o_Desulfovibrionales.f_Desulfovibrionaceae)	Diabetic neuropathy	MR Egger	6	0.309167	0.3969(0.0837-1.8815)
Gut microbiota abundance (k_Bacteria.p_Proteobacteria.c_Deltaproteobacteria.o_Desulfovibrionales.f_Desulfovibrionaceae)	Diabetic neuropathy	Weighted median	6	0.777641	0.9501(0.6660-1.3554)
Gut microbiota abundance (k_Bacteria.p_Proteobacteria.c_Deltaproteobacteria.o_Desulfovibrionales.f_Desulfovibrionaceae)	Diabetic neuropathy	Weighted mode	6	0.807828	0.9400(0.5859-1.5081)
Gut microbiota abundance (k_Bacteria.p_Proteobacteria.c_Deltaproteobacteria.o_Desulfovibrionales.f_Desulfovibrionaceae)	Diabetic neuropathy	Constrained maximum likelihood	6	0.888218	0.9788(0.7261-1.3194)
Gut microbiota abundance (k_Bacteria.p_Proteobacteria.c_Deltaproteobacteria.o_Desulfovibrionales.f_Desulfovibrionaceae)	Diabetic retinopathy	Inverse variance weighted	6	0.760793	0.9770(0.8410-1.1350)
Gut microbiota abundance (k_Bacteria.p_Proteobacteria.c_Deltaproteobacteria.o_Desulfovibrionales.f_Desulfovibrionaceae)	Diabetic retinopathy	MR Egger	6	0.661801	0.8206(0.3609-1.8662)
Gut microbiota abundance (k_Bacteria.p_Proteobacteria.c_Deltaproteobacteria.o_Desulfovibrionales.f_Desulfovibrionaceae)	Diabetic retinopathy	Weighted median	6	0.950027	1.0063(0.8273-1.2240)
Gut microbiota abundance (k_Bacteria.p_Proteobacteria.c_Deltaproteobacteria.o_Desulfovibrionales.f_Desulfovibrionaceae)	Diabetic retinopathy	Weighted mode	6	0.879704	1.0194(0.8046-1.2916)
Gut microbiota abundance (k_Bacteria.p_Proteobacteria.c_Deltaproteobacteria.o_Desulfovibrionales.f_Desulfovibrionaceae)	Diabetic retinopathy	Constrained maximum likelihood	6	0.786456	0.9786(0.8370-1.1442)
Gut microbiota abundance (k_Bacteria.p_Proteobacteria.c_Deltaproteobacteria.o_Desulfovibrionales)	Charcot foot	Inverse variance weighted	6	0.677503	1.1563(0.5832-2.2926)
Gut microbiota abundance (k_Bacteria.p_Proteobacteria.c_Deltaproteobacteria.o_Desulfovibrionales)	Charcot foot	MR Egger	6	0.889157	1.3281(0.0314-56.2252)
Gut microbiota abundance (k_Bacteria.p_Proteobacteria.c_Deltaproteobacteria.o_Desulfovibrionales)	Charcot foot	Weighted median	6	0.866624	1.0748(0.4631-2.4945)
Gut microbiota abundance (k_Bacteria.p_Proteobacteria.c_Deltaproteobacteria.o_Desulfovibrionales)	Charcot foot	Weighted mode	6	0.90144	1.0779(0.3487-3.3317)
Gut microbiota abundance (k_Bacteria.p_Proteobacteria.c_Deltaproteobacteria.o_Desulfovibrionales)	Charcot foot	Constrained maximum likelihood	6	0.659224	1.1723(0.5783-2.3767)
Gut microbiota abundance (k_Bacteria.p_Proteobacteria.c_Deltaproteobacteria.o_Desulfovibrionales)	Diabetic hypoglycemia	Inverse variance weighted	6	0.199989	0.8889(0.7424-1.0643)
Gut microbiota abundance (k_Bacteria.p_Proteobacteria.c_Deltaproteobacteria.o_Desulfovibrionales)	Diabetic hypoglycemia	MR Egger	6	0.988762	1.0076(0.3758-2.7015)
Gut microbiota abundance (k_Bacteria.p_Proteobacteria.c_Deltaproteobacteria.o_Desulfovibrionales)	Diabetic hypoglycemia	Weighted median	6	0.680847	0.9525(0.7553-1.2012)
Gut microbiota abundance (k_Bacteria.p_Proteobacteria.c_Deltaproteobacteria.o_Desulfovibrionales)	Diabetic hypoglycemia	Weighted mode	6	0.90169	1.0227(0.7291-1.4344)
Gut microbiota abundance (k_Bacteria.p_Proteobacteria.c_Deltaproteobacteria.o_Desulfovibrionales)	Diabetic hypoglycemia	Constrained maximum likelihood	6	0.257172	0.8925(0.7331-1.0866)
Gut microbiota abundance (k_Bacteria.p_Proteobacteria.c_Deltaproteobacteria.o_Desulfovibrionales)	Diabetic ketoacidosis	Inverse variance weighted	6	0.532218	0.9450(0.7913-1.1286)
Gut microbiota abundance (k_Bacteria.p_Proteobacteria.c_Deltaproteobacteria.o_Desulfovibrionales)	Diabetic ketoacidosis	MR Egger	6	0.931823	0.9508(0.3206-2.8195)
Gut microbiota abundance (k_Bacteria.p_Proteobacteria.c_Deltaproteobacteria.o_Desulfovibrionales)	Diabetic ketoacidosis	Weighted median	6	0.972382	0.9961(0.7972-1.2446)
Gut microbiota abundance (k_Bacteria.p_Proteobacteria.c_Deltaproteobacteria.o_Desulfovibrionales)	Diabetic ketoacidosis	Weighted mode	6	0.74738	1.0607(0.7556-1.4890)
Gut microbiota abundance (k_Bacteria.p_Proteobacteria.c_Deltaproteobacteria.o_Desulfovibrionales)	Diabetic ketoacidosis	Constrained maximum likelihood	6	0.57287	0.9445(0.7744-1.1519)
Gut microbiota abundance (k_Bacteria.p_Proteobacteria.c_Deltaproteobacteria.o_Desulfovibrionales)	Diabetic nephropathy	Inverse variance weighted	6	0.402845	0.9047(0.7156-1.1439)
Gut microbiota abundance (k_Bacteria.p_Proteobacteria.c_Deltaproteobacteria.o_Desulfovibrionales)	Diabetic nephropathy	MR Egger	6	0.614375	0.6989(0.1929-2.5319)
Gut microbiota abundance (k_Bacteria.p_Proteobacteria.c_Deltaproteobacteria.o_Desulfovibrionales)	Diabetic nephropathy	Weighted median	6	0.561614	0.9148(0.6774-1.2356)
Gut microbiota abundance (k_Bacteria.p_Proteobacteria.c_Deltaproteobacteria.o_Desulfovibrionales)	Diabetic nephropathy	Weighted mode	6	0.651	0.9081(0.6131-1.3451)
Gut microbiota abundance (k_Bacteria.p_Proteobacteria.c_Deltaproteobacteria.o_Desulfovibrionales)	Diabetic nephropathy	Constrained maximum likelihood	6	0.43546	0.9076(0.7112-1.1581)
Gut microbiota abundance (k_Bacteria.p_Proteobacteria.c_Deltaproteobacteria.o_Desulfovibrionales)	Diabetic neuropathy	Inverse variance weighted	6	0.871268	0.9767(0.7345-1.2987)
Gut microbiota abundance (k_Bacteria.p_Proteobacteria.c_Deltaproteobacteria.o_Desulfovibrionales)	Diabetic neuropathy	MR Egger	6	0.309081	0.3967(0.0837-1.8815)
Gut microbiota abundance (k_Bacteria.p_Proteobacteria.c_Deltaproteobacteria.o_Desulfovibrionales)	Diabetic neuropathy	Weighted median	6	0.767861	0.9501(0.6764-1.3346)
Gut microbiota abundance (k_Bacteria.p_Proteobacteria.c_Deltaproteobacteria.o_Desulfovibrionales)	Diabetic neuropathy	Weighted mode	6	0.801531	0.9400(0.5948-1.4855)
Gut microbiota abundance (k_Bacteria.p_Proteobacteria.c_Deltaproteobacteria.o_Desulfovibrionales)	Diabetic neuropathy	Constrained maximum likelihood	6	0.888244	0.9788(0.7262-1.3194)
Gut microbiota abundance (k_Bacteria.p_Proteobacteria.c_Deltaproteobacteria.o_Desulfovibrionales)	Diabetic retinopathy	Inverse variance weighted	6	0.760898	0.9770(0.8410-1.1350)
Gut microbiota abundance (k_Bacteria.p_Proteobacteria.c_Deltaproteobacteria.o_Desulfovibrionales)	Diabetic retinopathy	MR Egger	6	0.662182	0.8208(0.3608-1.8671)
Gut microbiota abundance (k_Bacteria.p_Proteobacteria.c_Deltaproteobacteria.o_Desulfovibrionales)	Diabetic retinopathy	Weighted median	6	0.944431	1.0063(0.8432-1.2010)
Gut microbiota abundance (k_Bacteria.p_Proteobacteria.c_Deltaproteobacteria.o_Desulfovibrionales)	Diabetic retinopathy	Weighted mode	6	0.885558	1.0194(0.7951-1.3069)
Gut microbiota abundance (k_Bacteria.p_Proteobacteria.c_Deltaproteobacteria.o_Desulfovibrionales)	Diabetic retinopathy	Constrained maximum likelihood	6	0.786552	0.9786(0.8370-1.1442)
Gut microbiota abundance (k_Bacteria.p_Proteobacteria.c_Deltaproteobacteria)	Charcot foot	Inverse variance weighted	6	0.677503	1.1563(0.5832-2.2927)
Gut microbiota abundance (k_Bacteria.p_Proteobacteria.c_Deltaproteobacteria)	Charcot foot	MR Egger	6	0.889161	1.3281(0.0314-56.2249)
Gut microbiota abundance (k_Bacteria.p_Proteobacteria.c_Deltaproteobacteria)	Charcot foot	Weighted median	6	0.87013	1.0748(0.4525-2.5528)
Gut microbiota abundance (k_Bacteria.p_Proteobacteria.c_Deltaproteobacteria)	Charcot foot	Weighted mode	6	0.904108	1.0779(0.3378-3.4395)
Gut microbiota abundance (k_Bacteria.p_Proteobacteria.c_Deltaproteobacteria)	Charcot foot	Constrained maximum likelihood	6	0.659221	1.1724(0.5783-2.3768)
Gut microbiota abundance (k_Bacteria.p_Proteobacteria.c_Deltaproteobacteria)	Diabetic hypoglycemia	Inverse variance weighted	6	0.199978	0.8889(0.7424-1.0643)
Gut microbiota abundance (k_Bacteria.p_Proteobacteria.c_Deltaproteobacteria)	Diabetic hypoglycemia	MR Egger	6	0.988895	1.0075(0.3757-2.7013)
Gut microbiota abundance (k_Bacteria.p_Proteobacteria.c_Deltaproteobacteria)	Diabetic hypoglycemia	Weighted median	6	0.684798	0.9524(0.7528-1.2051)
Gut microbiota abundance (k_Bacteria.p_Proteobacteria.c_Deltaproteobacteria)	Diabetic hypoglycemia	Weighted mode	6	0.901943	1.0227(0.7285-1.4356)
Gut microbiota abundance (k_Bacteria.p_Proteobacteria.c_Deltaproteobacteria)	Diabetic hypoglycemia	Constrained maximum likelihood	6	0.257166	0.8925(0.7331-1.0866)
Gut microbiota abundance (k_Bacteria.p_Proteobacteria.c_Deltaproteobacteria)	Diabetic ketoacidosis	Inverse variance weighted	6	0.532184	0.9450(0.7913-1.1286)
Gut microbiota abundance (k_Bacteria.p_Proteobacteria.c_Deltaproteobacteria)	Diabetic ketoacidosis	MR Egger	6	0.931644	0.9506(0.3206-2.8191)
Gut microbiota abundance (k_Bacteria.p_Proteobacteria.c_Deltaproteobacteria)	Diabetic ketoacidosis	Weighted median	6	0.973723	0.9961(0.7875-1.2599)
Gut microbiota abundance (k_Bacteria.p_Proteobacteria.c_Deltaproteobacteria)	Diabetic ketoacidosis	Weighted mode	6	0.747336	1.0607(0.7556-1.4889)
Gut microbiota abundance (k_Bacteria.p_Proteobacteria.c_Deltaproteobacteria)	Diabetic ketoacidosis	Constrained maximum likelihood	6	0.572847	0.9445(0.7744-1.1519)
Gut microbiota abundance (k_Bacteria.p_Proteobacteria.c_Deltaproteobacteria)	Diabetic nephropathy	Inverse variance weighted	6	0.402822	0.9047(0.7155-1.1439)
Gut microbiota abundance (k_Bacteria.p_Proteobacteria.c_Deltaproteobacteria)	Diabetic nephropathy	MR Egger	6	0.614246	0.6988(0.1929-2.5316)
Gut microbiota abundance (k_Bacteria.p_Proteobacteria.c_Deltaproteobacteria)	Diabetic nephropathy	Weighted median	6	0.550441	0.9148(0.6830-1.2253)
Gut microbiota abundance (k_Bacteria.p_Proteobacteria.c_Deltaproteobacteria)	Diabetic nephropathy	Weighted mode	6	0.641684	0.9081(0.6200-1.3301)
Gut microbiota abundance (k_Bacteria.p_Proteobacteria.c_Deltaproteobacteria)	Diabetic nephropathy	Constrained maximum likelihood	6	0.435444	0.9076(0.7112-1.1581)
Gut microbiota abundance (k_Bacteria.p_Proteobacteria.c_Deltaproteobacteria)	Diabetic neuropathy	Inverse variance weighted	6	0.871262	0.9767(0.7345-1.2988)
Gut microbiota abundance (k_Bacteria.p_Proteobacteria.c_Deltaproteobacteria)	Diabetic neuropathy	MR Egger	6	0.309084	0.3967(0.0837-1.8815)
Gut microbiota abundance (k_Bacteria.p_Proteobacteria.c_Deltaproteobacteria)	Diabetic neuropathy	Weighted median	6	0.758734	0.9501(0.6854-1.3171)
Gut microbiota abundance (k_Bacteria.p_Proteobacteria.c_Deltaproteobacteria)	Diabetic neuropathy	Weighted mode	6	0.816502	0.9400(0.5724-1.5436)
Gut microbiota abundance (k_Bacteria.p_Proteobacteria.c_Deltaproteobacteria)	Diabetic neuropathy	Constrained maximum likelihood	6	0.888244	0.9788(0.7261-1.3194)
Gut microbiota abundance (k_Bacteria.p_Proteobacteria.c_Deltaproteobacteria)	Diabetic retinopathy	Inverse variance weighted	6	0.760891	0.9770(0.8410-1.1350)
Gut microbiota abundance (k_Bacteria.p_Proteobacteria.c_Deltaproteobacteria)	Diabetic retinopathy	MR Egger	6	0.662165	0.8208(0.3608-1.8670)
Gut microbiota abundance (k_Bacteria.p_Proteobacteria.c_Deltaproteobacteria)	Diabetic retinopathy	Weighted median	6	0.945289	1.0063(0.8410-1.2042)
Gut microbiota abundance (k_Bacteria.p_Proteobacteria.c_Deltaproteobacteria)	Diabetic retinopathy	Weighted mode	6	0.885915	1.0194(0.7945-1.3079)
Gut microbiota abundance (k_Bacteria.p_Proteobacteria.c_Deltaproteobacteria)	Diabetic retinopathy	Constrained maximum likelihood	6	0.786554	0.9786(0.8370-1.1443)
Gut microbiota abundance (k_Bacteria.p_Proteobacteria.c_Betaproteobacteria.o_Burkholderiales.f_Sutterellaceae.g_Sutterellaceae_unclassified)	Charcot foot	Inverse variance weighted	6	0.689444	0.8779(0.4635-1.6628)
Gut microbiota abundance (k_Bacteria.p_Proteobacteria.c_Betaproteobacteria.o_Burkholderiales.f_Sutterellaceae.g_Sutterellaceae_unclassified)	Charcot foot	MR Egger	6	0.446611	0.3323(0.0257-4.3025)
Gut microbiota abundance (k_Bacteria.p_Proteobacteria.c_Betaproteobacteria.o_Burkholderiales.f_Sutterellaceae.g_Sutterellaceae_unclassified)	Charcot foot	Weighted median	6	0.95398	0.9818(0.5256-1.8339)
Gut microbiota abundance (k_Bacteria.p_Proteobacteria.c_Betaproteobacteria.o_Burkholderiales.f_Sutterellaceae.g_Sutterellaceae_unclassified)	Charcot foot	Weighted mode	6	0.957557	1.0300(0.3656-2.9017)
Gut microbiota abundance (k_Bacteria.p_Proteobacteria.c_Betaproteobacteria.o_Burkholderiales.f_Sutterellaceae.g_Sutterellaceae_unclassified)	Charcot foot	Constrained maximum likelihood	6	0.746895	0.9048(0.4930-1.6608)
Gut microbiota abundance (k_Bacteria.p_Proteobacteria.c_Betaproteobacteria.o_Burkholderiales.f_Sutterellaceae.g_Sutterellaceae_unclassified)	Diabetic hypoglycemia	Inverse variance weighted	6	0.332649	0.9440(0.8401-1.0607)
Gut microbiota abundance (k_Bacteria.p_Proteobacteria.c_Betaproteobacteria.o_Burkholderiales.f_Sutterellaceae.g_Sutterellaceae_unclassified)	Diabetic hypoglycemia	MR Egger	6	0.516519	1.1763(0.7517-1.8405)
Gut microbiota abundance (k_Bacteria.p_Proteobacteria.c_Betaproteobacteria.o_Burkholderiales.f_Sutterellaceae.g_Sutterellaceae_unclassified)	Diabetic hypoglycemia	Weighted median	6	0.545609	0.9534(0.8166-1.1131)
Gut microbiota abundance (k_Bacteria.p_Proteobacteria.c_Betaproteobacteria.o_Burkholderiales.f_Sutterellaceae.g_Sutterellaceae_unclassified)	Diabetic hypoglycemia	Weighted mode	6	0.951358	0.9922(0.7815-1.2598)
Gut microbiota abundance (k_Bacteria.p_Proteobacteria.c_Betaproteobacteria.o_Burkholderiales.f_Sutterellaceae.g_Sutterellaceae_unclassified)	Diabetic hypoglycemia	Constrained maximum likelihood	6	0.42226	0.9455(0.8246-1.0842)
Gut microbiota abundance (k_Bacteria.p_Proteobacteria.c_Betaproteobacteria.o_Burkholderiales.f_Sutterellaceae.g_Sutterellaceae_unclassified)	Diabetic ketoacidosis	Inverse variance weighted	6	0.892965	0.9919(0.8810-1.1168)
Gut microbiota abundance (k_Bacteria.p_Proteobacteria.c_Betaproteobacteria.o_Burkholderiales.f_Sutterellaceae.g_Sutterellaceae_unclassified)	Diabetic ketoacidosis	MR Egger	6	0.816025	1.0660(0.6438-1.7652)
Gut microbiota abundance (k_Bacteria.p_Proteobacteria.c_Betaproteobacteria.o_Burkholderiales.f_Sutterellaceae.g_Sutterellaceae_unclassified)	Diabetic ketoacidosis	Weighted median	6	0.687433	1.0305(0.8902-1.1929)
Gut microbiota abundance (k_Bacteria.p_Proteobacteria.c_Betaproteobacteria.o_Burkholderiales.f_Sutterellaceae.g_Sutterellaceae_unclassified)	Diabetic ketoacidosis	Weighted mode	6	0.780103	1.0326(0.8344-1.2778)
Gut microbiota abundance (k_Bacteria.p_Proteobacteria.c_Betaproteobacteria.o_Burkholderiales.f_Sutterellaceae.g_Sutterellaceae_unclassified)	Diabetic ketoacidosis	Constrained maximum likelihood	6	0.891663	0.9909(0.8681-1.1309)
Gut microbiota abundance (k_Bacteria.p_Proteobacteria.c_Betaproteobacteria.o_Burkholderiales.f_Sutterellaceae.g_Sutterellaceae_unclassified)	Diabetic nephropathy	Inverse variance weighted	6	0.785293	0.9721(0.7929-1.1918)
Gut microbiota abundance (k_Bacteria.p_Proteobacteria.c_Betaproteobacteria.o_Burkholderiales.f_Sutterellaceae.g_Sutterellaceae_unclassified)	Diabetic nephropathy	MR Egger	6	0.78677	0.8794(0.3682-2.1003)
Gut microbiota abundance (k_Bacteria.p_Proteobacteria.c_Betaproteobacteria.o_Burkholderiales.f_Sutterellaceae.g_Sutterellaceae_unclassified)	Diabetic nephropathy	Weighted median	6	0.766813	1.0313(0.8412-1.2643)
Gut microbiota abundance (k_Bacteria.p_Proteobacteria.c_Betaproteobacteria.o_Burkholderiales.f_Sutterellaceae.g_Sutterellaceae_unclassified)	Diabetic nephropathy	Weighted mode	6	0.806779	1.0403(0.7703-1.4050)
Gut microbiota abundance (k_Bacteria.p_Proteobacteria.c_Betaproteobacteria.o_Burkholderiales.f_Sutterellaceae.g_Sutterellaceae_unclassified)	Diabetic nephropathy	Constrained maximum likelihood	6	0.878294	0.9847(0.8082-1.1997)
Gut microbiota abundance (k_Bacteria.p_Proteobacteria.c_Betaproteobacteria.o_Burkholderiales.f_Sutterellaceae.g_Sutterellaceae_unclassified)	Diabetic neuropathy	Inverse variance weighted	6	0.436623	0.9293(0.7724-1.1179)
Gut microbiota abundance (k_Bacteria.p_Proteobacteria.c_Betaproteobacteria.o_Burkholderiales.f_Sutterellaceae.g_Sutterellaceae_unclassified)	Diabetic neuropathy	MR Egger	6	0.371883	0.6958(0.3429-1.4118)
Gut microbiota abundance (k_Bacteria.p_Proteobacteria.c_Betaproteobacteria.o_Burkholderiales.f_Sutterellaceae.g_Sutterellaceae_unclassified)	Diabetic neuropathy	Weighted median	6	0.570063	0.9345(0.7398-1.1805)
Gut microbiota abundance (k_Bacteria.p_Proteobacteria.c_Betaproteobacteria.o_Burkholderiales.f_Sutterellaceae.g_Sutterellaceae_unclassified)	Diabetic neuropathy	Weighted mode	6	0.689451	1.0826(0.7499-1.5630)
Gut microbiota abundance (k_Bacteria.p_Proteobacteria.c_Betaproteobacteria.o_Burkholderiales.f_Sutterellaceae.g_Sutterellaceae_unclassified)	Diabetic neuropathy	Constrained maximum likelihood	6	0.504582	0.9302(0.7522-1.1504)
Gut microbiota abundance (k_Bacteria.p_Proteobacteria.c_Betaproteobacteria.o_Burkholderiales.f_Sutterellaceae.g_Sutterellaceae_unclassified)	Diabetic retinopathy	Inverse variance weighted	6	0.601783	0.9745(0.8844-1.0738)
Gut microbiota abundance (k_Bacteria.p_Proteobacteria.c_Betaproteobacteria.o_Burkholderiales.f_Sutterellaceae.g_Sutterellaceae_unclassified)	Diabetic retinopathy	MR Egger	6	0.969396	1.0078(0.6936-1.4643)
Gut microbiota abundance (k_Bacteria.p_Proteobacteria.c_Betaproteobacteria.o_Burkholderiales.f_Sutterellaceae.g_Sutterellaceae_unclassified)	Diabetic retinopathy	Weighted median	6	0.672979	0.9745(0.8645-1.0986)
Gut microbiota abundance (k_Bacteria.p_Proteobacteria.c_Betaproteobacteria.o_Burkholderiales.f_Sutterellaceae.g_Sutterellaceae_unclassified)	Diabetic retinopathy	Weighted mode	6	0.696042	0.9653(0.8165-1.1411)
Gut microbiota abundance (k_Bacteria.p_Proteobacteria.c_Betaproteobacteria.o_Burkholderiales.f_Sutterellaceae.g_Sutterellaceae_unclassified)	Diabetic retinopathy	Constrained maximum likelihood	6	0.630328	0.9750(0.8797-1.0807)
Gut microbiota abundance (k_Bacteria.p_Proteobacteria.c_Betaproteobacteria.o_Burkholderiales.f_Sutterellaceae.g_Sutterella.s_Sutterella_wadsworthensis)	Charcot foot	Inverse variance weighted	5	0.132621	1.6430(0.8602-3.1384)
Gut microbiota abundance (k_Bacteria.p_Proteobacteria.c_Betaproteobacteria.o_Burkholderiales.f_Sutterellaceae.g_Sutterella.s_Sutterella_wadsworthensis)	Charcot foot	MR Egger	5	0.375992	10.2077(0.1265-823.9526)
Gut microbiota abundance (k_Bacteria.p_Proteobacteria.c_Betaproteobacteria.o_Burkholderiales.f_Sutterellaceae.g_Sutterella.s_Sutterella_wadsworthensis)	Charcot foot	Weighted median	5	0.521655	1.3013(0.5815-2.9119)
Gut microbiota abundance (k_Bacteria.p_Proteobacteria.c_Betaproteobacteria.o_Burkholderiales.f_Sutterellaceae.g_Sutterella.s_Sutterella_wadsworthensis)	Charcot foot	Weighted mode	5	0.922333	1.0635(0.3327-3.3991)
Gut microbiota abundance (k_Bacteria.p_Proteobacteria.c_Betaproteobacteria.o_Burkholderiales.f_Sutterellaceae.g_Sutterella.s_Sutterella_wadsworthensis)	Charcot foot	Constrained maximum likelihood	5	0.176567	1.6292(0.8027-3.3067)
Gut microbiota abundance (k_Bacteria.p_Proteobacteria.c_Betaproteobacteria.o_Burkholderiales.f_Sutterellaceae.g_Sutterella.s_Sutterella_wadsworthensis)	Diabetic hypoglycemia	Inverse variance weighted	5	0.623344	1.0436(0.8803-1.2372)
Gut microbiota abundance (k_Bacteria.p_Proteobacteria.c_Betaproteobacteria.o_Burkholderiales.f_Sutterellaceae.g_Sutterella.s_Sutterella_wadsworthensis)	Diabetic hypoglycemia	MR Egger	5	0.313026	2.0345(0.6437-6.4302)
Gut microbiota abundance (k_Bacteria.p_Proteobacteria.c_Betaproteobacteria.o_Burkholderiales.f_Sutterellaceae.g_Sutterella.s_Sutterella_wadsworthensis)	Diabetic hypoglycemia	Weighted median	5	0.97697	1.0031(0.8125-1.2384)
Gut microbiota abundance (k_Bacteria.p_Proteobacteria.c_Betaproteobacteria.o_Burkholderiales.f_Sutterellaceae.g_Sutterella.s_Sutterella_wadsworthensis)	Diabetic hypoglycemia	Weighted mode	5	0.997093	1.0005(0.7664-1.3061)
Gut microbiota abundance (k_Bacteria.p_Proteobacteria.c_Betaproteobacteria.o_Burkholderiales.f_Sutterellaceae.g_Sutterella.s_Sutterella_wadsworthensis)	Diabetic hypoglycemia	Constrained maximum likelihood	5	0.668357	1.0389(0.8724-1.2373)
Gut microbiota abundance (k_Bacteria.p_Proteobacteria.c_Betaproteobacteria.o_Burkholderiales.f_Sutterellaceae.g_Sutterella.s_Sutterella_wadsworthensis)	Diabetic ketoacidosis	Inverse variance weighted	5	0.0773232	1.1611(0.9838-1.3705)
Gut microbiota abundance (k_Bacteria.p_Proteobacteria.c_Betaproteobacteria.o_Burkholderiales.f_Sutterellaceae.g_Sutterella.s_Sutterella_wadsworthensis)	Diabetic ketoacidosis	MR Egger	5	0.453239	1.6364(0.5323-5.0306)
Gut microbiota abundance (k_Bacteria.p_Proteobacteria.c_Betaproteobacteria.o_Burkholderiales.f_Sutterellaceae.g_Sutterella.s_Sutterella_wadsworthensis)	Diabetic ketoacidosis	Weighted median	5	0.198353	1.1451(0.9315-1.4076)
Gut microbiota abundance (k_Bacteria.p_Proteobacteria.c_Betaproteobacteria.o_Burkholderiales.f_Sutterellaceae.g_Sutterella.s_Sutterella_wadsworthensis)	Diabetic ketoacidosis	Weighted mode	5	0.417007	1.1335(0.8639-1.4872)
Gut microbiota abundance (k_Bacteria.p_Proteobacteria.c_Betaproteobacteria.o_Burkholderiales.f_Sutterellaceae.g_Sutterella.s_Sutterella_wadsworthensis)	Diabetic ketoacidosis	Constrained maximum likelihood	5	0.0937028	1.1577(0.9755-1.3740)
Gut microbiota abundance (k_Bacteria.p_Proteobacteria.c_Betaproteobacteria.o_Burkholderiales.f_Sutterellaceae.g_Sutterella.s_Sutterella_wadsworthensis)	Diabetic nephropathy	Inverse variance weighted	5	0.794204	1.0299(0.8252-1.2855)
Gut microbiota abundance (k_Bacteria.p_Proteobacteria.c_Betaproteobacteria.o_Burkholderiales.f_Sutterellaceae.g_Sutterella.s_Sutterella_wadsworthensis)	Diabetic nephropathy	MR Egger	5	0.720639	0.7396(0.1643-3.3300)
Gut microbiota abundance (k_Bacteria.p_Proteobacteria.c_Betaproteobacteria.o_Burkholderiales.f_Sutterellaceae.g_Sutterella.s_Sutterella_wadsworthensis)	Diabetic nephropathy	Weighted median	5	0.652846	1.0685(0.8006-1.4260)
Gut microbiota abundance (k_Bacteria.p_Proteobacteria.c_Betaproteobacteria.o_Burkholderiales.f_Sutterellaceae.g_Sutterella.s_Sutterella_wadsworthensis)	Diabetic nephropathy	Weighted mode	5	0.530224	1.1412(0.7826-1.6640)
Gut microbiota abundance (k_Bacteria.p_Proteobacteria.c_Betaproteobacteria.o_Burkholderiales.f_Sutterellaceae.g_Sutterella.s_Sutterella_wadsworthensis)	Diabetic nephropathy	Constrained maximum likelihood	5	0.82884	1.0262(0.8116-1.2975)
Gut microbiota abundance (k_Bacteria.p_Proteobacteria.c_Betaproteobacteria.o_Burkholderiales.f_Sutterellaceae.g_Sutterella.s_Sutterella_wadsworthensis)	Diabetic neuropathy	Inverse variance weighted	5	0.123772	1.2355(0.9438-1.6173)
Gut microbiota abundance (k_Bacteria.p_Proteobacteria.c_Betaproteobacteria.o_Burkholderiales.f_Sutterellaceae.g_Sutterella.s_Sutterella_wadsworthensis)	Diabetic neuropathy	MR Egger	5	0.888674	0.8684(0.1411-5.3449)
Gut microbiota abundance (k_Bacteria.p_Proteobacteria.c_Betaproteobacteria.o_Burkholderiales.f_Sutterellaceae.g_Sutterella.s_Sutterella_wadsworthensis)	Diabetic neuropathy	Weighted median	5	0.321786	1.1890(0.8442-1.6745)
Gut microbiota abundance (k_Bacteria.p_Proteobacteria.c_Betaproteobacteria.o_Burkholderiales.f_Sutterellaceae.g_Sutterella.s_Sutterella_wadsworthensis)	Diabetic neuropathy	Weighted mode	5	0.493236	1.2047(0.7420-1.9559)
Gut microbiota abundance (k_Bacteria.p_Proteobacteria.c_Betaproteobacteria.o_Burkholderiales.f_Sutterellaceae.g_Sutterella.s_Sutterella_wadsworthensis)	Diabetic neuropathy	Constrained maximum likelihood	5	0.168156	1.2319(0.9157-1.6571)
Gut microbiota abundance (k_Bacteria.p_Proteobacteria.c_Betaproteobacteria.o_Burkholderiales.f_Sutterellaceae.g_Sutterella.s_Sutterella_wadsworthensis)	Diabetic retinopathy	Inverse variance weighted	5	0.705307	1.0324(0.8752-1.2178)
Gut microbiota abundance (k_Bacteria.p_Proteobacteria.c_Betaproteobacteria.o_Burkholderiales.f_Sutterellaceae.g_Sutterella.s_Sutterella_wadsworthensis)	Diabetic retinopathy	MR Egger	5	0.538151	0.6578(0.2012-2.1509)
Gut microbiota abundance (k_Bacteria.p_Proteobacteria.c_Betaproteobacteria.o_Burkholderiales.f_Sutterellaceae.g_Sutterella.s_Sutterella_wadsworthensis)	Diabetic retinopathy	Weighted median	5	0.836822	0.9798(0.8068-1.1898)
Gut microbiota abundance (k_Bacteria.p_Proteobacteria.c_Betaproteobacteria.o_Burkholderiales.f_Sutterellaceae.g_Sutterella.s_Sutterella_wadsworthensis)	Diabetic retinopathy	Weighted mode	5	0.487728	0.8815(0.6376-1.2186)
Gut microbiota abundance (k_Bacteria.p_Proteobacteria.c_Betaproteobacteria.o_Burkholderiales.f_Sutterellaceae.g_Sutterella.s_Sutterella_wadsworthensis)	Diabetic retinopathy	Constrained maximum likelihood	5	0.750298	1.0260(0.8759-1.2018)
Gut microbiota abundance (k_Bacteria.p_Proteobacteria.c_Betaproteobacteria.o_Burkholderiales.f_Sutterellaceae.g_Sutterella)	Charcot foot	Inverse variance weighted	5	0.130968	1.6528(0.8610-3.1727)
Gut microbiota abundance (k_Bacteria.p_Proteobacteria.c_Betaproteobacteria.o_Burkholderiales.f_Sutterellaceae.g_Sutterella)	Charcot foot	MR Egger	5	0.357894	11.6297(0.1374-984.2938)
Gut microbiota abundance (k_Bacteria.p_Proteobacteria.c_Betaproteobacteria.o_Burkholderiales.f_Sutterellaceae.g_Sutterella)	Charcot foot	Weighted median	5	0.529797	1.3092(0.5650-3.0338)
Gut microbiota abundance (k_Bacteria.p_Proteobacteria.c_Betaproteobacteria.o_Burkholderiales.f_Sutterellaceae.g_Sutterella)	Charcot foot	Weighted mode	5	0.92353	1.0599(0.3470-3.2376)
Gut microbiota abundance (k_Bacteria.p_Proteobacteria.c_Betaproteobacteria.o_Burkholderiales.f_Sutterellaceae.g_Sutterella)	Charcot foot	Constrained maximum likelihood	5	0.174805	1.6390(0.8028-3.3462)
Gut microbiota abundance (k_Bacteria.p_Proteobacteria.c_Betaproteobacteria.o_Burkholderiales.f_Sutterellaceae.g_Sutterella)	Diabetic hypoglycemia	Inverse variance weighted	5	0.624837	1.0437(0.8792-1.2390)
Gut microbiota abundance (k_Bacteria.p_Proteobacteria.c_Betaproteobacteria.o_Burkholderiales.f_Sutterellaceae.g_Sutterella)	Diabetic hypoglycemia	MR Egger	5	0.316498	2.0378(0.6367-6.5226)
Gut microbiota abundance (k_Bacteria.p_Proteobacteria.c_Betaproteobacteria.o_Burkholderiales.f_Sutterellaceae.g_Sutterella)	Diabetic hypoglycemia	Weighted median	5	0.980542	1.0027(0.8049-1.2492)
Gut microbiota abundance (k_Bacteria.p_Proteobacteria.c_Betaproteobacteria.o_Burkholderiales.f_Sutterellaceae.g_Sutterella)	Diabetic hypoglycemia	Weighted mode	5	0.9984	0.9997(0.7538-1.3259)
Gut microbiota abundance (k_Bacteria.p_Proteobacteria.c_Betaproteobacteria.o_Burkholderiales.f_Sutterellaceae.g_Sutterella)	Diabetic hypoglycemia	Constrained maximum likelihood	5	0.6702	1.0390(0.8713-1.2390)
Gut microbiota abundance (k_Bacteria.p_Proteobacteria.c_Betaproteobacteria.o_Burkholderiales.f_Sutterellaceae.g_Sutterella)	Diabetic ketoacidosis	Inverse variance weighted	5	0.0773504	1.1624(0.9836-1.3737)
Gut microbiota abundance (k_Bacteria.p_Proteobacteria.c_Betaproteobacteria.o_Burkholderiales.f_Sutterellaceae.g_Sutterella)	Diabetic ketoacidosis	MR Egger	5	0.452784	1.6462(0.5289-5.1234)
Gut microbiota abundance (k_Bacteria.p_Proteobacteria.c_Betaproteobacteria.o_Burkholderiales.f_Sutterellaceae.g_Sutterella)	Diabetic ketoacidosis	Weighted median	5	0.169706	1.1479(0.9428-1.3975)
Gut microbiota abundance (k_Bacteria.p_Proteobacteria.c_Betaproteobacteria.o_Burkholderiales.f_Sutterellaceae.g_Sutterella)	Diabetic ketoacidosis	Weighted mode	5	0.40449	1.1347(0.8697-1.4803)
Gut microbiota abundance (k_Bacteria.p_Proteobacteria.c_Betaproteobacteria.o_Burkholderiales.f_Sutterellaceae.g_Sutterella)	Diabetic ketoacidosis	Constrained maximum likelihood	5	0.0937741	1.1590(0.9753-1.3773)
Gut microbiota abundance (k_Bacteria.p_Proteobacteria.c_Betaproteobacteria.o_Burkholderiales.f_Sutterellaceae.g_Sutterella)	Diabetic nephropathy	Inverse variance weighted	5	0.797966	1.0296(0.8235-1.2872)
Gut microbiota abundance (k_Bacteria.p_Proteobacteria.c_Betaproteobacteria.o_Burkholderiales.f_Sutterellaceae.g_Sutterella)	Diabetic nephropathy	MR Egger	5	0.697811	0.7176(0.1568-3.2844)
Gut microbiota abundance (k_Bacteria.p_Proteobacteria.c_Betaproteobacteria.o_Burkholderiales.f_Sutterellaceae.g_Sutterella)	Diabetic nephropathy	Weighted median	5	0.641217	1.0687(0.8082-1.4131)
Gut microbiota abundance (k_Bacteria.p_Proteobacteria.c_Betaproteobacteria.o_Burkholderiales.f_Sutterellaceae.g_Sutterella)	Diabetic nephropathy	Weighted mode	5	0.511847	1.1478(0.7883-1.6714)
Gut microbiota abundance (k_Bacteria.p_Proteobacteria.c_Betaproteobacteria.o_Burkholderiales.f_Sutterellaceae.g_Sutterella)	Diabetic nephropathy	Constrained maximum likelihood	5	0.832941	1.0258(0.8097-1.2995)
Gut microbiota abundance (k_Bacteria.p_Proteobacteria.c_Betaproteobacteria.o_Burkholderiales.f_Sutterellaceae.g_Sutterella)	Diabetic neuropathy	Inverse variance weighted	5	0.125722	1.2361(0.9424-1.6214)
Gut microbiota abundance (k_Bacteria.p_Proteobacteria.c_Betaproteobacteria.o_Burkholderiales.f_Sutterellaceae.g_Sutterella)	Diabetic neuropathy	MR Egger	5	0.848988	0.8233(0.1311-5.1712)
Gut microbiota abundance (k_Bacteria.p_Proteobacteria.c_Betaproteobacteria.o_Burkholderiales.f_Sutterellaceae.g_Sutterella)	Diabetic neuropathy	Weighted median	5	0.347348	1.1864(0.8306-1.6945)
Gut microbiota abundance (k_Bacteria.p_Proteobacteria.c_Betaproteobacteria.o_Burkholderiales.f_Sutterellaceae.g_Sutterella)	Diabetic neuropathy	Weighted mode	5	0.486238	1.2021(0.7507-1.9250)
Gut microbiota abundance (k_Bacteria.p_Proteobacteria.c_Betaproteobacteria.o_Burkholderiales.f_Sutterellaceae.g_Sutterella)	Diabetic neuropathy	Constrained maximum likelihood	5	0.170185	1.2323(0.9143-1.6610)
Gut microbiota abundance (k_Bacteria.p_Proteobacteria.c_Betaproteobacteria.o_Burkholderiales.f_Sutterellaceae.g_Sutterella)	Diabetic retinopathy	Inverse variance weighted	5	0.708101	1.0323(0.8740-1.2193)
Gut microbiota abundance (k_Bacteria.p_Proteobacteria.c_Betaproteobacteria.o_Burkholderiales.f_Sutterellaceae.g_Sutterella)	Diabetic retinopathy	MR Egger	5	0.521872	0.6446(0.1960-2.1195)
Gut microbiota abundance (k_Bacteria.p_Proteobacteria.c_Betaproteobacteria.o_Burkholderiales.f_Sutterellaceae.g_Sutterella)	Diabetic retinopathy	Weighted median	5	0.830091	0.9794(0.8097-1.1846)
Gut microbiota abundance (k_Bacteria.p_Proteobacteria.c_Betaproteobacteria.o_Burkholderiales.f_Sutterellaceae.g_Sutterella)	Diabetic retinopathy	Weighted mode	5	0.498435	0.8803(0.6289-1.2320)
Gut microbiota abundance (k_Bacteria.p_Proteobacteria.c_Betaproteobacteria.o_Burkholderiales.f_Sutterellaceae.g_Sutterella)	Diabetic retinopathy	Constrained maximum likelihood	5	0.75356	1.0259(0.8747-1.2032)
Gut microbiota abundance (k_Bacteria.p_Proteobacteria.c_Betaproteobacteria.o_Burkholderiales.f_Sutterellaceae.g_Parasutterella.s_Parasutterella_excrementihominis)	Charcot foot	Inverse variance weighted	13	0.463726	0.8756(0.6138-1.2491)
Gut microbiota abundance (k_Bacteria.p_Proteobacteria.c_Betaproteobacteria.o_Burkholderiales.f_Sutterellaceae.g_Parasutterella.s_Parasutterella_excrementihominis)	Charcot foot	MR Egger	13	0.854345	1.2120(0.1632-8.9987)
Gut microbiota abundance (k_Bacteria.p_Proteobacteria.c_Betaproteobacteria.o_Burkholderiales.f_Sutterellaceae.g_Parasutterella.s_Parasutterella_excrementihominis)	Charcot foot	Weighted median	13	0.520311	0.8535(0.5265-1.3835)
Gut microbiota abundance (k_Bacteria.p_Proteobacteria.c_Betaproteobacteria.o_Burkholderiales.f_Sutterellaceae.g_Parasutterella.s_Parasutterella_excrementihominis)	Charcot foot	Weighted mode	13	0.672529	0.8384(0.3777-1.8611)
Gut microbiota abundance (k_Bacteria.p_Proteobacteria.c_Betaproteobacteria.o_Burkholderiales.f_Sutterellaceae.g_Parasutterella.s_Parasutterella_excrementihominis)	Charcot foot	Constrained maximum likelihood	13	0.459551	0.8695(0.6003-1.2595)
Gut microbiota abundance (k_Bacteria.p_Proteobacteria.c_Betaproteobacteria.o_Burkholderiales.f_Sutterellaceae.g_Parasutterella.s_Parasutterella_excrementihominis)	Diabetic hypoglycemia	Inverse variance weighted	13	0.426306	0.9567(0.8578-1.0669)
Gut microbiota abundance (k_Bacteria.p_Proteobacteria.c_Betaproteobacteria.o_Burkholderiales.f_Sutterellaceae.g_Parasutterella.s_Parasutterella_excrementihominis)	Diabetic hypoglycemia	MR Egger	13	0.406505	0.7577(0.4034-1.4229)
Gut microbiota abundance (k_Bacteria.p_Proteobacteria.c_Betaproteobacteria.o_Burkholderiales.f_Sutterellaceae.g_Parasutterella.s_Parasutterella_excrementihominis)	Diabetic hypoglycemia	Weighted median	13	0.0342477	0.8540(0.7379-0.9884)
Gut microbiota abundance (k_Bacteria.p_Proteobacteria.c_Betaproteobacteria.o_Burkholderiales.f_Sutterellaceae.g_Parasutterella.s_Parasutterella_excrementihominis)	Diabetic hypoglycemia	Weighted mode	13	0.201979	0.8358(0.6441-1.0845)
Gut microbiota abundance (k_Bacteria.p_Proteobacteria.c_Betaproteobacteria.o_Burkholderiales.f_Sutterellaceae.g_Parasutterella.s_Parasutterella_excrementihominis)	Diabetic hypoglycemia	Constrained maximum likelihood	13	0.392695	0.9542(0.8568-1.0625)
Gut microbiota abundance (k_Bacteria.p_Proteobacteria.c_Betaproteobacteria.o_Burkholderiales.f_Sutterellaceae.g_Parasutterella.s_Parasutterella_excrementihominis)	Diabetic ketoacidosis	Inverse variance weighted (multiplicative random effects)	13	0.562452	0.9628(0.8468-1.0947)
Gut microbiota abundance (k_Bacteria.p_Proteobacteria.c_Betaproteobacteria.o_Burkholderiales.f_Sutterellaceae.g_Parasutterella.s_Parasutterella_excrementihominis)	Diabetic ketoacidosis	MR Egger	13	0.203031	1.6147(0.8068-3.2314)
Gut microbiota abundance (k_Bacteria.p_Proteobacteria.c_Betaproteobacteria.o_Burkholderiales.f_Sutterellaceae.g_Parasutterella.s_Parasutterella_excrementihominis)	Diabetic ketoacidosis	Weighted median	13	0.953515	0.9960(0.8691-1.1413)
Gut microbiota abundance (k_Bacteria.p_Proteobacteria.c_Betaproteobacteria.o_Burkholderiales.f_Sutterellaceae.g_Parasutterella.s_Parasutterella_excrementihominis)	Diabetic ketoacidosis	Weighted mode	13	0.919312	1.0101(0.8351-1.2217)
Gut microbiota abundance (k_Bacteria.p_Proteobacteria.c_Betaproteobacteria.o_Burkholderiales.f_Sutterellaceae.g_Parasutterella.s_Parasutterella_excrementihominis)	Diabetic ketoacidosis	Constrained maximum likelihood	13	0.975238	0.9982(0.8891-1.1206)
Gut microbiota abundance (k_Bacteria.p_Proteobacteria.c_Betaproteobacteria.o_Burkholderiales.f_Sutterellaceae.g_Parasutterella.s_Parasutterella_excrementihominis)	Diabetic nephropathy	Inverse variance weighted	13	0.256856	0.9319(0.8250-1.0527)
Gut microbiota abundance (k_Bacteria.p_Proteobacteria.c_Betaproteobacteria.o_Burkholderiales.f_Sutterellaceae.g_Parasutterella.s_Parasutterella_excrementihominis)	Diabetic nephropathy	MR Egger	13	0.129546	0.5606(0.2806-1.1202)
Gut microbiota abundance (k_Bacteria.p_Proteobacteria.c_Betaproteobacteria.o_Burkholderiales.f_Sutterellaceae.g_Parasutterella.s_Parasutterella_excrementihominis)	Diabetic nephropathy	Weighted median	13	0.902049	0.9897(0.8395-1.1668)
Gut microbiota abundance (k_Bacteria.p_Proteobacteria.c_Betaproteobacteria.o_Burkholderiales.f_Sutterellaceae.g_Parasutterella.s_Parasutterella_excrementihominis)	Diabetic nephropathy	Weighted mode	13	0.753203	1.0437(0.8044-1.3541)
Gut microbiota abundance (k_Bacteria.p_Proteobacteria.c_Betaproteobacteria.o_Burkholderiales.f_Sutterellaceae.g_Parasutterella.s_Parasutterella_excrementihominis)	Diabetic nephropathy	Constrained maximum likelihood	13	0.284139	0.9327(0.8212-1.0595)
Gut microbiota abundance (k_Bacteria.p_Proteobacteria.c_Betaproteobacteria.o_Burkholderiales.f_Sutterellaceae.g_Parasutterella.s_Parasutterella_excrementihominis)	Diabetic neuropathy	Inverse variance weighted	13	0.164601	0.8821(0.7391-1.0528)
Gut microbiota abundance (k_Bacteria.p_Proteobacteria.c_Betaproteobacteria.o_Burkholderiales.f_Sutterellaceae.g_Parasutterella.s_Parasutterella_excrementihominis)	Diabetic neuropathy	MR Egger	13	0.27045	1.7567(0.6782-4.5502)
Gut microbiota abundance (k_Bacteria.p_Proteobacteria.c_Betaproteobacteria.o_Burkholderiales.f_Sutterellaceae.g_Parasutterella.s_Parasutterella_excrementihominis)	Diabetic neuropathy	Weighted median	13	0.570114	0.9406(0.7613-1.1621)
Gut microbiota abundance (k_Bacteria.p_Proteobacteria.c_Betaproteobacteria.o_Burkholderiales.f_Sutterellaceae.g_Parasutterella.s_Parasutterella_excrementihominis)	Diabetic neuropathy	Weighted mode	13	0.85142	0.9667(0.6834-1.3674)
Gut microbiota abundance (k_Bacteria.p_Proteobacteria.c_Betaproteobacteria.o_Burkholderiales.f_Sutterellaceae.g_Parasutterella.s_Parasutterella_excrementihominis)	Diabetic neuropathy	Constrained maximum likelihood	13	0.268357	0.9015(0.7503-1.0832)
Gut microbiota abundance (k_Bacteria.p_Proteobacteria.c_Betaproteobacteria.o_Burkholderiales.f_Sutterellaceae.g_Parasutterella.s_Parasutterella_excrementihominis)	Diabetic retinopathy	Inverse variance weighted	13	0.65993	0.9778(0.8850-1.0805)
Gut microbiota abundance (k_Bacteria.p_Proteobacteria.c_Betaproteobacteria.o_Burkholderiales.f_Sutterellaceae.g_Parasutterella.s_Parasutterella_excrementihominis)	Diabetic retinopathy	MR Egger	13	0.292287	1.3685(0.7849-2.3862)
Gut microbiota abundance (k_Bacteria.p_Proteobacteria.c_Betaproteobacteria.o_Burkholderiales.f_Sutterellaceae.g_Parasutterella.s_Parasutterella_excrementihominis)	Diabetic retinopathy	Weighted median	13	0.759251	1.0169(0.9136-1.1319)
Gut microbiota abundance (k_Bacteria.p_Proteobacteria.c_Betaproteobacteria.o_Burkholderiales.f_Sutterellaceae.g_Parasutterella.s_Parasutterella_excrementihominis)	Diabetic retinopathy	Weighted mode	13	0.641018	1.0333(0.9036-1.1815)
Gut microbiota abundance (k_Bacteria.p_Proteobacteria.c_Betaproteobacteria.o_Burkholderiales.f_Sutterellaceae.g_Parasutterella.s_Parasutterella_excrementihominis)	Diabetic retinopathy	Constrained maximum likelihood	13	0.643365	1.0191(0.9406-1.1042)
Gut microbiota abundance (k_Bacteria.p_Proteobacteria.c_Betaproteobacteria.o_Burkholderiales.f_Sutterellaceae.g_Parasutterella)	Charcot foot	Inverse variance weighted	13	0.711147	0.9369(0.6636-1.3227)
Gut microbiota abundance (k_Bacteria.p_Proteobacteria.c_Betaproteobacteria.o_Burkholderiales.f_Sutterellaceae.g_Parasutterella)	Charcot foot	MR Egger	13	0.443464	1.8341(0.4111-8.1835)
Gut microbiota abundance (k_Bacteria.p_Proteobacteria.c_Betaproteobacteria.o_Burkholderiales.f_Sutterellaceae.g_Parasutterella)	Charcot foot	Weighted median	13	0.617833	0.8853(0.5486-1.4286)
Gut microbiota abundance (k_Bacteria.p_Proteobacteria.c_Betaproteobacteria.o_Burkholderiales.f_Sutterellaceae.g_Parasutterella)	Charcot foot	Weighted mode	13	0.902809	0.9511(0.4322-2.0928)
Gut microbiota abundance (k_Bacteria.p_Proteobacteria.c_Betaproteobacteria.o_Burkholderiales.f_Sutterellaceae.g_Parasutterella)	Charcot foot	Constrained maximum likelihood	13	0.651435	0.9163(0.6270-1.3391)
Gut microbiota abundance (k_Bacteria.p_Proteobacteria.c_Betaproteobacteria.o_Burkholderiales.f_Sutterellaceae.g_Parasutterella)	Diabetic hypoglycemia	Inverse variance weighted	13	0.317922	0.9460(0.8484-1.0549)
Gut microbiota abundance (k_Bacteria.p_Proteobacteria.c_Betaproteobacteria.o_Burkholderiales.f_Sutterellaceae.g_Parasutterella)	Diabetic hypoglycemia	MR Egger	13	0.121379	0.6785(0.4314-1.0672)
Gut microbiota abundance (k_Bacteria.p_Proteobacteria.c_Betaproteobacteria.o_Burkholderiales.f_Sutterellaceae.g_Parasutterella)	Diabetic hypoglycemia	Weighted median	13	0.014602	0.8497(0.7455-0.9684)
Gut microbiota abundance (k_Bacteria.p_Proteobacteria.c_Betaproteobacteria.o_Burkholderiales.f_Sutterellaceae.g_Parasutterella)	Diabetic hypoglycemia	Weighted mode	13	0.12492	0.8262(0.6586-1.0366)
Gut microbiota abundance (k_Bacteria.p_Proteobacteria.c_Betaproteobacteria.o_Burkholderiales.f_Sutterellaceae.g_Parasutterella)	Diabetic hypoglycemia	Constrained maximum likelihood	13	0.256106	0.9377(0.8391-1.0478)
Gut microbiota abundance (k_Bacteria.p_Proteobacteria.c_Betaproteobacteria.o_Burkholderiales.f_Sutterellaceae.g_Parasutterella)	Diabetic ketoacidosis	Inverse variance weighted (multiplicative random effects)	13	0.443212	0.9512(0.8369-1.0810)
Gut microbiota abundance (k_Bacteria.p_Proteobacteria.c_Betaproteobacteria.o_Burkholderiales.f_Sutterellaceae.g_Parasutterella)	Diabetic ketoacidosis	MR Egger	13	0.796652	0.9246(0.5166-1.6549)
Gut microbiota abundance (k_Bacteria.p_Proteobacteria.c_Betaproteobacteria.o_Burkholderiales.f_Sutterellaceae.g_Parasutterella)	Diabetic ketoacidosis	Weighted median	13	0.921569	0.9931(0.8657-1.1393)
Gut microbiota abundance (k_Bacteria.p_Proteobacteria.c_Betaproteobacteria.o_Burkholderiales.f_Sutterellaceae.g_Parasutterella)	Diabetic ketoacidosis	Weighted mode	13	0.908954	1.0117(0.8325-1.2294)
Gut microbiota abundance (k_Bacteria.p_Proteobacteria.c_Betaproteobacteria.o_Burkholderiales.f_Sutterellaceae.g_Parasutterella)	Diabetic ketoacidosis	Constrained maximum likelihood	13	0.772451	0.9808(0.8603-1.1183)
Gut microbiota abundance (k_Bacteria.p_Proteobacteria.c_Betaproteobacteria.o_Burkholderiales.f_Sutterellaceae.g_Parasutterella)	Diabetic nephropathy	Inverse variance weighted	13	0.460856	0.9565(0.8498-1.0765)
Gut microbiota abundance (k_Bacteria.p_Proteobacteria.c_Betaproteobacteria.o_Burkholderiales.f_Sutterellaceae.g_Parasutterella)	Diabetic nephropathy	MR Egger	13	0.914308	0.9715(0.5812-1.6241)
Gut microbiota abundance (k_Bacteria.p_Proteobacteria.c_Betaproteobacteria.o_Burkholderiales.f_Sutterellaceae.g_Parasutterella)	Diabetic nephropathy	Weighted median	13	0.962791	0.9961(0.8444-1.1750)
Gut microbiota abundance (k_Bacteria.p_Proteobacteria.c_Betaproteobacteria.o_Burkholderiales.f_Sutterellaceae.g_Parasutterella)	Diabetic nephropathy	Weighted mode	13	0.714713	1.0581(0.7873-1.4219)
Gut microbiota abundance (k_Bacteria.p_Proteobacteria.c_Betaproteobacteria.o_Burkholderiales.f_Sutterellaceae.g_Parasutterella)	Diabetic nephropathy	Constrained maximum likelihood	13	0.437314	0.9502(0.8352-1.0810)
Gut microbiota abundance (k_Bacteria.p_Proteobacteria.c_Betaproteobacteria.o_Burkholderiales.f_Sutterellaceae.g_Parasutterella)	Diabetic neuropathy	Inverse variance weighted	13	0.113062	0.8667(0.7262-1.0345)
Gut microbiota abundance (k_Bacteria.p_Proteobacteria.c_Betaproteobacteria.o_Burkholderiales.f_Sutterellaceae.g_Parasutterella)	Diabetic neuropathy	MR Egger	13	0.854392	0.9261(0.4155-2.0639)
Gut microbiota abundance (k_Bacteria.p_Proteobacteria.c_Betaproteobacteria.o_Burkholderiales.f_Sutterellaceae.g_Parasutterella)	Diabetic neuropathy	Weighted median	13	0.460036	0.9225(0.7448-1.1426)
Gut microbiota abundance (k_Bacteria.p_Proteobacteria.c_Betaproteobacteria.o_Burkholderiales.f_Sutterellaceae.g_Parasutterella)	Diabetic neuropathy	Weighted mode	13	0.865022	0.9672(0.6634-1.4100)
Gut microbiota abundance (k_Bacteria.p_Proteobacteria.c_Betaproteobacteria.o_Burkholderiales.f_Sutterellaceae.g_Parasutterella)	Diabetic neuropathy	Constrained maximum likelihood	13	0.184404	0.8838(0.7364-1.0607)
Gut microbiota abundance (k_Bacteria.p_Proteobacteria.c_Betaproteobacteria.o_Burkholderiales.f_Sutterellaceae.g_Parasutterella)	Diabetic retinopathy	Inverse variance weighted	13	0.537062	0.9697(0.8793-1.0693)
Gut microbiota abundance (k_Bacteria.p_Proteobacteria.c_Betaproteobacteria.o_Burkholderiales.f_Sutterellaceae.g_Parasutterella)	Diabetic retinopathy	MR Egger	13	0.649468	1.1099(0.7167-1.7189)
Gut microbiota abundance (k_Bacteria.p_Proteobacteria.c_Betaproteobacteria.o_Burkholderiales.f_Sutterellaceae.g_Parasutterella)	Diabetic retinopathy	Weighted median	13	0.760351	1.0164(0.9158-1.1280)
Gut microbiota abundance (k_Bacteria.p_Proteobacteria.c_Betaproteobacteria.o_Burkholderiales.f_Sutterellaceae.g_Parasutterella)	Diabetic retinopathy	Weighted mode	13	0.595588	1.0387(0.9063-1.1904)
Gut microbiota abundance (k_Bacteria.p_Proteobacteria.c_Betaproteobacteria.o_Burkholderiales.f_Sutterellaceae.g_Parasutterella)	Diabetic retinopathy	Constrained maximum likelihood	13	0.853157	1.0076(0.9297-1.0921)
Gut microbiota abundance (k_Bacteria.p_Proteobacteria.c_Betaproteobacteria.o_Burkholderiales.f_Sutterellaceae)	Charcot foot	Inverse variance weighted	8	0.844959	0.9428(0.5225-1.7013)
Gut microbiota abundance (k_Bacteria.p_Proteobacteria.c_Betaproteobacteria.o_Burkholderiales.f_Sutterellaceae)	Charcot foot	MR Egger	8	0.495524	0.4340(0.0455-4.1399)
Gut microbiota abundance (k_Bacteria.p_Proteobacteria.c_Betaproteobacteria.o_Burkholderiales.f_Sutterellaceae)	Charcot foot	Weighted median	8	0.650936	0.8428(0.4018-1.7678)
Gut microbiota abundance (k_Bacteria.p_Proteobacteria.c_Betaproteobacteria.o_Burkholderiales.f_Sutterellaceae)	Charcot foot	Weighted mode	8	0.700195	0.7968(0.2627-2.4166)
Gut microbiota abundance (k_Bacteria.p_Proteobacteria.c_Betaproteobacteria.o_Burkholderiales.f_Sutterellaceae)	Charcot foot	Constrained maximum likelihood	8	0.978559	0.9917(0.5385-1.8261)
Gut microbiota abundance (k_Bacteria.p_Proteobacteria.c_Betaproteobacteria.o_Burkholderiales.f_Sutterellaceae)	Diabetic hypoglycemia	Inverse variance weighted	8	0.269627	1.0914(0.9344-1.2748)
Gut microbiota abundance (k_Bacteria.p_Proteobacteria.c_Betaproteobacteria.o_Burkholderiales.f_Sutterellaceae)	Diabetic hypoglycemia	MR Egger	8	0.805972	1.0808(0.5970-1.9567)
Gut microbiota abundance (k_Bacteria.p_Proteobacteria.c_Betaproteobacteria.o_Burkholderiales.f_Sutterellaceae)	Diabetic hypoglycemia	Weighted median	8	0.459791	1.0783(0.8829-1.3170)
Gut microbiota abundance (k_Bacteria.p_Proteobacteria.c_Betaproteobacteria.o_Burkholderiales.f_Sutterellaceae)	Diabetic hypoglycemia	Weighted mode	8	0.67191	1.0792(0.7695-1.5136)
Gut microbiota abundance (k_Bacteria.p_Proteobacteria.c_Betaproteobacteria.o_Burkholderiales.f_Sutterellaceae)	Diabetic hypoglycemia	Constrained maximum likelihood	8	0.230923	1.1094(0.9361-1.3147)
Gut microbiota abundance (k_Bacteria.p_Proteobacteria.c_Betaproteobacteria.o_Burkholderiales.f_Sutterellaceae)	Diabetic ketoacidosis	Inverse variance weighted	8	0.165427	1.1237(0.9530-1.3251)
Gut microbiota abundance (k_Bacteria.p_Proteobacteria.c_Betaproteobacteria.o_Burkholderiales.f_Sutterellaceae)	Diabetic ketoacidosis	MR Egger	8	0.251594	1.5088(0.7992-2.8485)
Gut microbiota abundance (k_Bacteria.p_Proteobacteria.c_Betaproteobacteria.o_Burkholderiales.f_Sutterellaceae)	Diabetic ketoacidosis	Weighted median	8	0.571659	1.0657(0.8548-1.3285)
Gut microbiota abundance (k_Bacteria.p_Proteobacteria.c_Betaproteobacteria.o_Burkholderiales.f_Sutterellaceae)	Diabetic ketoacidosis	Weighted mode	8	0.820184	0.9619(0.6964-1.3285)
Gut microbiota abundance (k_Bacteria.p_Proteobacteria.c_Betaproteobacteria.o_Burkholderiales.f_Sutterellaceae)	Diabetic ketoacidosis	Constrained maximum likelihood	8	0.143041	1.1407(0.9565-1.3604)
Gut microbiota abundance (k_Bacteria.p_Proteobacteria.c_Betaproteobacteria.o_Burkholderiales.f_Sutterellaceae)	Diabetic nephropathy	Inverse variance weighted	8	0.30634	1.1218(0.9001-1.3980)
Gut microbiota abundance (k_Bacteria.p_Proteobacteria.c_Betaproteobacteria.o_Burkholderiales.f_Sutterellaceae)	Diabetic nephropathy	MR Egger	8	0.0572183	2.5147(1.1646-5.4298)
Gut microbiota abundance (k_Bacteria.p_Proteobacteria.c_Betaproteobacteria.o_Burkholderiales.f_Sutterellaceae)	Diabetic nephropathy	Weighted median	8	0.758143	0.9593(0.7362-1.2499)
Gut microbiota abundance (k_Bacteria.p_Proteobacteria.c_Betaproteobacteria.o_Burkholderiales.f_Sutterellaceae)	Diabetic nephropathy	Weighted mode	8	0.627281	0.9068(0.6214-1.3231)
Gut microbiota abundance (k_Bacteria.p_Proteobacteria.c_Betaproteobacteria.o_Burkholderiales.f_Sutterellaceae)	Diabetic nephropathy	Constrained maximum likelihood	8	0.365383	1.1143(0.8815-1.4085)
Gut microbiota abundance (k_Bacteria.p_Proteobacteria.c_Betaproteobacteria.o_Burkholderiales.f_Sutterellaceae)	Diabetic neuropathy	Inverse variance weighted	8	0.888841	1.0207(0.7661-1.3599)
Gut microbiota abundance (k_Bacteria.p_Proteobacteria.c_Betaproteobacteria.o_Burkholderiales.f_Sutterellaceae)	Diabetic neuropathy	MR Egger	8	0.546249	1.4551(0.4608-4.5949)
Gut microbiota abundance (k_Bacteria.p_Proteobacteria.c_Betaproteobacteria.o_Burkholderiales.f_Sutterellaceae)	Diabetic neuropathy	Weighted median	8	0.780183	0.9504(0.6649-1.3585)
Gut microbiota abundance (k_Bacteria.p_Proteobacteria.c_Betaproteobacteria.o_Burkholderiales.f_Sutterellaceae)	Diabetic neuropathy	Weighted mode	8	0.537654	0.8152(0.4395-1.5123)
Gut microbiota abundance (k_Bacteria.p_Proteobacteria.c_Betaproteobacteria.o_Burkholderiales.f_Sutterellaceae)	Diabetic neuropathy	Constrained maximum likelihood	8	0.772409	1.0427(0.7855-1.3841)
Gut microbiota abundance (k_Bacteria.p_Proteobacteria.c_Betaproteobacteria.o_Burkholderiales.f_Sutterellaceae)	Diabetic retinopathy	Inverse variance weighted	8	0.908327	0.9924(0.8722-1.1293)
Gut microbiota abundance (k_Bacteria.p_Proteobacteria.c_Betaproteobacteria.o_Burkholderiales.f_Sutterellaceae)	Diabetic retinopathy	MR Egger	8	0.898553	1.0341(0.6311-1.6942)
Gut microbiota abundance (k_Bacteria.p_Proteobacteria.c_Betaproteobacteria.o_Burkholderiales.f_Sutterellaceae)	Diabetic retinopathy	Weighted median	8	0.950843	1.0057(0.8407-1.2029)
Gut microbiota abundance (k_Bacteria.p_Proteobacteria.c_Betaproteobacteria.o_Burkholderiales.f_Sutterellaceae)	Diabetic retinopathy	Weighted mode	8	0.981091	1.0032(0.7797-1.2906)
Gut microbiota abundance (k_Bacteria.p_Proteobacteria.c_Betaproteobacteria.o_Burkholderiales.f_Sutterellaceae)	Diabetic retinopathy	Constrained maximum likelihood	8	0.941053	1.0052(0.8764-1.1529)
Gut microbiota abundance (k_Bacteria.p_Proteobacteria.c_Betaproteobacteria.o_Burkholderiales.f_Oxalobacteraceae.g_Oxalobacter.s_Oxalobacter_formigenes)	Charcot foot	Inverse variance weighted	10	0.233679	0.8112(0.5749-1.1447)
Gut microbiota abundance (k_Bacteria.p_Proteobacteria.c_Betaproteobacteria.o_Burkholderiales.f_Oxalobacteraceae.g_Oxalobacter.s_Oxalobacter_formigenes)	Charcot foot	MR Egger	10	0.809902	0.7528(0.0802-7.0615)
Gut microbiota abundance (k_Bacteria.p_Proteobacteria.c_Betaproteobacteria.o_Burkholderiales.f_Oxalobacteraceae.g_Oxalobacter.s_Oxalobacter_formigenes)	Charcot foot	Weighted median	10	0.472069	0.8424(0.5279-1.3444)
Gut microbiota abundance (k_Bacteria.p_Proteobacteria.c_Betaproteobacteria.o_Burkholderiales.f_Oxalobacteraceae.g_Oxalobacter.s_Oxalobacter_formigenes)	Charcot foot	Weighted mode	10	0.728489	0.8884(0.4648-1.6978)
Gut microbiota abundance (k_Bacteria.p_Proteobacteria.c_Betaproteobacteria.o_Burkholderiales.f_Oxalobacteraceae.g_Oxalobacter.s_Oxalobacter_formigenes)	Charcot foot	Constrained maximum likelihood	10	0.311253	0.8218(0.5622-1.2015)
Gut microbiota abundance (k_Bacteria.p_Proteobacteria.c_Betaproteobacteria.o_Burkholderiales.f_Oxalobacteraceae.g_Oxalobacter.s_Oxalobacter_formigenes)	Diabetic hypoglycemia	Inverse variance weighted	10	0.260095	0.9470(0.8615-1.0411)
Gut microbiota abundance (k_Bacteria.p_Proteobacteria.c_Betaproteobacteria.o_Burkholderiales.f_Oxalobacteraceae.g_Oxalobacter.s_Oxalobacter_formigenes)	Diabetic hypoglycemia	MR Egger	10	0.995323	1.0020(0.5217-1.9245)
Gut microbiota abundance (k_Bacteria.p_Proteobacteria.c_Betaproteobacteria.o_Burkholderiales.f_Oxalobacteraceae.g_Oxalobacter.s_Oxalobacter_formigenes)	Diabetic hypoglycemia	Weighted median	10	0.141899	0.9132(0.8090-1.0308)
Gut microbiota abundance (k_Bacteria.p_Proteobacteria.c_Betaproteobacteria.o_Burkholderiales.f_Oxalobacteraceae.g_Oxalobacter.s_Oxalobacter_formigenes)	Diabetic hypoglycemia	Weighted mode	10	0.216994	0.8781(0.7247-1.0639)
Gut microbiota abundance (k_Bacteria.p_Proteobacteria.c_Betaproteobacteria.o_Burkholderiales.f_Oxalobacteraceae.g_Oxalobacter.s_Oxalobacter_formigenes)	Diabetic hypoglycemia	Constrained maximum likelihood	10	0.286493	0.9440(0.8491-1.0495)
Gut microbiota abundance (k_Bacteria.p_Proteobacteria.c_Betaproteobacteria.o_Burkholderiales.f_Oxalobacteraceae.g_Oxalobacter.s_Oxalobacter_formigenes)	Diabetic ketoacidosis	Inverse variance weighted	10	0.211848	1.0578(0.9685-1.1553)
Gut microbiota abundance (k_Bacteria.p_Proteobacteria.c_Betaproteobacteria.o_Burkholderiales.f_Oxalobacteraceae.g_Oxalobacter.s_Oxalobacter_formigenes)	Diabetic ketoacidosis	MR Egger	10	0.331243	1.3535(0.7627-2.4022)
Gut microbiota abundance (k_Bacteria.p_Proteobacteria.c_Betaproteobacteria.o_Burkholderiales.f_Oxalobacteraceae.g_Oxalobacter.s_Oxalobacter_formigenes)	Diabetic ketoacidosis	Weighted median	10	0.495038	1.0455(0.9200-1.1882)
Gut microbiota abundance (k_Bacteria.p_Proteobacteria.c_Betaproteobacteria.o_Burkholderiales.f_Oxalobacteraceae.g_Oxalobacter.s_Oxalobacter_formigenes)	Diabetic ketoacidosis	Weighted mode	10	0.846542	0.9800(0.8031-1.1958)
Gut microbiota abundance (k_Bacteria.p_Proteobacteria.c_Betaproteobacteria.o_Burkholderiales.f_Oxalobacteraceae.g_Oxalobacter.s_Oxalobacter_formigenes)	Diabetic ketoacidosis	Constrained maximum likelihood	10	0.273272	1.0567(0.9574-1.1661)
Gut microbiota abundance (k_Bacteria.p_Proteobacteria.c_Betaproteobacteria.o_Burkholderiales.f_Oxalobacteraceae.g_Oxalobacter.s_Oxalobacter_formigenes)	Diabetic nephropathy	Inverse variance weighted	10	0.207648	1.0787(0.9588-1.2136)
Gut microbiota abundance (k_Bacteria.p_Proteobacteria.c_Betaproteobacteria.o_Burkholderiales.f_Oxalobacteraceae.g_Oxalobacter.s_Oxalobacter_formigenes)	Diabetic nephropathy	MR Egger	10	0.551776	1.2745(0.5929-2.7396)
Gut microbiota abundance (k_Bacteria.p_Proteobacteria.c_Betaproteobacteria.o_Burkholderiales.f_Oxalobacteraceae.g_Oxalobacter.s_Oxalobacter_formigenes)	Diabetic nephropathy	Weighted median	10	0.497582	1.0565(0.9013-1.2386)
Gut microbiota abundance (k_Bacteria.p_Proteobacteria.c_Betaproteobacteria.o_Burkholderiales.f_Oxalobacteraceae.g_Oxalobacter.s_Oxalobacter_formigenes)	Diabetic nephropathy	Weighted mode	10	0.592051	1.0663(0.8503-1.3371)
Gut microbiota abundance (k_Bacteria.p_Proteobacteria.c_Betaproteobacteria.o_Burkholderiales.f_Oxalobacteraceae.g_Oxalobacter.s_Oxalobacter_formigenes)	Diabetic nephropathy	Constrained maximum likelihood	10	0.248678	1.0775(0.9491-1.2233)
Gut microbiota abundance (k_Bacteria.p_Proteobacteria.c_Betaproteobacteria.o_Burkholderiales.f_Oxalobacteraceae.g_Oxalobacter.s_Oxalobacter_formigenes)	Diabetic neuropathy	Inverse variance weighted (multiplicative random effects)	10	0.26468	0.8907(0.7267-1.0916)
Gut microbiota abundance (k_Bacteria.p_Proteobacteria.c_Betaproteobacteria.o_Burkholderiales.f_Oxalobacteraceae.g_Oxalobacter.s_Oxalobacter_formigenes)	Diabetic neuropathy	MR Egger	10	0.624587	1.4233(0.3654-5.5440)
Gut microbiota abundance (k_Bacteria.p_Proteobacteria.c_Betaproteobacteria.o_Burkholderiales.f_Oxalobacteraceae.g_Oxalobacter.s_Oxalobacter_formigenes)	Diabetic neuropathy	Weighted median	10	0.0773164	0.8270(0.6698-1.0210)
Gut microbiota abundance (k_Bacteria.p_Proteobacteria.c_Betaproteobacteria.o_Burkholderiales.f_Oxalobacteraceae.g_Oxalobacter.s_Oxalobacter_formigenes)	Diabetic neuropathy	Weighted mode	10	0.166219	0.7952(0.5902-1.0714)
Gut microbiota abundance (k_Bacteria.p_Proteobacteria.c_Betaproteobacteria.o_Burkholderiales.f_Oxalobacteraceae.g_Oxalobacter.s_Oxalobacter_formigenes)	Diabetic neuropathy	Constrained maximum likelihood	10	0.232216	0.8861(0.7267-1.0805)
Gut microbiota abundance (k_Bacteria.p_Proteobacteria.c_Betaproteobacteria.o_Burkholderiales.f_Oxalobacteraceae.g_Oxalobacter.s_Oxalobacter_formigenes)	Diabetic retinopathy	Inverse variance weighted	10	0.425208	1.0324(0.9546-1.1164)
Gut microbiota abundance (k_Bacteria.p_Proteobacteria.c_Betaproteobacteria.o_Burkholderiales.f_Oxalobacteraceae.g_Oxalobacter.s_Oxalobacter_formigenes)	Diabetic retinopathy	MR Egger	10	0.451205	1.2367(0.7310-2.0924)
Gut microbiota abundance (k_Bacteria.p_Proteobacteria.c_Betaproteobacteria.o_Burkholderiales.f_Oxalobacteraceae.g_Oxalobacter.s_Oxalobacter_formigenes)	Diabetic retinopathy	Weighted median	10	0.699065	1.0213(0.9179-1.1363)
Gut microbiota abundance (k_Bacteria.p_Proteobacteria.c_Betaproteobacteria.o_Burkholderiales.f_Oxalobacteraceae.g_Oxalobacter.s_Oxalobacter_formigenes)	Diabetic retinopathy	Weighted mode	10	0.985873	1.0015(0.8510-1.1787)
Gut microbiota abundance (k_Bacteria.p_Proteobacteria.c_Betaproteobacteria.o_Burkholderiales.f_Oxalobacteraceae.g_Oxalobacter.s_Oxalobacter_formigenes)	Diabetic retinopathy	Constrained maximum likelihood	10	0.49201	1.0303(0.9462-1.1220)
Gut microbiota abundance (k_Bacteria.p_Proteobacteria.c_Betaproteobacteria.o_Burkholderiales.f_Oxalobacteraceae.g_Oxalobacter)	Charcot foot	Inverse variance weighted	11	0.090529	0.7546(0.5447-1.0455)
Gut microbiota abundance (k_Bacteria.p_Proteobacteria.c_Betaproteobacteria.o_Burkholderiales.f_Oxalobacteraceae.g_Oxalobacter)	Charcot foot	MR Egger	11	0.764338	0.7029(0.0751-6.5762)
Gut microbiota abundance (k_Bacteria.p_Proteobacteria.c_Betaproteobacteria.o_Burkholderiales.f_Oxalobacteraceae.g_Oxalobacter)	Charcot foot	Weighted median	11	0.380786	0.8186(0.5231-1.2808)
Gut microbiota abundance (k_Bacteria.p_Proteobacteria.c_Betaproteobacteria.o_Burkholderiales.f_Oxalobacteraceae.g_Oxalobacter)	Charcot foot	Weighted mode	11	0.713643	0.8840(0.4661-1.6765)
Gut microbiota abundance (k_Bacteria.p_Proteobacteria.c_Betaproteobacteria.o_Burkholderiales.f_Oxalobacteraceae.g_Oxalobacter)	Charcot foot	Constrained maximum likelihood	11	0.150521	0.7494(0.5058-1.1105)
Gut microbiota abundance (k_Bacteria.p_Proteobacteria.c_Betaproteobacteria.o_Burkholderiales.f_Oxalobacteraceae.g_Oxalobacter)	Diabetic hypoglycemia	Inverse variance weighted	11	0.101827	0.9186(0.8297-1.0170)
Gut microbiota abundance (k_Bacteria.p_Proteobacteria.c_Betaproteobacteria.o_Burkholderiales.f_Oxalobacteraceae.g_Oxalobacter)	Diabetic hypoglycemia	MR Egger	11	0.946642	0.9745(0.4669-2.0339)
Gut microbiota abundance (k_Bacteria.p_Proteobacteria.c_Betaproteobacteria.o_Burkholderiales.f_Oxalobacteraceae.g_Oxalobacter)	Diabetic hypoglycemia	Weighted median	11	0.100352	0.9012(0.7960-1.0203)
Gut microbiota abundance (k_Bacteria.p_Proteobacteria.c_Betaproteobacteria.o_Burkholderiales.f_Oxalobacteraceae.g_Oxalobacter)	Diabetic hypoglycemia	Weighted mode	11	0.224427	0.8776(0.7203-1.0693)
Gut microbiota abundance (k_Bacteria.p_Proteobacteria.c_Betaproteobacteria.o_Burkholderiales.f_Oxalobacteraceae.g_Oxalobacter)	Diabetic hypoglycemia	Constrained maximum likelihood	11	0.148177	0.9175(0.8164-1.0311)
Gut microbiota abundance (k_Bacteria.p_Proteobacteria.c_Betaproteobacteria.o_Burkholderiales.f_Oxalobacteraceae.g_Oxalobacter)	Diabetic ketoacidosis	Inverse variance weighted	11	0.243373	1.0509(0.9668-1.1424)
Gut microbiota abundance (k_Bacteria.p_Proteobacteria.c_Betaproteobacteria.o_Burkholderiales.f_Oxalobacteraceae.g_Oxalobacter)	Diabetic ketoacidosis	MR Egger	11	0.342171	1.3406(0.7559-2.3776)
Gut microbiota abundance (k_Bacteria.p_Proteobacteria.c_Betaproteobacteria.o_Burkholderiales.f_Oxalobacteraceae.g_Oxalobacter)	Diabetic ketoacidosis	Weighted median	11	0.740909	1.0191(0.9111-1.1399)
Gut microbiota abundance (k_Bacteria.p_Proteobacteria.c_Betaproteobacteria.o_Burkholderiales.f_Oxalobacteraceae.g_Oxalobacter)	Diabetic ketoacidosis	Weighted mode	11	0.860062	0.9827(0.8132-1.1875)
Gut microbiota abundance (k_Bacteria.p_Proteobacteria.c_Betaproteobacteria.o_Burkholderiales.f_Oxalobacteraceae.g_Oxalobacter)	Diabetic ketoacidosis	Constrained maximum likelihood	11	0.327323	1.0501(0.9522-1.1580)
Gut microbiota abundance (k_Bacteria.p_Proteobacteria.c_Betaproteobacteria.o_Burkholderiales.f_Oxalobacteraceae.g_Oxalobacter)	Diabetic nephropathy	Inverse variance weighted	11	0.160105	1.0832(0.9689-1.2111)
Gut microbiota abundance (k_Bacteria.p_Proteobacteria.c_Betaproteobacteria.o_Burkholderiales.f_Oxalobacteraceae.g_Oxalobacter)	Diabetic nephropathy	MR Egger	11	0.558686	1.2672(0.5900-2.7216)
Gut microbiota abundance (k_Bacteria.p_Proteobacteria.c_Betaproteobacteria.o_Burkholderiales.f_Oxalobacteraceae.g_Oxalobacter)	Diabetic nephropathy	Weighted median	11	0.28611	1.0830(0.9354-1.2539)
Gut microbiota abundance (k_Bacteria.p_Proteobacteria.c_Betaproteobacteria.o_Burkholderiales.f_Oxalobacteraceae.g_Oxalobacter)	Diabetic nephropathy	Weighted mode	11	0.515634	1.0817(0.8608-1.3592)
Gut microbiota abundance (k_Bacteria.p_Proteobacteria.c_Betaproteobacteria.o_Burkholderiales.f_Oxalobacteraceae.g_Oxalobacter)	Diabetic nephropathy	Constrained maximum likelihood	11	0.232949	1.0816(0.9508-1.2303)
Gut microbiota abundance (k_Bacteria.p_Proteobacteria.c_Betaproteobacteria.o_Burkholderiales.f_Oxalobacteraceae.g_Oxalobacter)	Diabetic neuropathy	Inverse variance weighted (multiplicative random effects)	11	0.308932	0.9080(0.7538-1.0936)
Gut microbiota abundance (k_Bacteria.p_Proteobacteria.c_Betaproteobacteria.o_Burkholderiales.f_Oxalobacteraceae.g_Oxalobacter)	Diabetic neuropathy	MR Egger	11	0.608741	1.4247(0.3851-5.2711)
Gut microbiota abundance (k_Bacteria.p_Proteobacteria.c_Betaproteobacteria.o_Burkholderiales.f_Oxalobacteraceae.g_Oxalobacter)	Diabetic neuropathy	Weighted median	11	0.100948	0.8433(0.6880-1.0338)
Gut microbiota abundance (k_Bacteria.p_Proteobacteria.c_Betaproteobacteria.o_Burkholderiales.f_Oxalobacteraceae.g_Oxalobacter)	Diabetic neuropathy	Weighted mode	11	0.299767	0.8311(0.5965-1.1579)
Gut microbiota abundance (k_Bacteria.p_Proteobacteria.c_Betaproteobacteria.o_Burkholderiales.f_Oxalobacteraceae.g_Oxalobacter)	Diabetic neuropathy	Constrained maximum likelihood	11	0.269267	0.8998(0.7461-1.0852)
Gut microbiota abundance (k_Bacteria.p_Proteobacteria.c_Betaproteobacteria.o_Burkholderiales.f_Oxalobacteraceae.g_Oxalobacter)	Diabetic retinopathy	Inverse variance weighted	11	0.27323	1.0411(0.9687-1.1190)
Gut microbiota abundance (k_Bacteria.p_Proteobacteria.c_Betaproteobacteria.o_Burkholderiales.f_Oxalobacteraceae.g_Oxalobacter)	Diabetic retinopathy	MR Egger	11	0.442208	1.2330(0.7399-2.0546)
Gut microbiota abundance (k_Bacteria.p_Proteobacteria.c_Betaproteobacteria.o_Burkholderiales.f_Oxalobacteraceae.g_Oxalobacter)	Diabetic retinopathy	Weighted median	11	0.604818	1.0258(0.9315-1.1297)
Gut microbiota abundance (k_Bacteria.p_Proteobacteria.c_Betaproteobacteria.o_Burkholderiales.f_Oxalobacteraceae.g_Oxalobacter)	Diabetic retinopathy	Weighted mode	11	0.86952	1.0146(0.8572-1.2009)
Gut microbiota abundance (k_Bacteria.p_Proteobacteria.c_Betaproteobacteria.o_Burkholderiales.f_Oxalobacteraceae.g_Oxalobacter)	Diabetic retinopathy	Constrained maximum likelihood	11	0.38084	1.0393(0.9534-1.1330)
Gut microbiota abundance (k_Bacteria.p_Proteobacteria.c_Betaproteobacteria.o_Burkholderiales.f_Oxalobacteraceae)	Charcot foot	Inverse variance weighted	10	0.23183	0.8108(0.5748-1.1435)
Gut microbiota abundance (k_Bacteria.p_Proteobacteria.c_Betaproteobacteria.o_Burkholderiales.f_Oxalobacteraceae)	Charcot foot	MR Egger	10	0.78706	0.7271(0.0777-6.8032)
Gut microbiota abundance (k_Bacteria.p_Proteobacteria.c_Betaproteobacteria.o_Burkholderiales.f_Oxalobacteraceae)	Charcot foot	Weighted median	10	0.46713	0.8409(0.5270-1.3416)
Gut microbiota abundance (k_Bacteria.p_Proteobacteria.c_Betaproteobacteria.o_Burkholderiales.f_Oxalobacteraceae)	Charcot foot	Weighted mode	10	0.738669	0.8911(0.4620-1.7186)
Gut microbiota abundance (k_Bacteria.p_Proteobacteria.c_Betaproteobacteria.o_Burkholderiales.f_Oxalobacteraceae)	Charcot foot	Constrained maximum likelihood	10	0.309292	0.8214(0.5622-1.2002)
Gut microbiota abundance (k_Bacteria.p_Proteobacteria.c_Betaproteobacteria.o_Burkholderiales.f_Oxalobacteraceae)	Diabetic hypoglycemia	Inverse variance weighted	10	0.257845	0.9469(0.8615-1.0408)
Gut microbiota abundance (k_Bacteria.p_Proteobacteria.c_Betaproteobacteria.o_Burkholderiales.f_Oxalobacteraceae)	Diabetic hypoglycemia	MR Egger	10	0.982489	0.9925(0.5172-1.9047)
Gut microbiota abundance (k_Bacteria.p_Proteobacteria.c_Betaproteobacteria.o_Burkholderiales.f_Oxalobacteraceae)	Diabetic hypoglycemia	Weighted median	10	0.167657	0.9130(0.8023-1.0390)
Gut microbiota abundance (k_Bacteria.p_Proteobacteria.c_Betaproteobacteria.o_Burkholderiales.f_Oxalobacteraceae)	Diabetic hypoglycemia	Weighted mode	10	0.228075	0.8788(0.7226-1.0688)
Gut microbiota abundance (k_Bacteria.p_Proteobacteria.c_Betaproteobacteria.o_Burkholderiales.f_Oxalobacteraceae)	Diabetic hypoglycemia	Constrained maximum likelihood	10	0.284685	0.9438(0.8489-1.0493)
Gut microbiota abundance (k_Bacteria.p_Proteobacteria.c_Betaproteobacteria.o_Burkholderiales.f_Oxalobacteraceae)	Diabetic ketoacidosis	Inverse variance weighted	10	0.213047	1.0575(0.9684-1.1549)
Gut microbiota abundance (k_Bacteria.p_Proteobacteria.c_Betaproteobacteria.o_Burkholderiales.f_Oxalobacteraceae)	Diabetic ketoacidosis	MR Egger	10	0.340623	1.3448(0.7582-2.3850)
Gut microbiota abundance (k_Bacteria.p_Proteobacteria.c_Betaproteobacteria.o_Burkholderiales.f_Oxalobacteraceae)	Diabetic ketoacidosis	Weighted median	10	0.46816	1.0444(0.9287-1.1746)
Gut microbiota abundance (k_Bacteria.p_Proteobacteria.c_Betaproteobacteria.o_Burkholderiales.f_Oxalobacteraceae)	Diabetic ketoacidosis	Weighted mode	10	0.84306	0.9786(0.7947-1.2050)
Gut microbiota abundance (k_Bacteria.p_Proteobacteria.c_Betaproteobacteria.o_Burkholderiales.f_Oxalobacteraceae)	Diabetic ketoacidosis	Constrained maximum likelihood	10	0.275018	1.0563(0.9574-1.1655)
Gut microbiota abundance (k_Bacteria.p_Proteobacteria.c_Betaproteobacteria.o_Burkholderiales.f_Oxalobacteraceae)	Diabetic nephropathy	Inverse variance weighted	10	0.209137	1.0783(0.9586-1.2130)
Gut microbiota abundance (k_Bacteria.p_Proteobacteria.c_Betaproteobacteria.o_Burkholderiales.f_Oxalobacteraceae)	Diabetic nephropathy	MR Egger	10	0.568595	1.2609(0.5871-2.7082)
Gut microbiota abundance (k_Bacteria.p_Proteobacteria.c_Betaproteobacteria.o_Burkholderiales.f_Oxalobacteraceae)	Diabetic nephropathy	Weighted median	10	0.52175	1.0561(0.8937-1.2479)
Gut microbiota abundance (k_Bacteria.p_Proteobacteria.c_Betaproteobacteria.o_Burkholderiales.f_Oxalobacteraceae)	Diabetic nephropathy	Weighted mode	10	0.605102	1.0663(0.8431-1.3486)
Gut microbiota abundance (k_Bacteria.p_Proteobacteria.c_Betaproteobacteria.o_Burkholderiales.f_Oxalobacteraceae)	Diabetic nephropathy	Constrained maximum likelihood	10	0.250317	1.0772(0.9489-1.2227)
Gut microbiota abundance (k_Bacteria.p_Proteobacteria.c_Betaproteobacteria.o_Burkholderiales.f_Oxalobacteraceae)	Diabetic neuropathy	Inverse variance weighted (multiplicative random effects)	10	0.263901	0.8906(0.7269-1.0913)
Gut microbiota abundance (k_Bacteria.p_Proteobacteria.c_Betaproteobacteria.o_Burkholderiales.f_Oxalobacteraceae)	Diabetic neuropathy	MR Egger	10	0.631434	1.4131(0.3630-5.5005)
Gut microbiota abundance (k_Bacteria.p_Proteobacteria.c_Betaproteobacteria.o_Burkholderiales.f_Oxalobacteraceae)	Diabetic neuropathy	Weighted median	10	0.0874897	0.8265(0.6642-1.0284)
Gut microbiota abundance (k_Bacteria.p_Proteobacteria.c_Betaproteobacteria.o_Burkholderiales.f_Oxalobacteraceae)	Diabetic neuropathy	Weighted mode	10	0.209263	0.7970(0.5737-1.1073)
Gut microbiota abundance (k_Bacteria.p_Proteobacteria.c_Betaproteobacteria.o_Burkholderiales.f_Oxalobacteraceae)	Diabetic neuropathy	Constrained maximum likelihood	10	0.231728	0.8862(0.7270-1.0802)
Gut microbiota abundance (k_Bacteria.p_Proteobacteria.c_Betaproteobacteria.o_Burkholderiales.f_Oxalobacteraceae)	Diabetic retinopathy	Inverse variance weighted	10	0.428074	1.0321(0.9545-1.1161)
Gut microbiota abundance (k_Bacteria.p_Proteobacteria.c_Betaproteobacteria.o_Burkholderiales.f_Oxalobacteraceae)	Diabetic retinopathy	MR Egger	10	0.468556	1.2269(0.7245-2.0775)
Gut microbiota abundance (k_Bacteria.p_Proteobacteria.c_Betaproteobacteria.o_Burkholderiales.f_Oxalobacteraceae)	Diabetic retinopathy	Weighted median	10	0.714076	1.0210(0.9134-1.1413)
Gut microbiota abundance (k_Bacteria.p_Proteobacteria.c_Betaproteobacteria.o_Burkholderiales.f_Oxalobacteraceae)	Diabetic retinopathy	Weighted mode	10	0.980738	1.0020(0.8571-1.1714)
Gut microbiota abundance (k_Bacteria.p_Proteobacteria.c_Betaproteobacteria.o_Burkholderiales.f_Oxalobacteraceae)	Diabetic retinopathy	Constrained maximum likelihood	10	0.494693	1.0301(0.9460-1.1216)
Gut microbiota abundance (k_Bacteria.p_Proteobacteria.c_Betaproteobacteria.o_Burkholderiales.f_Burkholderiales_noname.g_Burkholderiales_noname.s_Burkholderiales_bacterium_1_1_47)	Charcot foot	Inverse variance weighted	12	0.414379	0.8473(0.5692-1.2614)
Gut microbiota abundance (k_Bacteria.p_Proteobacteria.c_Betaproteobacteria.o_Burkholderiales.f_Burkholderiales_noname.g_Burkholderiales_noname.s_Burkholderiales_bacterium_1_1_47)	Charcot foot	MR Egger	12	0.287227	0.2877(0.0328-2.5256)
Gut microbiota abundance (k_Bacteria.p_Proteobacteria.c_Betaproteobacteria.o_Burkholderiales.f_Burkholderiales_noname.g_Burkholderiales_noname.s_Burkholderiales_bacterium_1_1_47)	Charcot foot	Weighted median	12	0.0479451	0.6541(0.4294-0.9962)
Gut microbiota abundance (k_Bacteria.p_Proteobacteria.c_Betaproteobacteria.o_Burkholderiales.f_Burkholderiales_noname.g_Burkholderiales_noname.s_Burkholderiales_bacterium_1_1_47)	Charcot foot	Weighted mode	12	0.238388	0.6009(0.2698-1.3383)
Gut microbiota abundance (k_Bacteria.p_Proteobacteria.c_Betaproteobacteria.o_Burkholderiales.f_Burkholderiales_noname.g_Burkholderiales_noname.s_Burkholderiales_bacterium_1_1_47)	Charcot foot	Constrained maximum likelihood	12	0.488564	0.8731(0.5947-1.2819)
Gut microbiota abundance (k_Bacteria.p_Proteobacteria.c_Betaproteobacteria.o_Burkholderiales.f_Burkholderiales_noname.g_Burkholderiales_noname.s_Burkholderiales_bacterium_1_1_47)	Diabetic hypoglycemia	Inverse variance weighted	12	0.000961922	0.8726(0.8047-0.9461)
Gut microbiota abundance (k_Bacteria.p_Proteobacteria.c_Betaproteobacteria.o_Burkholderiales.f_Burkholderiales_noname.g_Burkholderiales_noname.s_Burkholderiales_bacterium_1_1_47)	Diabetic hypoglycemia	MR Egger	12	0.6011	1.1295(0.7259-1.7575)
Gut microbiota abundance (k_Bacteria.p_Proteobacteria.c_Betaproteobacteria.o_Burkholderiales.f_Burkholderiales_noname.g_Burkholderiales_noname.s_Burkholderiales_bacterium_1_1_47)	Diabetic hypoglycemia	Weighted median	12	0.012943	0.8696(0.7788-0.9709)
Gut microbiota abundance (k_Bacteria.p_Proteobacteria.c_Betaproteobacteria.o_Burkholderiales.f_Burkholderiales_noname.g_Burkholderiales_noname.s_Burkholderiales_bacterium_1_1_47)	Diabetic hypoglycemia	Weighted mode	12	0.081918	0.8584(0.7342-1.0036)
Gut microbiota abundance (k_Bacteria.p_Proteobacteria.c_Betaproteobacteria.o_Burkholderiales.f_Burkholderiales_noname.g_Burkholderiales_noname.s_Burkholderiales_bacterium_1_1_47)	Diabetic hypoglycemia	Constrained maximum likelihood	12	0.00268965	0.8708(0.7956-0.9531)
Gut microbiota abundance (k_Bacteria.p_Proteobacteria.c_Betaproteobacteria.o_Burkholderiales.f_Burkholderiales_noname.g_Burkholderiales_noname.s_Burkholderiales_bacterium_1_1_47)	Diabetic ketoacidosis	Inverse variance weighted	12	0.557906	0.9768(0.9029-1.0567)
Gut microbiota abundance (k_Bacteria.p_Proteobacteria.c_Betaproteobacteria.o_Burkholderiales.f_Burkholderiales_noname.g_Burkholderiales_noname.s_Burkholderiales_bacterium_1_1_47)	Diabetic ketoacidosis	MR Egger	12	0.8261	1.0507(0.6835-1.6154)
Gut microbiota abundance (k_Bacteria.p_Proteobacteria.c_Betaproteobacteria.o_Burkholderiales.f_Burkholderiales_noname.g_Burkholderiales_noname.s_Burkholderiales_bacterium_1_1_47)	Diabetic ketoacidosis	Weighted median	12	0.79505	0.9867(0.8918-1.0917)
Gut microbiota abundance (k_Bacteria.p_Proteobacteria.c_Betaproteobacteria.o_Burkholderiales.f_Burkholderiales_noname.g_Burkholderiales_noname.s_Burkholderiales_bacterium_1_1_47)	Diabetic ketoacidosis	Weighted mode	12	0.802245	1.0230(0.8598-1.2173)
Gut microbiota abundance (k_Bacteria.p_Proteobacteria.c_Betaproteobacteria.o_Burkholderiales.f_Burkholderiales_noname.g_Burkholderiales_noname.s_Burkholderiales_bacterium_1_1_47)	Diabetic ketoacidosis	Constrained maximum likelihood	12	0.583491	0.9772(0.8999-1.0612)
Gut microbiota abundance (k_Bacteria.p_Proteobacteria.c_Betaproteobacteria.o_Burkholderiales.f_Burkholderiales_noname.g_Burkholderiales_noname.s_Burkholderiales_bacterium_1_1_47)	Diabetic nephropathy	Inverse variance weighted	12	0.108176	0.9101(0.8112-1.0210)
Gut microbiota abundance (k_Bacteria.p_Proteobacteria.c_Betaproteobacteria.o_Burkholderiales.f_Burkholderiales_noname.g_Burkholderiales_noname.s_Burkholderiales_bacterium_1_1_47)	Diabetic nephropathy	MR Egger	12	0.303629	0.7024(0.3710-1.3300)
Gut microbiota abundance (k_Bacteria.p_Proteobacteria.c_Betaproteobacteria.o_Burkholderiales.f_Burkholderiales_noname.g_Burkholderiales_noname.s_Burkholderiales_bacterium_1_1_47)	Diabetic nephropathy	Weighted median	12	0.466994	0.9477(0.8199-1.0954)
Gut microbiota abundance (k_Bacteria.p_Proteobacteria.c_Betaproteobacteria.o_Burkholderiales.f_Burkholderiales_noname.g_Burkholderiales_noname.s_Burkholderiales_bacterium_1_1_47)	Diabetic nephropathy	Weighted mode	12	0.940892	0.9913(0.7908-1.2426)
Gut microbiota abundance (k_Bacteria.p_Proteobacteria.c_Betaproteobacteria.o_Burkholderiales.f_Burkholderiales_noname.g_Burkholderiales_noname.s_Burkholderiales_bacterium_1_1_47)	Diabetic nephropathy	Constrained maximum likelihood	12	0.184099	0.9159(0.8045-1.0427)
Gut microbiota abundance (k_Bacteria.p_Proteobacteria.c_Betaproteobacteria.o_Burkholderiales.f_Burkholderiales_noname.g_Burkholderiales_noname.s_Burkholderiales_bacterium_1_1_47)	Diabetic neuropathy	Inverse variance weighted	12	0.582745	0.9647(0.8487-1.0966)
Gut microbiota abundance (k_Bacteria.p_Proteobacteria.c_Betaproteobacteria.o_Burkholderiales.f_Burkholderiales_noname.g_Burkholderiales_noname.s_Burkholderiales_bacterium_1_1_47)	Diabetic neuropathy	MR Egger	12	0.318462	1.4555(0.7223-2.9333)
Gut microbiota abundance (k_Bacteria.p_Proteobacteria.c_Betaproteobacteria.o_Burkholderiales.f_Burkholderiales_noname.g_Burkholderiales_noname.s_Burkholderiales_bacterium_1_1_47)	Diabetic neuropathy	Weighted median	12	0.331317	0.9147(0.7642-1.0949)
Gut microbiota abundance (k_Bacteria.p_Proteobacteria.c_Betaproteobacteria.o_Burkholderiales.f_Burkholderiales_noname.g_Burkholderiales_noname.s_Burkholderiales_bacterium_1_1_47)	Diabetic neuropathy	Weighted mode	12	0.341387	0.8727(0.6674-1.1413)
Gut microbiota abundance (k_Bacteria.p_Proteobacteria.c_Betaproteobacteria.o_Burkholderiales.f_Burkholderiales_noname.g_Burkholderiales_noname.s_Burkholderiales_bacterium_1_1_47)	Diabetic neuropathy	Constrained maximum likelihood	12	0.604377	0.9630(0.8351-1.1105)
Gut microbiota abundance (k_Bacteria.p_Proteobacteria.c_Betaproteobacteria.o_Burkholderiales.f_Burkholderiales_noname.g_Burkholderiales_noname.s_Burkholderiales_bacterium_1_1_47)	Diabetic retinopathy	Inverse variance weighted	12	0.0964789	0.9352(0.8642-1.0121)
Gut microbiota abundance (k_Bacteria.p_Proteobacteria.c_Betaproteobacteria.o_Burkholderiales.f_Burkholderiales_noname.g_Burkholderiales_noname.s_Burkholderiales_bacterium_1_1_47)	Diabetic retinopathy	MR Egger	12	0.481391	0.8459(0.5402-1.3247)
Gut microbiota abundance (k_Bacteria.p_Proteobacteria.c_Betaproteobacteria.o_Burkholderiales.f_Burkholderiales_noname.g_Burkholderiales_noname.s_Burkholderiales_bacterium_1_1_47)	Diabetic retinopathy	Weighted median	12	0.67379	0.9788(0.8859-1.0814)
Gut microbiota abundance (k_Bacteria.p_Proteobacteria.c_Betaproteobacteria.o_Burkholderiales.f_Burkholderiales_noname.g_Burkholderiales_noname.s_Burkholderiales_bacterium_1_1_47)	Diabetic retinopathy	Weighted mode	12	0.792512	0.9806(0.8503-1.1309)
Gut microbiota abundance (k_Bacteria.p_Proteobacteria.c_Betaproteobacteria.o_Burkholderiales.f_Burkholderiales_noname.g_Burkholderiales_noname.s_Burkholderiales_bacterium_1_1_47)	Diabetic retinopathy	Constrained maximum likelihood	12	0.17586	0.9416(0.8631-1.0273)
Gut microbiota abundance (k_Bacteria.p_Proteobacteria.c_Betaproteobacteria.o_Burkholderiales.f_Burkholderiales_noname.g_Burkholderiales_noname)	Charcot foot	Inverse variance weighted	12	0.414152	0.8472(0.5691-1.2612)
Gut microbiota abundance (k_Bacteria.p_Proteobacteria.c_Betaproteobacteria.o_Burkholderiales.f_Burkholderiales_noname.g_Burkholderiales_noname)	Charcot foot	MR Egger	12	0.28575	0.2862(0.0326-2.5171)
Gut microbiota abundance (k_Bacteria.p_Proteobacteria.c_Betaproteobacteria.o_Burkholderiales.f_Burkholderiales_noname.g_Burkholderiales_noname)	Charcot foot	Weighted median	12	0.0719865	0.6539(0.4116-1.0387)
Gut microbiota abundance (k_Bacteria.p_Proteobacteria.c_Betaproteobacteria.o_Burkholderiales.f_Burkholderiales_noname.g_Burkholderiales_noname)	Charcot foot	Weighted mode	12	0.203027	0.5967(0.2825-1.2602)
Gut microbiota abundance (k_Bacteria.p_Proteobacteria.c_Betaproteobacteria.o_Burkholderiales.f_Burkholderiales_noname.g_Burkholderiales_noname)	Charcot foot	Constrained maximum likelihood	12	0.489058	0.8731(0.5945-1.2823)
Gut microbiota abundance (k_Bacteria.p_Proteobacteria.c_Betaproteobacteria.o_Burkholderiales.f_Burkholderiales_noname.g_Burkholderiales_noname)	Diabetic hypoglycemia	Inverse variance weighted	12	0.000956577	0.8725(0.8047-0.9461)
Gut microbiota abundance (k_Bacteria.p_Proteobacteria.c_Betaproteobacteria.o_Burkholderiales.f_Burkholderiales_noname.g_Burkholderiales_noname)	Diabetic hypoglycemia	MR Egger	12	0.605839	1.1278(0.7245-1.7557)
Gut microbiota abundance (k_Bacteria.p_Proteobacteria.c_Betaproteobacteria.o_Burkholderiales.f_Burkholderiales_noname.g_Burkholderiales_noname)	Diabetic hypoglycemia	Weighted median	12	0.00780138	0.8695(0.7843-0.9638)
Gut microbiota abundance (k_Bacteria.p_Proteobacteria.c_Betaproteobacteria.o_Burkholderiales.f_Burkholderiales_noname.g_Burkholderiales_noname)	Diabetic hypoglycemia	Weighted mode	12	0.0906394	0.8595(0.7324-1.0086)
Gut microbiota abundance (k_Bacteria.p_Proteobacteria.c_Betaproteobacteria.o_Burkholderiales.f_Burkholderiales_noname.g_Burkholderiales_noname)	Diabetic hypoglycemia	Constrained maximum likelihood	12	0.00266588	0.8707(0.7955-0.9530)
Gut microbiota abundance (k_Bacteria.p_Proteobacteria.c_Betaproteobacteria.o_Burkholderiales.f_Burkholderiales_noname.g_Burkholderiales_noname)	Diabetic ketoacidosis	Inverse variance weighted	12	0.557787	0.9768(0.9029-1.0567)
Gut microbiota abundance (k_Bacteria.p_Proteobacteria.c_Betaproteobacteria.o_Burkholderiales.f_Burkholderiales_noname.g_Burkholderiales_noname)	Diabetic ketoacidosis	MR Egger	12	0.82652	1.0507(0.6831-1.6161)
Gut microbiota abundance (k_Bacteria.p_Proteobacteria.c_Betaproteobacteria.o_Burkholderiales.f_Burkholderiales_noname.g_Burkholderiales_noname)	Diabetic ketoacidosis	Weighted median	12	0.798807	0.9865(0.8889-1.0949)
Gut microbiota abundance (k_Bacteria.p_Proteobacteria.c_Betaproteobacteria.o_Burkholderiales.f_Burkholderiales_noname.g_Burkholderiales_noname)	Diabetic ketoacidosis	Weighted mode	12	0.791236	1.0241(0.8623-1.2161)
Gut microbiota abundance (k_Bacteria.p_Proteobacteria.c_Betaproteobacteria.o_Burkholderiales.f_Burkholderiales_noname.g_Burkholderiales_noname)	Diabetic ketoacidosis	Constrained maximum likelihood	12	0.583222	0.9772(0.8999-1.0611)
Gut microbiota abundance (k_Bacteria.p_Proteobacteria.c_Betaproteobacteria.o_Burkholderiales.f_Burkholderiales_noname.g_Burkholderiales_noname)	Diabetic nephropathy	Inverse variance weighted	12	0.107512	0.9099(0.8112-1.0208)
Gut microbiota abundance (k_Bacteria.p_Proteobacteria.c_Betaproteobacteria.o_Burkholderiales.f_Burkholderiales_noname.g_Burkholderiales_noname)	Diabetic nephropathy	MR Egger	12	0.296996	0.6989(0.3692-1.3230)
Gut microbiota abundance (k_Bacteria.p_Proteobacteria.c_Betaproteobacteria.o_Burkholderiales.f_Burkholderiales_noname.g_Burkholderiales_noname)	Diabetic nephropathy	Weighted median	12	0.472338	0.9476(0.8182-1.0974)
Gut microbiota abundance (k_Bacteria.p_Proteobacteria.c_Betaproteobacteria.o_Burkholderiales.f_Burkholderiales_noname.g_Burkholderiales_noname)	Diabetic nephropathy	Weighted mode	12	0.93094	0.9895(0.7827-1.2508)
Gut microbiota abundance (k_Bacteria.p_Proteobacteria.c_Betaproteobacteria.o_Burkholderiales.f_Burkholderiales_noname.g_Burkholderiales_noname)	Diabetic nephropathy	Constrained maximum likelihood	12	0.183189	0.9158(0.8045-1.0425)
Gut microbiota abundance (k_Bacteria.p_Proteobacteria.c_Betaproteobacteria.o_Burkholderiales.f_Burkholderiales_noname.g_Burkholderiales_noname)	Diabetic neuropathy	Inverse variance weighted	12	0.581472	0.9646(0.8486-1.0965)
Gut microbiota abundance (k_Bacteria.p_Proteobacteria.c_Betaproteobacteria.o_Burkholderiales.f_Burkholderiales_noname.g_Burkholderiales_noname)	Diabetic neuropathy	MR Egger	12	0.322299	1.4516(0.7197-2.9277)
Gut microbiota abundance (k_Bacteria.p_Proteobacteria.c_Betaproteobacteria.o_Burkholderiales.f_Burkholderiales_noname.g_Burkholderiales_noname)	Diabetic neuropathy	Weighted median	12	0.302202	0.9147(0.7723-1.0835)
Gut microbiota abundance (k_Bacteria.p_Proteobacteria.c_Betaproteobacteria.o_Burkholderiales.f_Burkholderiales_noname.g_Burkholderiales_noname)	Diabetic neuropathy	Weighted mode	12	0.338193	0.8710(0.6648-1.1413)
Gut microbiota abundance (k_Bacteria.p_Proteobacteria.c_Betaproteobacteria.o_Burkholderiales.f_Burkholderiales_noname.g_Burkholderiales_noname)	Diabetic neuropathy	Constrained maximum likelihood	12	0.603244	0.9629(0.8350-1.1104)
Gut microbiota abundance (k_Bacteria.p_Proteobacteria.c_Betaproteobacteria.o_Burkholderiales.f_Burkholderiales_noname.g_Burkholderiales_noname)	Diabetic retinopathy	Inverse variance weighted	12	0.0955589	0.9351(0.8642-1.0119)
Gut microbiota abundance (k_Bacteria.p_Proteobacteria.c_Betaproteobacteria.o_Burkholderiales.f_Burkholderiales_noname.g_Burkholderiales_noname)	Diabetic retinopathy	MR Egger	12	0.469181	0.8419(0.5377-1.3182)
Gut microbiota abundance (k_Bacteria.p_Proteobacteria.c_Betaproteobacteria.o_Burkholderiales.f_Burkholderiales_noname.g_Burkholderiales_noname)	Diabetic retinopathy	Weighted median	12	0.664396	0.9788(0.8885-1.0783)
Gut microbiota abundance (k_Bacteria.p_Proteobacteria.c_Betaproteobacteria.o_Burkholderiales.f_Burkholderiales_noname.g_Burkholderiales_noname)	Diabetic retinopathy	Weighted mode	12	0.820652	0.9812(0.8360-1.1516)
Gut microbiota abundance (k_Bacteria.p_Proteobacteria.c_Betaproteobacteria.o_Burkholderiales.f_Burkholderiales_noname.g_Burkholderiales_noname)	Diabetic retinopathy	Constrained maximum likelihood	12	0.174775	0.9415(0.8629-1.0272)
Gut microbiota abundance (k_Bacteria.p_Proteobacteria.c_Betaproteobacteria.o_Burkholderiales.f_Burkholderiales_noname)	Charcot foot	Inverse variance weighted	12	0.414453	0.8474(0.5693-1.2613)
Gut microbiota abundance (k_Bacteria.p_Proteobacteria.c_Betaproteobacteria.o_Burkholderiales.f_Burkholderiales_noname)	Charcot foot	MR Egger	12	0.28681	0.2870(0.0326-2.5251)
Gut microbiota abundance (k_Bacteria.p_Proteobacteria.c_Betaproteobacteria.o_Burkholderiales.f_Burkholderiales_noname)	Charcot foot	Weighted median	12	0.0558706	0.6538(0.4230-1.0107)
Gut microbiota abundance (k_Bacteria.p_Proteobacteria.c_Betaproteobacteria.o_Burkholderiales.f_Burkholderiales_noname)	Charcot foot	Weighted mode	12	0.26407	0.5978(0.2538-1.4082)
Gut microbiota abundance (k_Bacteria.p_Proteobacteria.c_Betaproteobacteria.o_Burkholderiales.f_Burkholderiales_noname)	Charcot foot	Constrained maximum likelihood	12	0.489579	0.8733(0.5947-1.2824)
Gut microbiota abundance (k_Bacteria.p_Proteobacteria.c_Betaproteobacteria.o_Burkholderiales.f_Burkholderiales_noname)	Diabetic hypoglycemia	Inverse variance weighted	12	0.000961951	0.8726(0.8048-0.9461)
Gut microbiota abundance (k_Bacteria.p_Proteobacteria.c_Betaproteobacteria.o_Burkholderiales.f_Burkholderiales_noname)	Diabetic hypoglycemia	MR Egger	12	0.599812	1.1302(0.7260-1.7594)
Gut microbiota abundance (k_Bacteria.p_Proteobacteria.c_Betaproteobacteria.o_Burkholderiales.f_Burkholderiales_noname)	Diabetic hypoglycemia	Weighted median	12	0.013607	0.8696(0.7782-0.9717)
Gut microbiota abundance (k_Bacteria.p_Proteobacteria.c_Betaproteobacteria.o_Burkholderiales.f_Burkholderiales_noname)	Diabetic hypoglycemia	Weighted mode	12	0.0874807	0.8596(0.7338-1.0068)
Gut microbiota abundance (k_Bacteria.p_Proteobacteria.c_Betaproteobacteria.o_Burkholderiales.f_Burkholderiales_noname)	Diabetic hypoglycemia	Constrained maximum likelihood	12	0.00267759	0.8708(0.7956-0.9531)
Gut microbiota abundance (k_Bacteria.p_Proteobacteria.c_Betaproteobacteria.o_Burkholderiales.f_Burkholderiales_noname)	Diabetic ketoacidosis	Inverse variance weighted	12	0.557194	0.9767(0.9029-1.0566)
Gut microbiota abundance (k_Bacteria.p_Proteobacteria.c_Betaproteobacteria.o_Burkholderiales.f_Burkholderiales_noname)	Diabetic ketoacidosis	MR Egger	12	0.830077	1.0496(0.6824-1.6144)
Gut microbiota abundance (k_Bacteria.p_Proteobacteria.c_Betaproteobacteria.o_Burkholderiales.f_Burkholderiales_noname)	Diabetic ketoacidosis	Weighted median	12	0.799515	0.9865(0.8882-1.0957)
Gut microbiota abundance (k_Bacteria.p_Proteobacteria.c_Betaproteobacteria.o_Burkholderiales.f_Burkholderiales_noname)	Diabetic ketoacidosis	Weighted mode	12	0.794556	1.0243(0.8585-1.2222)
Gut microbiota abundance (k_Bacteria.p_Proteobacteria.c_Betaproteobacteria.o_Burkholderiales.f_Burkholderiales_noname)	Diabetic ketoacidosis	Constrained maximum likelihood	12	0.582735	0.9772(0.8999-1.0611)
Gut microbiota abundance (k_Bacteria.p_Proteobacteria.c_Betaproteobacteria.o_Burkholderiales.f_Burkholderiales_noname)	Diabetic nephropathy	Inverse variance weighted	12	0.10784	0.9100(0.8113-1.0209)
Gut microbiota abundance (k_Bacteria.p_Proteobacteria.c_Betaproteobacteria.o_Burkholderiales.f_Burkholderiales_noname)	Diabetic nephropathy	MR Egger	12	0.299863	0.7003(0.3698-1.3263)
Gut microbiota abundance (k_Bacteria.p_Proteobacteria.c_Betaproteobacteria.o_Burkholderiales.f_Burkholderiales_noname)	Diabetic nephropathy	Weighted median	12	0.469817	0.9477(0.8191-1.0964)
Gut microbiota abundance (k_Bacteria.p_Proteobacteria.c_Betaproteobacteria.o_Burkholderiales.f_Burkholderiales_noname)	Diabetic nephropathy	Weighted mode	12	0.921727	0.9890(0.7968-1.2275)
Gut microbiota abundance (k_Bacteria.p_Proteobacteria.c_Betaproteobacteria.o_Burkholderiales.f_Burkholderiales_noname)	Diabetic nephropathy	Constrained maximum likelihood	12	0.183401	0.9158(0.8046-1.0425)
Gut microbiota abundance (k_Bacteria.p_Proteobacteria.c_Betaproteobacteria.o_Burkholderiales.f_Burkholderiales_noname)	Diabetic neuropathy	Inverse variance weighted	12	0.58186	0.9647(0.8487-1.0965)
Gut microbiota abundance (k_Bacteria.p_Proteobacteria.c_Betaproteobacteria.o_Burkholderiales.f_Burkholderiales_noname)	Diabetic neuropathy	MR Egger	12	0.320725	1.4535(0.7207-2.9316)
Gut microbiota abundance (k_Bacteria.p_Proteobacteria.c_Betaproteobacteria.o_Burkholderiales.f_Burkholderiales_noname)	Diabetic neuropathy	Weighted median	12	0.304351	0.9146(0.7713-1.0845)
Gut microbiota abundance (k_Bacteria.p_Proteobacteria.c_Betaproteobacteria.o_Burkholderiales.f_Burkholderiales_noname)	Diabetic neuropathy	Weighted mode	12	0.367812	0.8712(0.6533-1.1617)
Gut microbiota abundance (k_Bacteria.p_Proteobacteria.c_Betaproteobacteria.o_Burkholderiales.f_Burkholderiales_noname)	Diabetic neuropathy	Constrained maximum likelihood	12	0.603525	0.9630(0.8351-1.1104)
Gut microbiota abundance (k_Bacteria.p_Proteobacteria.c_Betaproteobacteria.o_Burkholderiales.f_Burkholderiales_noname)	Diabetic retinopathy	Inverse variance weighted	12	0.0954707	0.9351(0.8642-1.0119)
Gut microbiota abundance (k_Bacteria.p_Proteobacteria.c_Betaproteobacteria.o_Burkholderiales.f_Burkholderiales_noname)	Diabetic retinopathy	MR Egger	12	0.467928	0.8415(0.5375-1.3175)
Gut microbiota abundance (k_Bacteria.p_Proteobacteria.c_Betaproteobacteria.o_Burkholderiales.f_Burkholderiales_noname)	Diabetic retinopathy	Weighted median	12	0.666421	0.9788(0.8880-1.0789)
Gut microbiota abundance (k_Bacteria.p_Proteobacteria.c_Betaproteobacteria.o_Burkholderiales.f_Burkholderiales_noname)	Diabetic retinopathy	Weighted mode	12	0.81775	0.9812(0.8384-1.1484)
Gut microbiota abundance (k_Bacteria.p_Proteobacteria.c_Betaproteobacteria.o_Burkholderiales.f_Burkholderiales_noname)	Diabetic retinopathy	Constrained maximum likelihood	12	0.174651	0.9415(0.8630-1.0271)
Gut microbiota abundance (k_Bacteria.p_Proteobacteria.c_Betaproteobacteria.o_Burkholderiales)	Charcot foot	Inverse variance weighted	14	0.820633	1.0539(0.6692-1.6598)
Gut microbiota abundance (k_Bacteria.p_Proteobacteria.c_Betaproteobacteria.o_Burkholderiales)	Charcot foot	MR Egger	14	0.230926	0.2966(0.0449-1.9584)
Gut microbiota abundance (k_Bacteria.p_Proteobacteria.c_Betaproteobacteria.o_Burkholderiales)	Charcot foot	Weighted median	14	0.506041	0.8104(0.4362-1.5058)
Gut microbiota abundance (k_Bacteria.p_Proteobacteria.c_Betaproteobacteria.o_Burkholderiales)	Charcot foot	Weighted mode	14	0.641468	0.8014(0.3225-1.9914)
Gut microbiota abundance (k_Bacteria.p_Proteobacteria.c_Betaproteobacteria.o_Burkholderiales)	Charcot foot	Constrained maximum likelihood	14	0.798558	1.0696(0.6380-1.7932)
Gut microbiota abundance (k_Bacteria.p_Proteobacteria.c_Betaproteobacteria.o_Burkholderiales)	Diabetic hypoglycemia	Inverse variance weighted	14	0.125754	1.0981(0.9741-1.2377)
Gut microbiota abundance (k_Bacteria.p_Proteobacteria.c_Betaproteobacteria.o_Burkholderiales)	Diabetic hypoglycemia	MR Egger	14	0.716127	1.0991(0.6682-1.8079)
Gut microbiota abundance (k_Bacteria.p_Proteobacteria.c_Betaproteobacteria.o_Burkholderiales)	Diabetic hypoglycemia	Weighted median	14	0.201777	1.1126(0.9445-1.3107)
Gut microbiota abundance (k_Bacteria.p_Proteobacteria.c_Betaproteobacteria.o_Burkholderiales)	Diabetic hypoglycemia	Weighted mode	14	0.213698	1.2073(0.9103-1.6013)
Gut microbiota abundance (k_Bacteria.p_Proteobacteria.c_Betaproteobacteria.o_Burkholderiales)	Diabetic hypoglycemia	Constrained maximum likelihood	14	0.147664	1.1062(0.9649-1.2682)
Gut microbiota abundance (k_Bacteria.p_Proteobacteria.c_Betaproteobacteria.o_Burkholderiales)	Diabetic ketoacidosis	Inverse variance weighted	14	0.175566	1.0837(0.9647-1.2174)
Gut microbiota abundance (k_Bacteria.p_Proteobacteria.c_Betaproteobacteria.o_Burkholderiales)	Diabetic ketoacidosis	MR Egger	14	0.404315	1.2378(0.7631-2.0076)
Gut microbiota abundance (k_Bacteria.p_Proteobacteria.c_Betaproteobacteria.o_Burkholderiales)	Diabetic ketoacidosis	Weighted median	14	0.658526	1.0361(0.8854-1.2123)
Gut microbiota abundance (k_Bacteria.p_Proteobacteria.c_Betaproteobacteria.o_Burkholderiales)	Diabetic ketoacidosis	Weighted mode	14	0.929166	0.9883(0.7669-1.2737)
Gut microbiota abundance (k_Bacteria.p_Proteobacteria.c_Betaproteobacteria.o_Burkholderiales)	Diabetic ketoacidosis	Constrained maximum likelihood	14	0.177827	1.0904(0.9614-1.2365)
Gut microbiota abundance (k_Bacteria.p_Proteobacteria.c_Betaproteobacteria.o_Burkholderiales)	Diabetic nephropathy	Inverse variance weighted	14	0.854054	0.9818(0.8075-1.1938)
Gut microbiota abundance (k_Bacteria.p_Proteobacteria.c_Betaproteobacteria.o_Burkholderiales)	Diabetic nephropathy	MR Egger	14	0.00664979	2.9402(1.5417-5.6072)
Gut microbiota abundance (k_Bacteria.p_Proteobacteria.c_Betaproteobacteria.o_Burkholderiales)	Diabetic nephropathy	Weighted median	14	0.327025	0.8969(0.7215-1.1149)
Gut microbiota abundance (k_Bacteria.p_Proteobacteria.c_Betaproteobacteria.o_Burkholderiales)	Diabetic nephropathy	Weighted mode	14	0.597133	0.9048(0.6302-1.2992)
Gut microbiota abundance (k_Bacteria.p_Proteobacteria.c_Betaproteobacteria.o_Burkholderiales)	Diabetic nephropathy	Constrained maximum likelihood	14	0.820658	0.9769(0.7979-1.1960)
Gut microbiota abundance (k_Bacteria.p_Proteobacteria.c_Betaproteobacteria.o_Burkholderiales)	Diabetic neuropathy	Inverse variance weighted	14	0.0900746	1.1780(0.9747-1.4236)
Gut microbiota abundance (k_Bacteria.p_Proteobacteria.c_Betaproteobacteria.o_Burkholderiales)	Diabetic neuropathy	MR Egger	14	0.47088	1.3490(0.6134-2.9667)
Gut microbiota abundance (k_Bacteria.p_Proteobacteria.c_Betaproteobacteria.o_Burkholderiales)	Diabetic neuropathy	Weighted median	14	0.183821	1.1978(0.9179-1.5632)
Gut microbiota abundance (k_Bacteria.p_Proteobacteria.c_Betaproteobacteria.o_Burkholderiales)	Diabetic neuropathy	Weighted mode	14	0.238065	1.3348(0.8446-2.1094)
Gut microbiota abundance (k_Bacteria.p_Proteobacteria.c_Betaproteobacteria.o_Burkholderiales)	Diabetic neuropathy	Constrained maximum likelihood	14	0.0995308	1.1947(0.9668-1.4764)
Gut microbiota abundance (k_Bacteria.p_Proteobacteria.c_Betaproteobacteria.o_Burkholderiales)	Diabetic retinopathy	Inverse variance weighted	14	0.927069	0.9954(0.9010-1.0995)
Gut microbiota abundance (k_Bacteria.p_Proteobacteria.c_Betaproteobacteria.o_Burkholderiales)	Diabetic retinopathy	MR Egger	14	0.884086	1.0319(0.6822-1.5610)
Gut microbiota abundance (k_Bacteria.p_Proteobacteria.c_Betaproteobacteria.o_Burkholderiales)	Diabetic retinopathy	Weighted median	14	0.772871	1.0203(0.8902-1.1693)
Gut microbiota abundance (k_Bacteria.p_Proteobacteria.c_Betaproteobacteria.o_Burkholderiales)	Diabetic retinopathy	Weighted mode	14	0.704418	1.0434(0.8419-1.2931)
Gut microbiota abundance (k_Bacteria.p_Proteobacteria.c_Betaproteobacteria.o_Burkholderiales)	Diabetic retinopathy	Constrained maximum likelihood	14	0.968792	1.0022(0.8982-1.1182)
Gut microbiota abundance (k_Bacteria.p_Proteobacteria.c_Betaproteobacteria)	Charcot foot	Inverse variance weighted	13	0.961523	0.9886(0.6195-1.5774)
Gut microbiota abundance (k_Bacteria.p_Proteobacteria.c_Betaproteobacteria)	Charcot foot	MR Egger	13	0.337215	0.3612(0.0494-2.6399)
Gut microbiota abundance (k_Bacteria.p_Proteobacteria.c_Betaproteobacteria)	Charcot foot	Weighted median	13	0.494673	0.7989(0.4194-1.5217)
Gut microbiota abundance (k_Bacteria.p_Proteobacteria.c_Betaproteobacteria)	Charcot foot	Weighted mode	13	0.59109	0.7692(0.3029-1.9533)
Gut microbiota abundance (k_Bacteria.p_Proteobacteria.c_Betaproteobacteria)	Charcot foot	Constrained maximum likelihood	13	0.967598	0.9894(0.5912-1.6558)
Gut microbiota abundance (k_Bacteria.p_Proteobacteria.c_Betaproteobacteria)	Diabetic hypoglycemia	Inverse variance weighted	13	0.248391	1.0752(0.9506-1.2162)
Gut microbiota abundance (k_Bacteria.p_Proteobacteria.c_Betaproteobacteria)	Diabetic hypoglycemia	MR Egger	13	0.476354	1.2180(0.7210-2.0575)
Gut microbiota abundance (k_Bacteria.p_Proteobacteria.c_Betaproteobacteria)	Diabetic hypoglycemia	Weighted median	13	0.318949	1.0925(0.9180-1.3001)
Gut microbiota abundance (k_Bacteria.p_Proteobacteria.c_Betaproteobacteria)	Diabetic hypoglycemia	Weighted mode	13	0.266161	1.2072(0.8797-1.6564)
Gut microbiota abundance (k_Bacteria.p_Proteobacteria.c_Betaproteobacteria)	Diabetic hypoglycemia	Constrained maximum likelihood	13	0.273184	1.0758(0.9440-1.2261)
Gut microbiota abundance (k_Bacteria.p_Proteobacteria.c_Betaproteobacteria)	Diabetic ketoacidosis	Inverse variance weighted	13	0.265911	1.0703(0.9495-1.2065)
Gut microbiota abundance (k_Bacteria.p_Proteobacteria.c_Betaproteobacteria)	Diabetic ketoacidosis	MR Egger	13	0.289466	1.3358(0.8022-2.2244)
Gut microbiota abundance (k_Bacteria.p_Proteobacteria.c_Betaproteobacteria)	Diabetic ketoacidosis	Weighted median	13	0.741675	1.0266(0.8781-1.2003)
Gut microbiota abundance (k_Bacteria.p_Proteobacteria.c_Betaproteobacteria)	Diabetic ketoacidosis	Weighted mode	13	0.922947	0.9874(0.7683-1.2690)
Gut microbiota abundance (k_Bacteria.p_Proteobacteria.c_Betaproteobacteria)	Diabetic ketoacidosis	Constrained maximum likelihood	13	0.300952	1.0683(0.9426-1.2108)
Gut microbiota abundance (k_Bacteria.p_Proteobacteria.c_Betaproteobacteria)	Diabetic nephropathy	Inverse variance weighted	13	0.81857	1.0215(0.8519-1.2248)
Gut microbiota abundance (k_Bacteria.p_Proteobacteria.c_Betaproteobacteria)	Diabetic nephropathy	MR Egger	13	0.0135165	2.7701(1.4035-5.4673)
Gut microbiota abundance (k_Bacteria.p_Proteobacteria.c_Betaproteobacteria)	Diabetic nephropathy	Weighted median	13	0.318609	0.8932(0.7154-1.1152)
Gut microbiota abundance (k_Bacteria.p_Proteobacteria.c_Betaproteobacteria)	Diabetic nephropathy	Weighted mode	13	0.424479	0.8591(0.5994-1.2313)
Gut microbiota abundance (k_Bacteria.p_Proteobacteria.c_Betaproteobacteria)	Diabetic nephropathy	Constrained maximum likelihood	13	0.968031	0.9963(0.8320-1.1931)
Gut microbiota abundance (k_Bacteria.p_Proteobacteria.c_Betaproteobacteria)	Diabetic neuropathy	Inverse variance weighted	13	0.0940239	1.1811(0.9720-1.4352)
Gut microbiota abundance (k_Bacteria.p_Proteobacteria.c_Betaproteobacteria)	Diabetic neuropathy	MR Egger	13	0.473264	1.3697(0.5971-3.1418)
Gut microbiota abundance (k_Bacteria.p_Proteobacteria.c_Betaproteobacteria)	Diabetic neuropathy	Weighted median	13	0.203574	1.1883(0.9108-1.5505)
Gut microbiota abundance (k_Bacteria.p_Proteobacteria.c_Betaproteobacteria)	Diabetic neuropathy	Weighted mode	13	0.319994	1.2737(0.8064-2.0117)
Gut microbiota abundance (k_Bacteria.p_Proteobacteria.c_Betaproteobacteria)	Diabetic neuropathy	Constrained maximum likelihood	13	0.114368	1.1851(0.9598-1.4632)
Gut microbiota abundance (k_Bacteria.p_Proteobacteria.c_Betaproteobacteria)	Diabetic retinopathy	Inverse variance weighted	13	0.700554	0.9801(0.8847-1.0858)
Gut microbiota abundance (k_Bacteria.p_Proteobacteria.c_Betaproteobacteria)	Diabetic retinopathy	MR Egger	13	0.627694	1.1174(0.7225-1.7281)
Gut microbiota abundance (k_Bacteria.p_Proteobacteria.c_Betaproteobacteria)	Diabetic retinopathy	Weighted median	13	0.95334	1.0042(0.8719-1.1567)
Gut microbiota abundance (k_Bacteria.p_Proteobacteria.c_Betaproteobacteria)	Diabetic retinopathy	Weighted mode	13	0.752712	1.0373(0.8301-1.2962)
Gut microbiota abundance (k_Bacteria.p_Proteobacteria.c_Betaproteobacteria)	Diabetic retinopathy	Constrained maximum likelihood	13	0.745627	0.9817(0.8782-1.0974)
Gut microbiota abundance (k_Bacteria.p_Proteobacteria)	Charcot foot	Inverse variance weighted	10	0.435094	0.7916(0.4403-1.4235)
Gut microbiota abundance (k_Bacteria.p_Proteobacteria)	Charcot foot	MR Egger	10	0.817736	0.7608(0.0802-7.2150)
Gut microbiota abundance (k_Bacteria.p_Proteobacteria)	Charcot foot	Weighted median	10	0.0774981	0.5256(0.2573-1.0735)
Gut microbiota abundance (k_Bacteria.p_Proteobacteria)	Charcot foot	Weighted mode	10	0.129547	0.4510(0.1770-1.1492)
Gut microbiota abundance (k_Bacteria.p_Proteobacteria)	Charcot foot	Constrained maximum likelihood	10	0.366751	0.7650(0.4276-1.3687)
Gut microbiota abundance (k_Bacteria.p_Proteobacteria)	Diabetic hypoglycemia	Inverse variance weighted	10	0.290786	1.0728(0.9417-1.2221)
Gut microbiota abundance (k_Bacteria.p_Proteobacteria)	Diabetic hypoglycemia	MR Egger	10	0.646447	0.8895(0.5494-1.4400)
Gut microbiota abundance (k_Bacteria.p_Proteobacteria)	Diabetic hypoglycemia	Weighted median	10	0.302172	1.0958(0.9210-1.3039)
Gut microbiota abundance (k_Bacteria.p_Proteobacteria)	Diabetic hypoglycemia	Weighted mode	10	0.53086	1.0816(0.8543-1.3695)
Gut microbiota abundance (k_Bacteria.p_Proteobacteria)	Diabetic hypoglycemia	Constrained maximum likelihood	10	0.378538	1.0684(0.9221-1.2378)
Gut microbiota abundance (k_Bacteria.p_Proteobacteria)	Diabetic ketoacidosis	Inverse variance weighted	10	0.784538	0.9830(0.8695-1.1114)
Gut microbiota abundance (k_Bacteria.p_Proteobacteria)	Diabetic ketoacidosis	MR Egger	10	0.674182	0.9058(0.5809-1.4126)
Gut microbiota abundance (k_Bacteria.p_Proteobacteria)	Diabetic ketoacidosis	Weighted median	10	0.553304	0.9529(0.8123-1.1177)
Gut microbiota abundance (k_Bacteria.p_Proteobacteria)	Diabetic ketoacidosis	Weighted mode	10	0.577722	0.9409(0.7653-1.1569)
Gut microbiota abundance (k_Bacteria.p_Proteobacteria)	Diabetic ketoacidosis	Constrained maximum likelihood	10	0.74515	0.9783(0.8572-1.1166)
Gut microbiota abundance (k_Bacteria.p_Proteobacteria)	Diabetic nephropathy	Inverse variance weighted	10	0.719443	1.0306(0.8743-1.2149)
Gut microbiota abundance (k_Bacteria.p_Proteobacteria)	Diabetic nephropathy	MR Egger	10	0.735323	1.1121(0.6135-2.0159)
Gut microbiota abundance (k_Bacteria.p_Proteobacteria)	Diabetic nephropathy	Weighted median	10	0.96369	0.9950(0.8030-1.2331)
Gut microbiota abundance (k_Bacteria.p_Proteobacteria)	Diabetic nephropathy	Weighted mode	10	0.638782	0.9273(0.6839-1.2574)
Gut microbiota abundance (k_Bacteria.p_Proteobacteria)	Diabetic nephropathy	Constrained maximum likelihood	10	0.801111	1.0233(0.8554-1.2242)
Gut microbiota abundance (k_Bacteria.p_Proteobacteria)	Diabetic neuropathy	Inverse variance weighted	10	0.989922	0.9987(0.8169-1.2210)
Gut microbiota abundance (k_Bacteria.p_Proteobacteria)	Diabetic neuropathy	MR Egger	10	0.515698	1.2873(0.6217-2.6654)
Gut microbiota abundance (k_Bacteria.p_Proteobacteria)	Diabetic neuropathy	Weighted median	10	0.92091	0.9870(0.7620-1.2784)
Gut microbiota abundance (k_Bacteria.p_Proteobacteria)	Diabetic neuropathy	Weighted mode	10	0.921545	0.9808(0.6742-1.4269)
Gut microbiota abundance (k_Bacteria.p_Proteobacteria)	Diabetic neuropathy	Constrained maximum likelihood	10	0.957092	0.9939(0.7949-1.2427)
Gut microbiota abundance (k_Bacteria.p_Proteobacteria)	Diabetic retinopathy	Inverse variance weighted	10	0.746301	1.0175(0.9160-1.1302)
Gut microbiota abundance (k_Bacteria.p_Proteobacteria)	Diabetic retinopathy	MR Egger	10	0.432332	0.8519(0.5826-1.2457)
Gut microbiota abundance (k_Bacteria.p_Proteobacteria)	Diabetic retinopathy	Weighted median	10	0.930357	1.0064(0.8713-1.1625)
Gut microbiota abundance (k_Bacteria.p_Proteobacteria)	Diabetic retinopathy	Weighted mode	10	0.848397	0.9805(0.8062-1.1925)
Gut microbiota abundance (k_Bacteria.p_Proteobacteria)	Diabetic retinopathy	Constrained maximum likelihood	10	0.844312	1.0120(0.8981-1.1404)
Gut microbiota abundance (k_Bacteria.p_Firmicutes.c_Negativicutes.o_Selenomonadales.f_Veillonellaceae.g_Veillonella.s_Veillonella_unclassified)	Charcot foot	Inverse variance weighted	10	0.624786	0.9201(0.6589-1.2848)
Gut microbiota abundance (k_Bacteria.p_Firmicutes.c_Negativicutes.o_Selenomonadales.f_Veillonellaceae.g_Veillonella.s_Veillonella_unclassified)	Charcot foot	MR Egger	10	0.332503	0.5065(0.1391-1.8448)
Gut microbiota abundance (k_Bacteria.p_Firmicutes.c_Negativicutes.o_Selenomonadales.f_Veillonellaceae.g_Veillonella.s_Veillonella_unclassified)	Charcot foot	Weighted median	10	0.800149	0.9479(0.6264-1.4345)
Gut microbiota abundance (k_Bacteria.p_Firmicutes.c_Negativicutes.o_Selenomonadales.f_Veillonellaceae.g_Veillonella.s_Veillonella_unclassified)	Charcot foot	Weighted mode	10	0.900638	1.0415(0.5602-1.9360)
Gut microbiota abundance (k_Bacteria.p_Firmicutes.c_Negativicutes.o_Selenomonadales.f_Veillonellaceae.g_Veillonella.s_Veillonella_unclassified)	Charcot foot	Constrained maximum likelihood	10	0.563168	0.9003(0.6305-1.2855)
Gut microbiota abundance (k_Bacteria.p_Firmicutes.c_Negativicutes.o_Selenomonadales.f_Veillonellaceae.g_Veillonella.s_Veillonella_unclassified)	Diabetic hypoglycemia	Inverse variance weighted (multiplicative random effects)	10	0.168301	0.9181(0.8130-1.0368)
Gut microbiota abundance (k_Bacteria.p_Firmicutes.c_Negativicutes.o_Selenomonadales.f_Veillonellaceae.g_Veillonella.s_Veillonella_unclassified)	Diabetic hypoglycemia	MR Egger	10	0.0116219	0.5611(0.3962-0.7947)
Gut microbiota abundance (k_Bacteria.p_Firmicutes.c_Negativicutes.o_Selenomonadales.f_Veillonellaceae.g_Veillonella.s_Veillonella_unclassified)	Diabetic hypoglycemia	Weighted median	10	0.181085	0.9244(0.8239-1.0372)
Gut microbiota abundance (k_Bacteria.p_Firmicutes.c_Negativicutes.o_Selenomonadales.f_Veillonellaceae.g_Veillonella.s_Veillonella_unclassified)	Diabetic hypoglycemia	Weighted mode	10	0.416625	0.9210(0.7620-1.1131)
Gut microbiota abundance (k_Bacteria.p_Firmicutes.c_Negativicutes.o_Selenomonadales.f_Veillonellaceae.g_Veillonella.s_Veillonella_unclassified)	Diabetic hypoglycemia	Constrained maximum likelihood	10	0.344277	0.9415(0.8308-1.0668)
Gut microbiota abundance (k_Bacteria.p_Firmicutes.c_Negativicutes.o_Selenomonadales.f_Veillonellaceae.g_Veillonella.s_Veillonella_unclassified)	Diabetic ketoacidosis	Inverse variance weighted (multiplicative random effects)	10	0.732287	1.0198(0.9114-1.1410)
Gut microbiota abundance (k_Bacteria.p_Firmicutes.c_Negativicutes.o_Selenomonadales.f_Veillonellaceae.g_Veillonella.s_Veillonella_unclassified)	Diabetic ketoacidosis	MR Egger	10	0.242167	0.7681(0.5100-1.1567)
Gut microbiota abundance (k_Bacteria.p_Firmicutes.c_Negativicutes.o_Selenomonadales.f_Veillonellaceae.g_Veillonella.s_Veillonella_unclassified)	Diabetic ketoacidosis	Weighted median	10	0.632268	1.0286(0.9165-1.1543)
Gut microbiota abundance (k_Bacteria.p_Firmicutes.c_Negativicutes.o_Selenomonadales.f_Veillonellaceae.g_Veillonella.s_Veillonella_unclassified)	Diabetic ketoacidosis	Weighted mode	10	0.674759	1.0518(0.8370-1.3218)
Gut microbiota abundance (k_Bacteria.p_Firmicutes.c_Negativicutes.o_Selenomonadales.f_Veillonellaceae.g_Veillonella.s_Veillonella_unclassified)	Diabetic ketoacidosis	Constrained maximum likelihood	10	0.815999	1.0127(0.9107-1.1261)
Gut microbiota abundance (k_Bacteria.p_Firmicutes.c_Negativicutes.o_Selenomonadales.f_Veillonellaceae.g_Veillonella.s_Veillonella_unclassified)	Diabetic nephropathy	Inverse variance weighted	10	0.248341	0.9283(0.8182-1.0533)
Gut microbiota abundance (k_Bacteria.p_Firmicutes.c_Negativicutes.o_Selenomonadales.f_Veillonellaceae.g_Veillonella.s_Veillonella_unclassified)	Diabetic nephropathy	MR Egger	10	0.113686	0.6626(0.4207-1.0436)
Gut microbiota abundance (k_Bacteria.p_Firmicutes.c_Negativicutes.o_Selenomonadales.f_Veillonellaceae.g_Veillonella.s_Veillonella_unclassified)	Diabetic nephropathy	Weighted median	10	0.0670396	0.8742(0.7570-1.0095)
Gut microbiota abundance (k_Bacteria.p_Firmicutes.c_Negativicutes.o_Selenomonadales.f_Veillonellaceae.g_Veillonella.s_Veillonella_unclassified)	Diabetic nephropathy	Weighted mode	10	0.229814	0.8678(0.6994-1.0768)
Gut microbiota abundance (k_Bacteria.p_Firmicutes.c_Negativicutes.o_Selenomonadales.f_Veillonellaceae.g_Veillonella.s_Veillonella_unclassified)	Diabetic nephropathy	Constrained maximum likelihood	10	0.18824	0.9067(0.7837-1.0491)
Gut microbiota abundance (k_Bacteria.p_Firmicutes.c_Negativicutes.o_Selenomonadales.f_Veillonellaceae.g_Veillonella.s_Veillonella_unclassified)	Diabetic neuropathy	Inverse variance weighted	10	0.75112	0.9805(0.8685-1.1071)
Gut microbiota abundance (k_Bacteria.p_Firmicutes.c_Negativicutes.o_Selenomonadales.f_Veillonellaceae.g_Veillonella.s_Veillonella_unclassified)	Diabetic neuropathy	MR Egger	10	0.159614	0.6916(0.4340-1.1023)
Gut microbiota abundance (k_Bacteria.p_Firmicutes.c_Negativicutes.o_Selenomonadales.f_Veillonellaceae.g_Veillonella.s_Veillonella_unclassified)	Diabetic neuropathy	Weighted median	10	0.953934	0.9953(0.8494-1.1664)
Gut microbiota abundance (k_Bacteria.p_Firmicutes.c_Negativicutes.o_Selenomonadales.f_Veillonellaceae.g_Veillonella.s_Veillonella_unclassified)	Diabetic neuropathy	Weighted mode	10	0.984961	0.9975(0.7708-1.2908)
Gut microbiota abundance (k_Bacteria.p_Firmicutes.c_Negativicutes.o_Selenomonadales.f_Veillonellaceae.g_Veillonella.s_Veillonella_unclassified)	Diabetic neuropathy	Constrained maximum likelihood	10	0.766353	0.9801(0.8587-1.1188)
Gut microbiota abundance (k_Bacteria.p_Firmicutes.c_Negativicutes.o_Selenomonadales.f_Veillonellaceae.g_Veillonella.s_Veillonella_unclassified)	Diabetic retinopathy	Inverse variance weighted (multiplicative random effects)	10	0.676127	0.9815(0.8991-1.0715)
Gut microbiota abundance (k_Bacteria.p_Firmicutes.c_Negativicutes.o_Selenomonadales.f_Veillonellaceae.g_Veillonella.s_Veillonella_unclassified)	Diabetic retinopathy	MR Egger	10	0.243454	0.8091(0.5818-1.1252)
Gut microbiota abundance (k_Bacteria.p_Firmicutes.c_Negativicutes.o_Selenomonadales.f_Veillonellaceae.g_Veillonella.s_Veillonella_unclassified)	Diabetic retinopathy	Weighted median	10	0.849404	1.0086(0.9232-1.1019)
Gut microbiota abundance (k_Bacteria.p_Firmicutes.c_Negativicutes.o_Selenomonadales.f_Veillonellaceae.g_Veillonella.s_Veillonella_unclassified)	Diabetic retinopathy	Weighted mode	10	0.6286	1.0341(0.9069-1.1791)
Gut microbiota abundance (k_Bacteria.p_Firmicutes.c_Negativicutes.o_Selenomonadales.f_Veillonellaceae.g_Veillonella.s_Veillonella_unclassified)	Diabetic retinopathy	Constrained maximum likelihood	10	0.81015	1.0106(0.9270-1.1018)
Gut microbiota abundance (k_Bacteria.p_Firmicutes.c_Negativicutes.o_Selenomonadales.f_Veillonellaceae.g_Veillonella)	Charcot foot	Inverse variance weighted	7	0.93034	0.9850(0.7019-1.3823)
Gut microbiota abundance (k_Bacteria.p_Firmicutes.c_Negativicutes.o_Selenomonadales.f_Veillonellaceae.g_Veillonella)	Charcot foot	MR Egger	7	0.970046	1.0283(0.2568-4.1185)
Gut microbiota abundance (k_Bacteria.p_Firmicutes.c_Negativicutes.o_Selenomonadales.f_Veillonellaceae.g_Veillonella)	Charcot foot	Weighted median	7	0.929841	1.0203(0.6525-1.5955)
Gut microbiota abundance (k_Bacteria.p_Firmicutes.c_Negativicutes.o_Selenomonadales.f_Veillonellaceae.g_Veillonella)	Charcot foot	Weighted mode	7	0.620478	1.1889(0.6208-2.2768)
Gut microbiota abundance (k_Bacteria.p_Firmicutes.c_Negativicutes.o_Selenomonadales.f_Veillonellaceae.g_Veillonella)	Charcot foot	Constrained maximum likelihood	7	0.822195	0.9626(0.6901-1.3426)
Gut microbiota abundance (k_Bacteria.p_Firmicutes.c_Negativicutes.o_Selenomonadales.f_Veillonellaceae.g_Veillonella)	Diabetic hypoglycemia	Inverse variance weighted	7	0.0490388	0.8859(0.7851-0.9995)
Gut microbiota abundance (k_Bacteria.p_Firmicutes.c_Negativicutes.o_Selenomonadales.f_Veillonellaceae.g_Veillonella)	Diabetic hypoglycemia	MR Egger	7	0.28869	0.7328(0.4386-1.2246)
Gut microbiota abundance (k_Bacteria.p_Firmicutes.c_Negativicutes.o_Selenomonadales.f_Veillonellaceae.g_Veillonella)	Diabetic hypoglycemia	Weighted median	7	0.435097	0.9515(0.8399-1.0780)
Gut microbiota abundance (k_Bacteria.p_Firmicutes.c_Negativicutes.o_Selenomonadales.f_Veillonellaceae.g_Veillonella)	Diabetic hypoglycemia	Weighted mode	7	0.750451	0.9733(0.8297-1.1416)
Gut microbiota abundance (k_Bacteria.p_Firmicutes.c_Negativicutes.o_Selenomonadales.f_Veillonellaceae.g_Veillonella)	Diabetic hypoglycemia	Constrained maximum likelihood	7	0.123688	0.9083(0.8036-1.0266)
Gut microbiota abundance (k_Bacteria.p_Firmicutes.c_Negativicutes.o_Selenomonadales.f_Veillonellaceae.g_Veillonella)	Diabetic ketoacidosis	Inverse variance weighted (multiplicative random effects)	7	0.128376	0.8859(0.7579-1.0356)
Gut microbiota abundance (k_Bacteria.p_Firmicutes.c_Negativicutes.o_Selenomonadales.f_Veillonellaceae.g_Veillonella)	Diabetic ketoacidosis	MR Egger	7	0.41081	0.7326(0.3712-1.4458)
Gut microbiota abundance (k_Bacteria.p_Firmicutes.c_Negativicutes.o_Selenomonadales.f_Veillonellaceae.g_Veillonella)	Diabetic ketoacidosis	Weighted median	7	0.0128396	0.8324(0.7204-0.9618)
Gut microbiota abundance (k_Bacteria.p_Firmicutes.c_Negativicutes.o_Selenomonadales.f_Veillonellaceae.g_Veillonella)	Diabetic ketoacidosis	Weighted mode	7	0.152334	0.7921(0.5994-1.0467)
Gut microbiota abundance (k_Bacteria.p_Firmicutes.c_Negativicutes.o_Selenomonadales.f_Veillonellaceae.g_Veillonella)	Diabetic ketoacidosis	Constrained maximum likelihood	7	0.123889	0.8963(0.7795-1.0304)
Gut microbiota abundance (k_Bacteria.p_Firmicutes.c_Negativicutes.o_Selenomonadales.f_Veillonellaceae.g_Veillonella)	Diabetic nephropathy	Inverse variance weighted	7	0.0882043	0.9040(0.8049-1.0152)
Gut microbiota abundance (k_Bacteria.p_Firmicutes.c_Negativicutes.o_Selenomonadales.f_Veillonellaceae.g_Veillonella)	Diabetic nephropathy	MR Egger	7	0.242756	0.7254(0.4511-1.1667)
Gut microbiota abundance (k_Bacteria.p_Firmicutes.c_Negativicutes.o_Selenomonadales.f_Veillonellaceae.g_Veillonella)	Diabetic nephropathy	Weighted median	7	0.148263	0.8924(0.7648-1.0413)
Gut microbiota abundance (k_Bacteria.p_Firmicutes.c_Negativicutes.o_Selenomonadales.f_Veillonellaceae.g_Veillonella)	Diabetic nephropathy	Weighted mode	7	0.405754	0.9028(0.7214-1.1297)
Gut microbiota abundance (k_Bacteria.p_Firmicutes.c_Negativicutes.o_Selenomonadales.f_Veillonellaceae.g_Veillonella)	Diabetic nephropathy	Constrained maximum likelihood	7	0.0640598	0.8968(0.7991-1.0064)
Gut microbiota abundance (k_Bacteria.p_Firmicutes.c_Negativicutes.o_Selenomonadales.f_Veillonellaceae.g_Veillonella)	Diabetic neuropathy	Inverse variance weighted	7	0.739427	0.9762(0.8472-1.1249)
Gut microbiota abundance (k_Bacteria.p_Firmicutes.c_Negativicutes.o_Selenomonadales.f_Veillonellaceae.g_Veillonella)	Diabetic neuropathy	MR Egger	7	0.478919	0.7949(0.4414-1.4315)
Gut microbiota abundance (k_Bacteria.p_Firmicutes.c_Negativicutes.o_Selenomonadales.f_Veillonellaceae.g_Veillonella)	Diabetic neuropathy	Weighted median	7	0.882343	0.9850(0.8066-1.2029)
Gut microbiota abundance (k_Bacteria.p_Firmicutes.c_Negativicutes.o_Selenomonadales.f_Veillonellaceae.g_Veillonella)	Diabetic neuropathy	Weighted mode	7	0.989131	1.0022(0.7384-1.3602)
Gut microbiota abundance (k_Bacteria.p_Firmicutes.c_Negativicutes.o_Selenomonadales.f_Veillonellaceae.g_Veillonella)	Diabetic neuropathy	Constrained maximum likelihood	7	0.687932	0.9701(0.8367-1.1249)
Gut microbiota abundance (k_Bacteria.p_Firmicutes.c_Negativicutes.o_Selenomonadales.f_Veillonellaceae.g_Veillonella)	Diabetic retinopathy	Inverse variance weighted (multiplicative random effects)	7	0.251498	0.9337(0.8305-1.0498)
Gut microbiota abundance (k_Bacteria.p_Firmicutes.c_Negativicutes.o_Selenomonadales.f_Veillonellaceae.g_Veillonella)	Diabetic retinopathy	MR Egger	7	0.0677629	0.6311(0.4280-0.9305)
Gut microbiota abundance (k_Bacteria.p_Firmicutes.c_Negativicutes.o_Selenomonadales.f_Veillonellaceae.g_Veillonella)	Diabetic retinopathy	Weighted median	7	0.353393	0.9488(0.8492-1.0602)
Gut microbiota abundance (k_Bacteria.p_Firmicutes.c_Negativicutes.o_Selenomonadales.f_Veillonellaceae.g_Veillonella)	Diabetic retinopathy	Weighted mode	7	0.467875	0.9375(0.7964-1.1037)
Gut microbiota abundance (k_Bacteria.p_Firmicutes.c_Negativicutes.o_Selenomonadales.f_Veillonellaceae.g_Veillonella)	Diabetic retinopathy	Constrained maximum likelihood	7	0.388751	0.9541(0.8573-1.0617)
Gut microbiota abundance (k_Bacteria.p_Firmicutes.c_Negativicutes.o_Selenomonadales.f_Veillonellaceae.g_Dialister.s_Dialister_invisus)	Charcot foot	Inverse variance weighted	6	0.725562	0.9229(0.5898-1.4443)
Gut microbiota abundance (k_Bacteria.p_Firmicutes.c_Negativicutes.o_Selenomonadales.f_Veillonellaceae.g_Dialister.s_Dialister_invisus)	Charcot foot	MR Egger	6	0.952754	0.9357(0.1186-7.3799)
Gut microbiota abundance (k_Bacteria.p_Firmicutes.c_Negativicutes.o_Selenomonadales.f_Veillonellaceae.g_Dialister.s_Dialister_invisus)	Charcot foot	Weighted median	6	0.70598	0.8931(0.4965-1.6066)
Gut microbiota abundance (k_Bacteria.p_Firmicutes.c_Negativicutes.o_Selenomonadales.f_Veillonellaceae.g_Dialister.s_Dialister_invisus)	Charcot foot	Weighted mode	6	0.765776	0.8765(0.3856-1.9923)
Gut microbiota abundance (k_Bacteria.p_Firmicutes.c_Negativicutes.o_Selenomonadales.f_Veillonellaceae.g_Dialister.s_Dialister_invisus)	Charcot foot	Constrained maximum likelihood	6	0.780082	0.9360(0.5883-1.4891)
Gut microbiota abundance (k_Bacteria.p_Firmicutes.c_Negativicutes.o_Selenomonadales.f_Veillonellaceae.g_Dialister.s_Dialister_invisus)	Diabetic hypoglycemia	Inverse variance weighted	6	0.577278	1.0342(0.9189-1.1638)
Gut microbiota abundance (k_Bacteria.p_Firmicutes.c_Negativicutes.o_Selenomonadales.f_Veillonellaceae.g_Dialister.s_Dialister_invisus)	Diabetic hypoglycemia	MR Egger	6	0.927003	1.0276(0.5951-1.7743)
Gut microbiota abundance (k_Bacteria.p_Firmicutes.c_Negativicutes.o_Selenomonadales.f_Veillonellaceae.g_Dialister.s_Dialister_invisus)	Diabetic hypoglycemia	Weighted median	6	0.754513	1.0246(0.8796-1.1936)
Gut microbiota abundance (k_Bacteria.p_Firmicutes.c_Negativicutes.o_Selenomonadales.f_Veillonellaceae.g_Dialister.s_Dialister_invisus)	Diabetic hypoglycemia	Weighted mode	6	0.967529	0.9953(0.8019-1.2353)
Gut microbiota abundance (k_Bacteria.p_Firmicutes.c_Negativicutes.o_Selenomonadales.f_Veillonellaceae.g_Dialister.s_Dialister_invisus)	Diabetic hypoglycemia	Constrained maximum likelihood	6	0.565682	1.0363(0.9175-1.1705)
Gut microbiota abundance (k_Bacteria.p_Firmicutes.c_Negativicutes.o_Selenomonadales.f_Veillonellaceae.g_Dialister.s_Dialister_invisus)	Diabetic ketoacidosis	Inverse variance weighted	6	0.1572	1.0865(0.9685-1.2189)
Gut microbiota abundance (k_Bacteria.p_Firmicutes.c_Negativicutes.o_Selenomonadales.f_Veillonellaceae.g_Dialister.s_Dialister_invisus)	Diabetic ketoacidosis	MR Egger	6	0.821447	1.0676(0.6269-1.8183)
Gut microbiota abundance (k_Bacteria.p_Firmicutes.c_Negativicutes.o_Selenomonadales.f_Veillonellaceae.g_Dialister.s_Dialister_invisus)	Diabetic ketoacidosis	Weighted median	6	0.566839	1.0431(0.9029-1.2050)
Gut microbiota abundance (k_Bacteria.p_Firmicutes.c_Negativicutes.o_Selenomonadales.f_Veillonellaceae.g_Dialister.s_Dialister_invisus)	Diabetic ketoacidosis	Weighted mode	6	0.87769	1.0169(0.8304-1.2453)
Gut microbiota abundance (k_Bacteria.p_Firmicutes.c_Negativicutes.o_Selenomonadales.f_Veillonellaceae.g_Dialister.s_Dialister_invisus)	Diabetic ketoacidosis	Constrained maximum likelihood	6	0.167191	1.0883(0.9652-1.2273)
Gut microbiota abundance (k_Bacteria.p_Firmicutes.c_Negativicutes.o_Selenomonadales.f_Veillonellaceae.g_Dialister.s_Dialister_invisus)	Diabetic nephropathy	Inverse variance weighted	6	0.367497	1.0731(0.9204-1.2511)
Gut microbiota abundance (k_Bacteria.p_Firmicutes.c_Negativicutes.o_Selenomonadales.f_Veillonellaceae.g_Dialister.s_Dialister_invisus)	Diabetic nephropathy	MR Egger	6	0.621854	0.8245(0.4058-1.6751)
Gut microbiota abundance (k_Bacteria.p_Firmicutes.c_Negativicutes.o_Selenomonadales.f_Veillonellaceae.g_Dialister.s_Dialister_invisus)	Diabetic nephropathy	Weighted median	6	0.583668	1.0564(0.8681-1.2856)
Gut microbiota abundance (k_Bacteria.p_Firmicutes.c_Negativicutes.o_Selenomonadales.f_Veillonellaceae.g_Dialister.s_Dialister_invisus)	Diabetic nephropathy	Weighted mode	6	0.708759	1.0546(0.8105-1.3722)
Gut microbiota abundance (k_Bacteria.p_Firmicutes.c_Negativicutes.o_Selenomonadales.f_Veillonellaceae.g_Dialister.s_Dialister_invisus)	Diabetic nephropathy	Constrained maximum likelihood	6	0.390244	1.0742(0.9124-1.2648)
Gut microbiota abundance (k_Bacteria.p_Firmicutes.c_Negativicutes.o_Selenomonadales.f_Veillonellaceae.g_Dialister.s_Dialister_invisus)	Diabetic neuropathy	Inverse variance weighted (multiplicative random effects)	6	0.808337	1.0410(0.7526-1.4399)
Gut microbiota abundance (k_Bacteria.p_Firmicutes.c_Negativicutes.o_Selenomonadales.f_Veillonellaceae.g_Dialister.s_Dialister_invisus)	Diabetic neuropathy	MR Egger	6	0.0590718	0.2699(0.1012-0.7202)
Gut microbiota abundance (k_Bacteria.p_Firmicutes.c_Negativicutes.o_Selenomonadales.f_Veillonellaceae.g_Dialister.s_Dialister_invisus)	Diabetic neuropathy	Weighted median	6	0.11294	1.2484(0.9489-1.6426)
Gut microbiota abundance (k_Bacteria.p_Firmicutes.c_Negativicutes.o_Selenomonadales.f_Veillonellaceae.g_Dialister.s_Dialister_invisus)	Diabetic neuropathy	Weighted mode	6	0.199553	1.3065(0.9164-1.8627)
Gut microbiota abundance (k_Bacteria.p_Firmicutes.c_Negativicutes.o_Selenomonadales.f_Veillonellaceae.g_Dialister.s_Dialister_invisus)	Diabetic neuropathy	Constrained maximum likelihood	6	0.630437	1.0743(0.8022-1.4388)
Gut microbiota abundance (k_Bacteria.p_Firmicutes.c_Negativicutes.o_Selenomonadales.f_Veillonellaceae.g_Dialister.s_Dialister_invisus)	Diabetic retinopathy	Inverse variance weighted	6	0.90094	1.0062(0.9122-1.1099)
Gut microbiota abundance (k_Bacteria.p_Firmicutes.c_Negativicutes.o_Selenomonadales.f_Veillonellaceae.g_Dialister.s_Dialister_invisus)	Diabetic retinopathy	MR Egger	6	0.563878	0.8649(0.5500-1.3601)
Gut microbiota abundance (k_Bacteria.p_Firmicutes.c_Negativicutes.o_Selenomonadales.f_Veillonellaceae.g_Dialister.s_Dialister_invisus)	Diabetic retinopathy	Weighted median	6	0.921718	1.0062(0.8903-1.1371)
Gut microbiota abundance (k_Bacteria.p_Firmicutes.c_Negativicutes.o_Selenomonadales.f_Veillonellaceae.g_Dialister.s_Dialister_invisus)	Diabetic retinopathy	Weighted mode	6	0.949455	1.0060(0.8447-1.1980)
Gut microbiota abundance (k_Bacteria.p_Firmicutes.c_Negativicutes.o_Selenomonadales.f_Veillonellaceae.g_Dialister.s_Dialister_invisus)	Diabetic retinopathy	Constrained maximum likelihood	6	0.868858	1.0083(0.9138-1.1126)
Gut microbiota abundance (k_Bacteria.p_Firmicutes.c_Negativicutes.o_Selenomonadales.f_Veillonellaceae.g_Dialister)	Charcot foot	Inverse variance weighted	6	0.858746	1.0410(0.6691-1.6196)
Gut microbiota abundance (k_Bacteria.p_Firmicutes.c_Negativicutes.o_Selenomonadales.f_Veillonellaceae.g_Dialister)	Charcot foot	MR Egger	6	0.551165	0.4094(0.0277-6.0507)
Gut microbiota abundance (k_Bacteria.p_Firmicutes.c_Negativicutes.o_Selenomonadales.f_Veillonellaceae.g_Dialister)	Charcot foot	Weighted median	6	0.888496	1.0391(0.6075-1.7775)
Gut microbiota abundance (k_Bacteria.p_Firmicutes.c_Negativicutes.o_Selenomonadales.f_Veillonellaceae.g_Dialister)	Charcot foot	Weighted mode	6	0.839885	0.9158(0.4075-2.0582)
Gut microbiota abundance (k_Bacteria.p_Firmicutes.c_Negativicutes.o_Selenomonadales.f_Veillonellaceae.g_Dialister)	Charcot foot	Constrained maximum likelihood	6	0.797316	1.0624(0.6695-1.6858)
Gut microbiota abundance (k_Bacteria.p_Firmicutes.c_Negativicutes.o_Selenomonadales.f_Veillonellaceae.g_Dialister)	Diabetic hypoglycemia	Inverse variance weighted	6	0.160769	1.0869(0.9674-1.2212)
Gut microbiota abundance (k_Bacteria.p_Firmicutes.c_Negativicutes.o_Selenomonadales.f_Veillonellaceae.g_Dialister)	Diabetic hypoglycemia	MR Egger	6	0.71871	0.8691(0.4267-1.7700)
Gut microbiota abundance (k_Bacteria.p_Firmicutes.c_Negativicutes.o_Selenomonadales.f_Veillonellaceae.g_Dialister)	Diabetic hypoglycemia	Weighted median	6	0.105691	1.1336(0.9738-1.3195)
Gut microbiota abundance (k_Bacteria.p_Firmicutes.c_Negativicutes.o_Selenomonadales.f_Veillonellaceae.g_Dialister)	Diabetic hypoglycemia	Weighted mode	6	0.228366	1.1820(0.9309-1.5010)
Gut microbiota abundance (k_Bacteria.p_Firmicutes.c_Negativicutes.o_Selenomonadales.f_Veillonellaceae.g_Dialister)	Diabetic hypoglycemia	Constrained maximum likelihood	6	0.180339	1.0934(0.9595-1.2461)
Gut microbiota abundance (k_Bacteria.p_Firmicutes.c_Negativicutes.o_Selenomonadales.f_Veillonellaceae.g_Dialister)	Diabetic ketoacidosis	Inverse variance weighted	6	0.492244	1.0488(0.9155-1.2015)
Gut microbiota abundance (k_Bacteria.p_Firmicutes.c_Negativicutes.o_Selenomonadales.f_Veillonellaceae.g_Dialister)	Diabetic ketoacidosis	MR Egger	6	0.884533	1.0761(0.4247-2.7265)
Gut microbiota abundance (k_Bacteria.p_Firmicutes.c_Negativicutes.o_Selenomonadales.f_Veillonellaceae.g_Dialister)	Diabetic ketoacidosis	Weighted median	6	0.455636	1.0582(0.9121-1.2277)
Gut microbiota abundance (k_Bacteria.p_Firmicutes.c_Negativicutes.o_Selenomonadales.f_Veillonellaceae.g_Dialister)	Diabetic ketoacidosis	Weighted mode	6	0.2781	1.1713(0.9079-1.5112)
Gut microbiota abundance (k_Bacteria.p_Firmicutes.c_Negativicutes.o_Selenomonadales.f_Veillonellaceae.g_Dialister)	Diabetic ketoacidosis	Constrained maximum likelihood	6	0.441293	1.0539(0.9221-1.2045)
Gut microbiota abundance (k_Bacteria.p_Firmicutes.c_Negativicutes.o_Selenomonadales.f_Veillonellaceae.g_Dialister)	Diabetic nephropathy	Inverse variance weighted	6	0.919658	0.9922(0.8529-1.1543)
Gut microbiota abundance (k_Bacteria.p_Firmicutes.c_Negativicutes.o_Selenomonadales.f_Veillonellaceae.g_Dialister)	Diabetic nephropathy	MR Egger	6	0.400984	0.6431(0.2559-1.6163)
Gut microbiota abundance (k_Bacteria.p_Firmicutes.c_Negativicutes.o_Selenomonadales.f_Veillonellaceae.g_Dialister)	Diabetic nephropathy	Weighted median	6	0.954635	1.0053(0.8367-1.2080)
Gut microbiota abundance (k_Bacteria.p_Firmicutes.c_Negativicutes.o_Selenomonadales.f_Veillonellaceae.g_Dialister)	Diabetic nephropathy	Weighted mode	6	0.859991	1.0249(0.7906-1.3286)
Gut microbiota abundance (k_Bacteria.p_Firmicutes.c_Negativicutes.o_Selenomonadales.f_Veillonellaceae.g_Dialister)	Diabetic nephropathy	Constrained maximum likelihood	6	0.990042	0.9990(0.8538-1.1689)
Gut microbiota abundance (k_Bacteria.p_Firmicutes.c_Negativicutes.o_Selenomonadales.f_Veillonellaceae.g_Dialister)	Diabetic neuropathy	Inverse variance weighted (multiplicative random effects)	6	0.880071	1.0234(0.7582-1.3813)
Gut microbiota abundance (k_Bacteria.p_Firmicutes.c_Negativicutes.o_Selenomonadales.f_Veillonellaceae.g_Dialister)	Diabetic neuropathy	MR Egger	6	0.03565	0.1679(0.0547-0.5157)
Gut microbiota abundance (k_Bacteria.p_Firmicutes.c_Negativicutes.o_Selenomonadales.f_Veillonellaceae.g_Dialister)	Diabetic neuropathy	Weighted median	6	0.45499	1.1036(0.8521-1.4295)
Gut microbiota abundance (k_Bacteria.p_Firmicutes.c_Negativicutes.o_Selenomonadales.f_Veillonellaceae.g_Dialister)	Diabetic neuropathy	Weighted mode	6	0.450102	1.1793(0.7947-1.7499)
Gut microbiota abundance (k_Bacteria.p_Firmicutes.c_Negativicutes.o_Selenomonadales.f_Veillonellaceae.g_Dialister)	Diabetic neuropathy	Constrained maximum likelihood	6	0.737091	1.0441(0.8115-1.3433)
Gut microbiota abundance (k_Bacteria.p_Firmicutes.c_Negativicutes.o_Selenomonadales.f_Veillonellaceae.g_Dialister)	Diabetic retinopathy	Inverse variance weighted	6	0.432025	0.9620(0.8733-1.0596)
Gut microbiota abundance (k_Bacteria.p_Firmicutes.c_Negativicutes.o_Selenomonadales.f_Veillonellaceae.g_Dialister)	Diabetic retinopathy	MR Egger	6	0.753239	0.9037(0.5012-1.6294)
Gut microbiota abundance (k_Bacteria.p_Firmicutes.c_Negativicutes.o_Selenomonadales.f_Veillonellaceae.g_Dialister)	Diabetic retinopathy	Weighted median	6	0.706917	0.9766(0.8631-1.1050)
Gut microbiota abundance (k_Bacteria.p_Firmicutes.c_Negativicutes.o_Selenomonadales.f_Veillonellaceae.g_Dialister)	Diabetic retinopathy	Weighted mode	6	0.915952	0.9901(0.8308-1.1800)
Gut microbiota abundance (k_Bacteria.p_Firmicutes.c_Negativicutes.o_Selenomonadales.f_Veillonellaceae.g_Dialister)	Diabetic retinopathy	Constrained maximum likelihood	6	0.514839	0.9663(0.8717-1.0712)
Gut microbiota abundance (k_Bacteria.p_Firmicutes.c_Negativicutes.o_Selenomonadales.f_Veillonellaceae)	Charcot foot	Inverse variance weighted	11	0.610291	1.1121(0.7391-1.6731)
Gut microbiota abundance (k_Bacteria.p_Firmicutes.c_Negativicutes.o_Selenomonadales.f_Veillonellaceae)	Charcot foot	MR Egger	11	0.809958	1.2150(0.2602-5.6738)
Gut microbiota abundance (k_Bacteria.p_Firmicutes.c_Negativicutes.o_Selenomonadales.f_Veillonellaceae)	Charcot foot	Weighted median	11	0.988371	0.9959(0.5770-1.7192)
Gut microbiota abundance (k_Bacteria.p_Firmicutes.c_Negativicutes.o_Selenomonadales.f_Veillonellaceae)	Charcot foot	Weighted mode	11	0.900506	0.9484(0.4219-2.1320)
Gut microbiota abundance (k_Bacteria.p_Firmicutes.c_Negativicutes.o_Selenomonadales.f_Veillonellaceae)	Charcot foot	Constrained maximum likelihood	11	0.642394	1.1073(0.7202-1.7025)
Gut microbiota abundance (k_Bacteria.p_Firmicutes.c_Negativicutes.o_Selenomonadales.f_Veillonellaceae)	Diabetic hypoglycemia	Inverse variance weighted	11	0.303453	0.9448(0.8479-1.0527)
Gut microbiota abundance (k_Bacteria.p_Firmicutes.c_Negativicutes.o_Selenomonadales.f_Veillonellaceae)	Diabetic hypoglycemia	MR Egger	11	0.321035	0.8001(0.5277-1.2131)
Gut microbiota abundance (k_Bacteria.p_Firmicutes.c_Negativicutes.o_Selenomonadales.f_Veillonellaceae)	Diabetic hypoglycemia	Weighted median	11	0.241505	0.9153(0.7893-1.0614)
Gut microbiota abundance (k_Bacteria.p_Firmicutes.c_Negativicutes.o_Selenomonadales.f_Veillonellaceae)	Diabetic hypoglycemia	Weighted mode	11	0.435067	0.9053(0.7124-1.1506)
Gut microbiota abundance (k_Bacteria.p_Firmicutes.c_Negativicutes.o_Selenomonadales.f_Veillonellaceae)	Diabetic hypoglycemia	Constrained maximum likelihood	11	0.366391	0.9454(0.8370-1.0679)
Gut microbiota abundance (k_Bacteria.p_Firmicutes.c_Negativicutes.o_Selenomonadales.f_Veillonellaceae)	Diabetic ketoacidosis	Inverse variance weighted	11	0.407434	1.0531(0.9318-1.1902)
Gut microbiota abundance (k_Bacteria.p_Firmicutes.c_Negativicutes.o_Selenomonadales.f_Veillonellaceae)	Diabetic ketoacidosis	MR Egger	11	0.38514	1.2468(0.7764-2.0023)
Gut microbiota abundance (k_Bacteria.p_Firmicutes.c_Negativicutes.o_Selenomonadales.f_Veillonellaceae)	Diabetic ketoacidosis	Weighted median	11	0.825165	1.0174(0.8731-1.1856)
Gut microbiota abundance (k_Bacteria.p_Firmicutes.c_Negativicutes.o_Selenomonadales.f_Veillonellaceae)	Diabetic ketoacidosis	Weighted mode	11	0.890424	0.9853(0.8021-1.2103)
Gut microbiota abundance (k_Bacteria.p_Firmicutes.c_Negativicutes.o_Selenomonadales.f_Veillonellaceae)	Diabetic ketoacidosis	Constrained maximum likelihood	11	0.4255	1.0522(0.9284-1.1926)
Gut microbiota abundance (k_Bacteria.p_Firmicutes.c_Negativicutes.o_Selenomonadales.f_Veillonellaceae)	Diabetic nephropathy	Inverse variance weighted	11	0.0708615	1.1520(0.9880-1.3431)
Gut microbiota abundance (k_Bacteria.p_Firmicutes.c_Negativicutes.o_Selenomonadales.f_Veillonellaceae)	Diabetic nephropathy	MR Egger	11	0.173532	1.5358(0.8694-2.7130)
Gut microbiota abundance (k_Bacteria.p_Firmicutes.c_Negativicutes.o_Selenomonadales.f_Veillonellaceae)	Diabetic nephropathy	Weighted median	11	0.294367	1.1150(0.9097-1.3668)
Gut microbiota abundance (k_Bacteria.p_Firmicutes.c_Negativicutes.o_Selenomonadales.f_Veillonellaceae)	Diabetic nephropathy	Weighted mode	11	0.91956	0.9790(0.6556-1.4620)
Gut microbiota abundance (k_Bacteria.p_Firmicutes.c_Negativicutes.o_Selenomonadales.f_Veillonellaceae)	Diabetic nephropathy	Constrained maximum likelihood	11	0.162272	1.1334(0.9508-1.3511)
Gut microbiota abundance (k_Bacteria.p_Firmicutes.c_Negativicutes.o_Selenomonadales.f_Veillonellaceae)	Diabetic neuropathy	Inverse variance weighted	11	0.187023	1.1563(0.9319-1.4348)
Gut microbiota abundance (k_Bacteria.p_Firmicutes.c_Negativicutes.o_Selenomonadales.f_Veillonellaceae)	Diabetic neuropathy	MR Egger	11	0.819531	1.1087(0.4687-2.6228)
Gut microbiota abundance (k_Bacteria.p_Firmicutes.c_Negativicutes.o_Selenomonadales.f_Veillonellaceae)	Diabetic neuropathy	Weighted median	11	0.722625	0.9578(0.7546-1.2156)
Gut microbiota abundance (k_Bacteria.p_Firmicutes.c_Negativicutes.o_Selenomonadales.f_Veillonellaceae)	Diabetic neuropathy	Weighted mode	11	0.571067	0.8871(0.5942-1.3245)
Gut microbiota abundance (k_Bacteria.p_Firmicutes.c_Negativicutes.o_Selenomonadales.f_Veillonellaceae)	Diabetic neuropathy	Constrained maximum likelihood	11	0.294024	1.1180(0.9078-1.3768)
Gut microbiota abundance (k_Bacteria.p_Firmicutes.c_Negativicutes.o_Selenomonadales.f_Veillonellaceae)	Diabetic retinopathy	Inverse variance weighted (multiplicative random effects)	11	0.466077	1.0472(0.9250-1.1855)
Gut microbiota abundance (k_Bacteria.p_Firmicutes.c_Negativicutes.o_Selenomonadales.f_Veillonellaceae)	Diabetic retinopathy	MR Egger	11	0.21086	1.3705(0.8664-2.1680)
Gut microbiota abundance (k_Bacteria.p_Firmicutes.c_Negativicutes.o_Selenomonadales.f_Veillonellaceae)	Diabetic retinopathy	Weighted median	11	0.653411	0.9678(0.8389-1.1164)
Gut microbiota abundance (k_Bacteria.p_Firmicutes.c_Negativicutes.o_Selenomonadales.f_Veillonellaceae)	Diabetic retinopathy	Weighted mode	11	0.582939	0.9255(0.7083-1.2093)
Gut microbiota abundance (k_Bacteria.p_Firmicutes.c_Negativicutes.o_Selenomonadales.f_Veillonellaceae)	Diabetic retinopathy	Constrained maximum likelihood	11	0.630471	1.0285(0.9173-1.1531)
Gut microbiota abundance (k_Bacteria.p_Firmicutes.c_Negativicutes.o_Selenomonadales.f_Acidaminococcaceae.g_Phascolarctobacterium.s_Phascolarctobacterium_succinatutens)	Charcot foot	Inverse variance weighted	8	0.864013	1.0386(0.6735-1.6015)
Gut microbiota abundance (k_Bacteria.p_Firmicutes.c_Negativicutes.o_Selenomonadales.f_Acidaminococcaceae.g_Phascolarctobacterium.s_Phascolarctobacterium_succinatutens)	Charcot foot	MR Egger	8	0.56556	0.6156(0.1288-2.9421)
Gut microbiota abundance (k_Bacteria.p_Firmicutes.c_Negativicutes.o_Selenomonadales.f_Acidaminococcaceae.g_Phascolarctobacterium.s_Phascolarctobacterium_succinatutens)	Charcot foot	Weighted median	8	0.470395	1.1784(0.7546-1.8404)
Gut microbiota abundance (k_Bacteria.p_Firmicutes.c_Negativicutes.o_Selenomonadales.f_Acidaminococcaceae.g_Phascolarctobacterium.s_Phascolarctobacterium_succinatutens)	Charcot foot	Weighted mode	8	0.760161	1.1109(0.5802-2.1272)
Gut microbiota abundance (k_Bacteria.p_Firmicutes.c_Negativicutes.o_Selenomonadales.f_Acidaminococcaceae.g_Phascolarctobacterium.s_Phascolarctobacterium_succinatutens)	Charcot foot	Constrained maximum likelihood	8	0.760308	1.0653(0.7095-1.5996)
Gut microbiota abundance (k_Bacteria.p_Firmicutes.c_Negativicutes.o_Selenomonadales.f_Acidaminococcaceae.g_Phascolarctobacterium.s_Phascolarctobacterium_succinatutens)	Diabetic hypoglycemia	Inverse variance weighted	8	0.351362	1.0406(0.9570-1.1315)
Gut microbiota abundance (k_Bacteria.p_Firmicutes.c_Negativicutes.o_Selenomonadales.f_Acidaminococcaceae.g_Phascolarctobacterium.s_Phascolarctobacterium_succinatutens)	Diabetic hypoglycemia	MR Egger	8	0.452959	1.1262(0.8424-1.5056)
Gut microbiota abundance (k_Bacteria.p_Firmicutes.c_Negativicutes.o_Selenomonadales.f_Acidaminococcaceae.g_Phascolarctobacterium.s_Phascolarctobacterium_succinatutens)	Diabetic hypoglycemia	Weighted median	8	0.187089	1.0783(0.9641-1.2060)
Gut microbiota abundance (k_Bacteria.p_Firmicutes.c_Negativicutes.o_Selenomonadales.f_Acidaminococcaceae.g_Phascolarctobacterium.s_Phascolarctobacterium_succinatutens)	Diabetic hypoglycemia	Weighted mode	8	0.293996	1.0820(0.9443-1.2398)
Gut microbiota abundance (k_Bacteria.p_Firmicutes.c_Negativicutes.o_Selenomonadales.f_Acidaminococcaceae.g_Phascolarctobacterium.s_Phascolarctobacterium_succinatutens)	Diabetic hypoglycemia	Constrained maximum likelihood	8	0.335054	1.0449(0.9557-1.1424)
Gut microbiota abundance (k_Bacteria.p_Firmicutes.c_Negativicutes.o_Selenomonadales.f_Acidaminococcaceae.g_Phascolarctobacterium.s_Phascolarctobacterium_succinatutens)	Diabetic ketoacidosis	Inverse variance weighted	8	0.297034	1.0442(0.9627-1.1326)
Gut microbiota abundance (k_Bacteria.p_Firmicutes.c_Negativicutes.o_Selenomonadales.f_Acidaminococcaceae.g_Phascolarctobacterium.s_Phascolarctobacterium_succinatutens)	Diabetic ketoacidosis	MR Egger	8	0.711148	1.0574(0.7979-1.4011)
Gut microbiota abundance (k_Bacteria.p_Firmicutes.c_Negativicutes.o_Selenomonadales.f_Acidaminococcaceae.g_Phascolarctobacterium.s_Phascolarctobacterium_succinatutens)	Diabetic ketoacidosis	Weighted median	8	0.34915	1.0554(0.9427-1.1817)
Gut microbiota abundance (k_Bacteria.p_Firmicutes.c_Negativicutes.o_Selenomonadales.f_Acidaminococcaceae.g_Phascolarctobacterium.s_Phascolarctobacterium_succinatutens)	Diabetic ketoacidosis	Weighted mode	8	0.432808	1.0637(0.9197-1.2302)
Gut microbiota abundance (k_Bacteria.p_Firmicutes.c_Negativicutes.o_Selenomonadales.f_Acidaminococcaceae.g_Phascolarctobacterium.s_Phascolarctobacterium_succinatutens)	Diabetic ketoacidosis	Constrained maximum likelihood	8	0.300533	1.0478(0.9592-1.1446)
Gut microbiota abundance (k_Bacteria.p_Firmicutes.c_Negativicutes.o_Selenomonadales.f_Acidaminococcaceae.g_Phascolarctobacterium.s_Phascolarctobacterium_succinatutens)	Diabetic nephropathy	Inverse variance weighted	8	0.764193	0.9800(0.8590-1.1181)
Gut microbiota abundance (k_Bacteria.p_Firmicutes.c_Negativicutes.o_Selenomonadales.f_Acidaminococcaceae.g_Phascolarctobacterium.s_Phascolarctobacterium_succinatutens)	Diabetic nephropathy	MR Egger	8	0.523105	0.8475(0.5253-1.3674)
Gut microbiota abundance (k_Bacteria.p_Firmicutes.c_Negativicutes.o_Selenomonadales.f_Acidaminococcaceae.g_Phascolarctobacterium.s_Phascolarctobacterium_succinatutens)	Diabetic nephropathy	Weighted median	8	0.623196	1.0382(0.8940-1.2057)
Gut microbiota abundance (k_Bacteria.p_Firmicutes.c_Negativicutes.o_Selenomonadales.f_Acidaminococcaceae.g_Phascolarctobacterium.s_Phascolarctobacterium_succinatutens)	Diabetic nephropathy	Weighted mode	8	0.460944	1.0806(0.8893-1.3131)
Gut microbiota abundance (k_Bacteria.p_Firmicutes.c_Negativicutes.o_Selenomonadales.f_Acidaminococcaceae.g_Phascolarctobacterium.s_Phascolarctobacterium_succinatutens)	Diabetic nephropathy	Constrained maximum likelihood	8	0.921094	0.9937(0.8764-1.1266)
Gut microbiota abundance (k_Bacteria.p_Firmicutes.c_Negativicutes.o_Selenomonadales.f_Acidaminococcaceae.g_Phascolarctobacterium.s_Phascolarctobacterium_succinatutens)	Diabetic neuropathy	Inverse variance weighted	8	0.538432	0.9569(0.8315-1.1012)
Gut microbiota abundance (k_Bacteria.p_Firmicutes.c_Negativicutes.o_Selenomonadales.f_Acidaminococcaceae.g_Phascolarctobacterium.s_Phascolarctobacterium_succinatutens)	Diabetic neuropathy	MR Egger	8	0.947095	0.9816(0.5806-1.6598)
Gut microbiota abundance (k_Bacteria.p_Firmicutes.c_Negativicutes.o_Selenomonadales.f_Acidaminococcaceae.g_Phascolarctobacterium.s_Phascolarctobacterium_succinatutens)	Diabetic neuropathy	Weighted median	8	0.908964	1.0108(0.8402-1.2161)
Gut microbiota abundance (k_Bacteria.p_Firmicutes.c_Negativicutes.o_Selenomonadales.f_Acidaminococcaceae.g_Phascolarctobacterium.s_Phascolarctobacterium_succinatutens)	Diabetic neuropathy	Weighted mode	8	0.717808	1.0489(0.8181-1.3446)
Gut microbiota abundance (k_Bacteria.p_Firmicutes.c_Negativicutes.o_Selenomonadales.f_Acidaminococcaceae.g_Phascolarctobacterium.s_Phascolarctobacterium_succinatutens)	Diabetic neuropathy	Constrained maximum likelihood	8	0.619552	0.9636(0.8323-1.1156)
Gut microbiota abundance (k_Bacteria.p_Firmicutes.c_Negativicutes.o_Selenomonadales.f_Acidaminococcaceae.g_Phascolarctobacterium.s_Phascolarctobacterium_succinatutens)	Diabetic retinopathy	Inverse variance weighted	8	0.550666	0.9758(0.9003-1.0576)
Gut microbiota abundance (k_Bacteria.p_Firmicutes.c_Negativicutes.o_Selenomonadales.f_Acidaminococcaceae.g_Phascolarctobacterium.s_Phascolarctobacterium_succinatutens)	Diabetic retinopathy	MR Egger	8	0.341303	1.1516(0.8811-1.5050)
Gut microbiota abundance (k_Bacteria.p_Firmicutes.c_Negativicutes.o_Selenomonadales.f_Acidaminococcaceae.g_Phascolarctobacterium.s_Phascolarctobacterium_succinatutens)	Diabetic retinopathy	Weighted median	8	0.978631	1.0013(0.9092-1.1027)
Gut microbiota abundance (k_Bacteria.p_Firmicutes.c_Negativicutes.o_Selenomonadales.f_Acidaminococcaceae.g_Phascolarctobacterium.s_Phascolarctobacterium_succinatutens)	Diabetic retinopathy	Weighted mode	8	0.839108	1.0140(0.8910-1.1540)
Gut microbiota abundance (k_Bacteria.p_Firmicutes.c_Negativicutes.o_Selenomonadales.f_Acidaminococcaceae.g_Phascolarctobacterium.s_Phascolarctobacterium_succinatutens)	Diabetic retinopathy	Constrained maximum likelihood	8	0.597591	0.9794(0.9068-1.0580)
Gut microbiota abundance (k_Bacteria.p_Firmicutes.c_Negativicutes.o_Selenomonadales.f_Acidaminococcaceae.g_Phascolarctobacterium)	Charcot foot	Inverse variance weighted	8	0.861327	1.0394(0.6737-1.6037)
Gut microbiota abundance (k_Bacteria.p_Firmicutes.c_Negativicutes.o_Selenomonadales.f_Acidaminococcaceae.g_Phascolarctobacterium)	Charcot foot	MR Egger	8	0.574355	0.6226(0.1303-2.9751)
Gut microbiota abundance (k_Bacteria.p_Firmicutes.c_Negativicutes.o_Selenomonadales.f_Acidaminococcaceae.g_Phascolarctobacterium)	Charcot foot	Weighted median	8	0.490113	1.1827(0.7343-1.9050)
Gut microbiota abundance (k_Bacteria.p_Firmicutes.c_Negativicutes.o_Selenomonadales.f_Acidaminococcaceae.g_Phascolarctobacterium)	Charcot foot	Weighted mode	8	0.753053	1.1119(0.5891-2.0986)
Gut microbiota abundance (k_Bacteria.p_Firmicutes.c_Negativicutes.o_Selenomonadales.f_Acidaminococcaceae.g_Phascolarctobacterium)	Charcot foot	Constrained maximum likelihood	8	0.754816	1.0675(0.7083-1.6089)
Gut microbiota abundance (k_Bacteria.p_Firmicutes.c_Negativicutes.o_Selenomonadales.f_Acidaminococcaceae.g_Phascolarctobacterium)	Diabetic hypoglycemia	Inverse variance weighted	8	0.355117	1.0404(0.9567-1.1314)
Gut microbiota abundance (k_Bacteria.p_Firmicutes.c_Negativicutes.o_Selenomonadales.f_Acidaminococcaceae.g_Phascolarctobacterium)	Diabetic hypoglycemia	MR Egger	8	0.467388	1.1216(0.8393-1.4988)
Gut microbiota abundance (k_Bacteria.p_Firmicutes.c_Negativicutes.o_Selenomonadales.f_Acidaminococcaceae.g_Phascolarctobacterium)	Diabetic hypoglycemia	Weighted median	8	0.17982	1.0779(0.9660-1.2027)
Gut microbiota abundance (k_Bacteria.p_Firmicutes.c_Negativicutes.o_Selenomonadales.f_Acidaminococcaceae.g_Phascolarctobacterium)	Diabetic hypoglycemia	Weighted mode	8	0.300268	1.0816(0.9427-1.2410)
Gut microbiota abundance (k_Bacteria.p_Firmicutes.c_Negativicutes.o_Selenomonadales.f_Acidaminococcaceae.g_Phascolarctobacterium)	Diabetic hypoglycemia	Constrained maximum likelihood	8	0.338007	1.0446(0.9554-1.1422)
Gut microbiota abundance (k_Bacteria.p_Firmicutes.c_Negativicutes.o_Selenomonadales.f_Acidaminococcaceae.g_Phascolarctobacterium)	Diabetic ketoacidosis	Inverse variance weighted	8	0.299277	1.0441(0.9624-1.1326)
Gut microbiota abundance (k_Bacteria.p_Firmicutes.c_Negativicutes.o_Selenomonadales.f_Acidaminococcaceae.g_Phascolarctobacterium)	Diabetic ketoacidosis	MR Egger	8	0.723078	1.0547(0.7963-1.3970)
Gut microbiota abundance (k_Bacteria.p_Firmicutes.c_Negativicutes.o_Selenomonadales.f_Acidaminococcaceae.g_Phascolarctobacterium)	Diabetic ketoacidosis	Weighted median	8	0.33875	1.0550(0.9454-1.1774)
Gut microbiota abundance (k_Bacteria.p_Firmicutes.c_Negativicutes.o_Selenomonadales.f_Acidaminococcaceae.g_Phascolarctobacterium)	Diabetic ketoacidosis	Weighted mode	8	0.43643	1.0631(0.9194-1.2292)
Gut microbiota abundance (k_Bacteria.p_Firmicutes.c_Negativicutes.o_Selenomonadales.f_Acidaminococcaceae.g_Phascolarctobacterium)	Diabetic ketoacidosis	Constrained maximum likelihood	8	0.302493	1.0477(0.9589-1.1447)
Gut microbiota abundance (k_Bacteria.p_Firmicutes.c_Negativicutes.o_Selenomonadales.f_Acidaminococcaceae.g_Phascolarctobacterium)	Diabetic nephropathy	Inverse variance weighted	8	0.764076	0.9800(0.8588-1.1183)
Gut microbiota abundance (k_Bacteria.p_Firmicutes.c_Negativicutes.o_Selenomonadales.f_Acidaminococcaceae.g_Phascolarctobacterium)	Diabetic nephropathy	MR Egger	8	0.523972	0.8480(0.5260-1.3673)
Gut microbiota abundance (k_Bacteria.p_Firmicutes.c_Negativicutes.o_Selenomonadales.f_Acidaminococcaceae.g_Phascolarctobacterium)	Diabetic nephropathy	Weighted median	8	0.644426	1.0368(0.8892-1.2089)
Gut microbiota abundance (k_Bacteria.p_Firmicutes.c_Negativicutes.o_Selenomonadales.f_Acidaminococcaceae.g_Phascolarctobacterium)	Diabetic nephropathy	Weighted mode	8	0.454441	1.0782(0.8948-1.2992)
Gut microbiota abundance (k_Bacteria.p_Firmicutes.c_Negativicutes.o_Selenomonadales.f_Acidaminococcaceae.g_Phascolarctobacterium)	Diabetic nephropathy	Constrained maximum likelihood	8	0.9203	0.9936(0.8762-1.1267)
Gut microbiota abundance (k_Bacteria.p_Firmicutes.c_Negativicutes.o_Selenomonadales.f_Acidaminococcaceae.g_Phascolarctobacterium)	Diabetic neuropathy	Inverse variance weighted	8	0.537164	0.9567(0.8312-1.1011)
Gut microbiota abundance (k_Bacteria.p_Firmicutes.c_Negativicutes.o_Selenomonadales.f_Acidaminococcaceae.g_Phascolarctobacterium)	Diabetic neuropathy	MR Egger	8	0.942427	0.9801(0.5800-1.6559)
Gut microbiota abundance (k_Bacteria.p_Firmicutes.c_Negativicutes.o_Selenomonadales.f_Acidaminococcaceae.g_Phascolarctobacterium)	Diabetic neuropathy	Weighted median	8	0.906357	1.0108(0.8454-1.2085)
Gut microbiota abundance (k_Bacteria.p_Firmicutes.c_Negativicutes.o_Selenomonadales.f_Acidaminococcaceae.g_Phascolarctobacterium)	Diabetic neuropathy	Weighted mode	8	0.730173	1.0477(0.8123-1.3514)
Gut microbiota abundance (k_Bacteria.p_Firmicutes.c_Negativicutes.o_Selenomonadales.f_Acidaminococcaceae.g_Phascolarctobacterium)	Diabetic neuropathy	Constrained maximum likelihood	8	0.618499	0.9634(0.8320-1.1156)
Gut microbiota abundance (k_Bacteria.p_Firmicutes.c_Negativicutes.o_Selenomonadales.f_Acidaminococcaceae.g_Phascolarctobacterium)	Diabetic retinopathy	Inverse variance weighted	8	0.54826	0.9756(0.9000-1.0575)
Gut microbiota abundance (k_Bacteria.p_Firmicutes.c_Negativicutes.o_Selenomonadales.f_Acidaminococcaceae.g_Phascolarctobacterium)	Diabetic retinopathy	MR Egger	8	0.349548	1.1488(0.8787-1.5019)
Gut microbiota abundance (k_Bacteria.p_Firmicutes.c_Negativicutes.o_Selenomonadales.f_Acidaminococcaceae.g_Phascolarctobacterium)	Diabetic retinopathy	Weighted median	8	0.980154	1.0012(0.9084-1.1036)
Gut microbiota abundance (k_Bacteria.p_Firmicutes.c_Negativicutes.o_Selenomonadales.f_Acidaminococcaceae.g_Phascolarctobacterium)	Diabetic retinopathy	Weighted mode	8	0.857912	1.0125(0.8884-1.1538)
Gut microbiota abundance (k_Bacteria.p_Firmicutes.c_Negativicutes.o_Selenomonadales.f_Acidaminococcaceae.g_Phascolarctobacterium)	Diabetic retinopathy	Constrained maximum likelihood	8	0.595184	0.9793(0.9065-1.0579)
Gut microbiota abundance (k_Bacteria.p_Firmicutes.c_Negativicutes.o_Selenomonadales.f_Acidaminococcaceae)	Charcot foot	Inverse variance weighted	7	0.280688	0.7984(0.5304-1.2019)
Gut microbiota abundance (k_Bacteria.p_Firmicutes.c_Negativicutes.o_Selenomonadales.f_Acidaminococcaceae)	Charcot foot	MR Egger	7	0.194394	7.1012(0.5463-92.2984)
Gut microbiota abundance (k_Bacteria.p_Firmicutes.c_Negativicutes.o_Selenomonadales.f_Acidaminococcaceae)	Charcot foot	Weighted median	7	0.376986	0.8002(0.4881-1.3120)
Gut microbiota abundance (k_Bacteria.p_Firmicutes.c_Negativicutes.o_Selenomonadales.f_Acidaminococcaceae)	Charcot foot	Weighted mode	7	0.618554	0.8219(0.3950-1.7100)
Gut microbiota abundance (k_Bacteria.p_Firmicutes.c_Negativicutes.o_Selenomonadales.f_Acidaminococcaceae)	Charcot foot	Constrained maximum likelihood	7	0.398986	0.8273(0.5324-1.2854)
Gut microbiota abundance (k_Bacteria.p_Firmicutes.c_Negativicutes.o_Selenomonadales.f_Acidaminococcaceae)	Diabetic hypoglycemia	Inverse variance weighted	7	0.441787	1.0593(0.9147-1.2268)
Gut microbiota abundance (k_Bacteria.p_Firmicutes.c_Negativicutes.o_Selenomonadales.f_Acidaminococcaceae)	Diabetic hypoglycemia	MR Egger	7	0.816341	1.1418(0.3948-3.3019)
Gut microbiota abundance (k_Bacteria.p_Firmicutes.c_Negativicutes.o_Selenomonadales.f_Acidaminococcaceae)	Diabetic hypoglycemia	Weighted median	7	0.330969	1.0752(0.9290-1.2443)
Gut microbiota abundance (k_Bacteria.p_Firmicutes.c_Negativicutes.o_Selenomonadales.f_Acidaminococcaceae)	Diabetic hypoglycemia	Weighted mode	7	0.43921	1.0840(0.8956-1.3121)
Gut microbiota abundance (k_Bacteria.p_Firmicutes.c_Negativicutes.o_Selenomonadales.f_Acidaminococcaceae)	Diabetic hypoglycemia	Constrained maximum likelihood	7	0.522876	1.0477(0.9082-1.2087)
Gut microbiota abundance (k_Bacteria.p_Firmicutes.c_Negativicutes.o_Selenomonadales.f_Acidaminococcaceae)	Diabetic ketoacidosis	Inverse variance weighted (multiplicative random effects)	7	0.61564	0.9610(0.8228-1.1224)
Gut microbiota abundance (k_Bacteria.p_Firmicutes.c_Negativicutes.o_Selenomonadales.f_Acidaminococcaceae)	Diabetic ketoacidosis	MR Egger	7	0.613988	1.3464(0.4551-3.9837)
Gut microbiota abundance (k_Bacteria.p_Firmicutes.c_Negativicutes.o_Selenomonadales.f_Acidaminococcaceae)	Diabetic ketoacidosis	Weighted median	7	0.268078	0.9196(0.7928-1.0667)
Gut microbiota abundance (k_Bacteria.p_Firmicutes.c_Negativicutes.o_Selenomonadales.f_Acidaminococcaceae)	Diabetic ketoacidosis	Weighted mode	7	0.283247	0.8650(0.6796-1.1010)
Gut microbiota abundance (k_Bacteria.p_Firmicutes.c_Negativicutes.o_Selenomonadales.f_Acidaminococcaceae)	Diabetic ketoacidosis	Constrained maximum likelihood	7	0.519597	0.9513(0.8172-1.1074)
Gut microbiota abundance (k_Bacteria.p_Firmicutes.c_Negativicutes.o_Selenomonadales.f_Acidaminococcaceae)	Diabetic nephropathy	Inverse variance weighted (multiplicative random effects)	7	0.832832	0.9790(0.8039-1.1922)
Gut microbiota abundance (k_Bacteria.p_Firmicutes.c_Negativicutes.o_Selenomonadales.f_Acidaminococcaceae)	Diabetic nephropathy	MR Egger	7	0.467429	0.5820(0.1509-2.2442)
Gut microbiota abundance (k_Bacteria.p_Firmicutes.c_Negativicutes.o_Selenomonadales.f_Acidaminococcaceae)	Diabetic nephropathy	Weighted median	7	0.978189	0.9973(0.8195-1.2136)
Gut microbiota abundance (k_Bacteria.p_Firmicutes.c_Negativicutes.o_Selenomonadales.f_Acidaminococcaceae)	Diabetic nephropathy	Weighted mode	7	0.916072	0.9842(0.7410-1.3073)
Gut microbiota abundance (k_Bacteria.p_Firmicutes.c_Negativicutes.o_Selenomonadales.f_Acidaminococcaceae)	Diabetic nephropathy	Constrained maximum likelihood	7	0.733154	0.9674(0.7998-1.1702)
Gut microbiota abundance (k_Bacteria.p_Firmicutes.c_Negativicutes.o_Selenomonadales.f_Acidaminococcaceae)	Diabetic neuropathy	Inverse variance weighted	6	0.465945	0.9356(0.7822-1.1190)
Gut microbiota abundance (k_Bacteria.p_Firmicutes.c_Negativicutes.o_Selenomonadales.f_Acidaminococcaceae)	Diabetic neuropathy	MR Egger	6	0.888802	0.9067(0.2500-3.2888)
Gut microbiota abundance (k_Bacteria.p_Firmicutes.c_Negativicutes.o_Selenomonadales.f_Acidaminococcaceae)	Diabetic neuropathy	Weighted median	6	0.274932	0.8847(0.7100-1.1024)
Gut microbiota abundance (k_Bacteria.p_Firmicutes.c_Negativicutes.o_Selenomonadales.f_Acidaminococcaceae)	Diabetic neuropathy	Weighted mode	6	0.423234	0.8421(0.5723-1.2392)
Gut microbiota abundance (k_Bacteria.p_Firmicutes.c_Negativicutes.o_Selenomonadales.f_Acidaminococcaceae)	Diabetic neuropathy	Constrained maximum likelihood	6	0.536847	0.9402(0.7732-1.1433)
Gut microbiota abundance (k_Bacteria.p_Firmicutes.c_Negativicutes.o_Selenomonadales.f_Acidaminococcaceae)	Diabetic retinopathy	Inverse variance weighted (multiplicative random effects)	7	0.974065	1.0023(0.8712-1.1532)
Gut microbiota abundance (k_Bacteria.p_Firmicutes.c_Negativicutes.o_Selenomonadales.f_Acidaminococcaceae)	Diabetic retinopathy	MR Egger	7	0.317279	1.6742(0.6743-4.1571)
Gut microbiota abundance (k_Bacteria.p_Firmicutes.c_Negativicutes.o_Selenomonadales.f_Acidaminococcaceae)	Diabetic retinopathy	Weighted median	7	0.874661	0.9890(0.8615-1.1352)
Gut microbiota abundance (k_Bacteria.p_Firmicutes.c_Negativicutes.o_Selenomonadales.f_Acidaminococcaceae)	Diabetic retinopathy	Weighted mode	7	0.581011	0.9307(0.7312-1.1847)
Gut microbiota abundance (k_Bacteria.p_Firmicutes.c_Negativicutes.o_Selenomonadales.f_Acidaminococcaceae)	Diabetic retinopathy	Constrained maximum likelihood	7	0.930284	1.0052(0.8951-1.1288)
Gut microbiota abundance (k_Bacteria.p_Firmicutes.c_Negativicutes.o_Selenomonadales)	Charcot foot	Inverse variance weighted	7	0.0837388	0.5578(0.2878-1.0810)
Gut microbiota abundance (k_Bacteria.p_Firmicutes.c_Negativicutes.o_Selenomonadales)	Charcot foot	MR Egger	7	0.871371	0.7661(0.0357-16.4199)
Gut microbiota abundance (k_Bacteria.p_Firmicutes.c_Negativicutes.o_Selenomonadales)	Charcot foot	Weighted median	7	0.369635	0.7027(0.3251-1.5189)
Gut microbiota abundance (k_Bacteria.p_Firmicutes.c_Negativicutes.o_Selenomonadales)	Charcot foot	Weighted mode	7	0.684533	0.7916(0.2705-2.3165)
Gut microbiota abundance (k_Bacteria.p_Firmicutes.c_Negativicutes.o_Selenomonadales)	Charcot foot	Constrained maximum likelihood	7	0.0830404	0.5609(0.2917-1.0786)
Gut microbiota abundance (k_Bacteria.p_Firmicutes.c_Negativicutes.o_Selenomonadales)	Diabetic hypoglycemia	Inverse variance weighted	7	0.111336	1.1343(0.9713-1.3246)
Gut microbiota abundance (k_Bacteria.p_Firmicutes.c_Negativicutes.o_Selenomonadales)	Diabetic hypoglycemia	MR Egger	7	0.108903	1.9277(0.9961-3.7307)
Gut microbiota abundance (k_Bacteria.p_Firmicutes.c_Negativicutes.o_Selenomonadales)	Diabetic hypoglycemia	Weighted median	7	0.376555	1.0944(0.8961-1.3365)
Gut microbiota abundance (k_Bacteria.p_Firmicutes.c_Negativicutes.o_Selenomonadales)	Diabetic hypoglycemia	Weighted mode	7	0.901559	1.0185(0.7708-1.3458)
Gut microbiota abundance (k_Bacteria.p_Firmicutes.c_Negativicutes.o_Selenomonadales)	Diabetic hypoglycemia	Constrained maximum likelihood	7	0.139568	1.1364(0.9591-1.3465)
Gut microbiota abundance (k_Bacteria.p_Firmicutes.c_Negativicutes.o_Selenomonadales)	Diabetic ketoacidosis	Inverse variance weighted	7	0.847714	0.9853(0.8474-1.1458)
Gut microbiota abundance (k_Bacteria.p_Firmicutes.c_Negativicutes.o_Selenomonadales)	Diabetic ketoacidosis	MR Egger	7	0.364441	1.3859(0.7297-2.6324)
Gut microbiota abundance (k_Bacteria.p_Firmicutes.c_Negativicutes.o_Selenomonadales)	Diabetic ketoacidosis	Weighted median	7	0.635132	1.0484(0.8624-1.2745)
Gut microbiota abundance (k_Bacteria.p_Firmicutes.c_Negativicutes.o_Selenomonadales)	Diabetic ketoacidosis	Weighted mode	7	0.74755	1.0467(0.8029-1.3645)
Gut microbiota abundance (k_Bacteria.p_Firmicutes.c_Negativicutes.o_Selenomonadales)	Diabetic ketoacidosis	Constrained maximum likelihood	7	0.905472	0.9904(0.8443-1.1618)
Gut microbiota abundance (k_Bacteria.p_Firmicutes.c_Negativicutes.o_Selenomonadales)	Diabetic nephropathy	Inverse variance weighted	7	0.673664	0.9487(0.7426-1.2120)
Gut microbiota abundance (k_Bacteria.p_Firmicutes.c_Negativicutes.o_Selenomonadales)	Diabetic nephropathy	MR Egger	7	0.49947	0.6662(0.2231-1.9894)
Gut microbiota abundance (k_Bacteria.p_Firmicutes.c_Negativicutes.o_Selenomonadales)	Diabetic nephropathy	Weighted median	7	0.978631	0.9963(0.7620-1.3028)
Gut microbiota abundance (k_Bacteria.p_Firmicutes.c_Negativicutes.o_Selenomonadales)	Diabetic nephropathy	Weighted mode	7	0.839769	0.9676(0.7124-1.3141)
Gut microbiota abundance (k_Bacteria.p_Firmicutes.c_Negativicutes.o_Selenomonadales)	Diabetic nephropathy	Constrained maximum likelihood	7	0.861696	0.9802(0.7831-1.2270)
Gut microbiota abundance (k_Bacteria.p_Firmicutes.c_Negativicutes.o_Selenomonadales)	Diabetic neuropathy	Inverse variance weighted	7	0.172968	0.8103(0.5988-1.0966)
Gut microbiota abundance (k_Bacteria.p_Firmicutes.c_Negativicutes.o_Selenomonadales)	Diabetic neuropathy	MR Egger	7	0.846126	1.1538(0.2926-4.5497)
Gut microbiota abundance (k_Bacteria.p_Firmicutes.c_Negativicutes.o_Selenomonadales)	Diabetic neuropathy	Weighted median	7	0.334327	0.8343(0.5776-1.2051)
Gut microbiota abundance (k_Bacteria.p_Firmicutes.c_Negativicutes.o_Selenomonadales)	Diabetic neuropathy	Weighted mode	7	0.97922	0.9920(0.5564-1.7688)
Gut microbiota abundance (k_Bacteria.p_Firmicutes.c_Negativicutes.o_Selenomonadales)	Diabetic neuropathy	Constrained maximum likelihood	7	0.190953	0.8231(0.6148-1.1020)
Gut microbiota abundance (k_Bacteria.p_Firmicutes.c_Negativicutes.o_Selenomonadales)	Diabetic retinopathy	Inverse variance weighted (multiplicative random effects)	7	0.561851	0.9296(0.7265-1.1895)
Gut microbiota abundance (k_Bacteria.p_Firmicutes.c_Negativicutes.o_Selenomonadales)	Diabetic retinopathy	MR Egger	7	0.87148	0.9050(0.2867-2.8569)
Gut microbiota abundance (k_Bacteria.p_Firmicutes.c_Negativicutes.o_Selenomonadales)	Diabetic retinopathy	Weighted median	7	0.554691	0.9399(0.7652-1.1545)
Gut microbiota abundance (k_Bacteria.p_Firmicutes.c_Negativicutes.o_Selenomonadales)	Diabetic retinopathy	Weighted mode	7	0.42237	1.1758(0.8132-1.7002)
Gut microbiota abundance (k_Bacteria.p_Firmicutes.c_Negativicutes.o_Selenomonadales)	Diabetic retinopathy	Constrained maximum likelihood	7	0.904687	1.0121(0.8315-1.2319)
Gut microbiota abundance (k_Bacteria.p_Firmicutes.c_Negativicutes)	Charcot foot	Inverse variance weighted	7	0.0837472	0.5578(0.2878-1.0810)
Gut microbiota abundance (k_Bacteria.p_Firmicutes.c_Negativicutes)	Charcot foot	MR Egger	7	0.871451	0.7662(0.0358-16.4188)
Gut microbiota abundance (k_Bacteria.p_Firmicutes.c_Negativicutes)	Charcot foot	Weighted median	7	0.379764	0.7027(0.3198-1.5442)
Gut microbiota abundance (k_Bacteria.p_Firmicutes.c_Negativicutes)	Charcot foot	Weighted mode	7	0.700464	0.7916(0.2544-2.4626)
Gut microbiota abundance (k_Bacteria.p_Firmicutes.c_Negativicutes)	Charcot foot	Constrained maximum likelihood	7	0.083047	0.5609(0.2917-1.0786)
Gut microbiota abundance (k_Bacteria.p_Firmicutes.c_Negativicutes)	Diabetic hypoglycemia	Inverse variance weighted	7	0.11133	1.1343(0.9713-1.3246)
Gut microbiota abundance (k_Bacteria.p_Firmicutes.c_Negativicutes)	Diabetic hypoglycemia	MR Egger	7	0.108906	1.9276(0.9961-3.7303)
Gut microbiota abundance (k_Bacteria.p_Firmicutes.c_Negativicutes)	Diabetic hypoglycemia	Weighted median	7	0.372231	1.0944(0.8977-1.3342)
Gut microbiota abundance (k_Bacteria.p_Firmicutes.c_Negativicutes)	Diabetic hypoglycemia	Weighted mode	7	0.905039	1.0185(0.7629-1.3597)
Gut microbiota abundance (k_Bacteria.p_Firmicutes.c_Negativicutes)	Diabetic hypoglycemia	Constrained maximum likelihood	7	0.139563	1.1364(0.9591-1.3465)
Gut microbiota abundance (k_Bacteria.p_Firmicutes.c_Negativicutes)	Diabetic ketoacidosis	Inverse variance weighted	7	0.847724	0.9853(0.8474-1.1458)
Gut microbiota abundance (k_Bacteria.p_Firmicutes.c_Negativicutes)	Diabetic ketoacidosis	MR Egger	7	0.364455	1.3859(0.7297-2.6321)
Gut microbiota abundance (k_Bacteria.p_Firmicutes.c_Negativicutes)	Diabetic ketoacidosis	Weighted median	7	0.648801	1.0484(0.8554-1.2849)
Gut microbiota abundance (k_Bacteria.p_Firmicutes.c_Negativicutes)	Diabetic ketoacidosis	Weighted mode	7	0.729765	1.0467(0.8177-1.3398)
Gut microbiota abundance (k_Bacteria.p_Firmicutes.c_Negativicutes)	Diabetic ketoacidosis	Constrained maximum likelihood	7	0.905479	0.9904(0.8443-1.1618)
Gut microbiota abundance (k_Bacteria.p_Firmicutes.c_Negativicutes)	Diabetic nephropathy	Inverse variance weighted	7	0.673647	0.9487(0.7426-1.2120)
Gut microbiota abundance (k_Bacteria.p_Firmicutes.c_Negativicutes)	Diabetic nephropathy	MR Egger	7	0.499444	0.6662(0.2231-1.9892)
Gut microbiota abundance (k_Bacteria.p_Firmicutes.c_Negativicutes)	Diabetic nephropathy	Weighted median	7	0.977641	0.9963(0.7711-1.2874)
Gut microbiota abundance (k_Bacteria.p_Firmicutes.c_Negativicutes)	Diabetic nephropathy	Weighted mode	7	0.844791	0.9676(0.7054-1.3272)
Gut microbiota abundance (k_Bacteria.p_Firmicutes.c_Negativicutes)	Diabetic nephropathy	Constrained maximum likelihood	7	0.861674	0.9802(0.7831-1.2270)
Gut microbiota abundance (k_Bacteria.p_Firmicutes.c_Negativicutes)	Diabetic neuropathy	Inverse variance weighted	7	0.172978	0.8103(0.5988-1.0966)
Gut microbiota abundance (k_Bacteria.p_Firmicutes.c_Negativicutes)	Diabetic neuropathy	MR Egger	7	0.846086	1.1538(0.2926-4.5493)
Gut microbiota abundance (k_Bacteria.p_Firmicutes.c_Negativicutes)	Diabetic neuropathy	Weighted median	7	0.312007	0.8343(0.5873-1.1853)
Gut microbiota abundance (k_Bacteria.p_Firmicutes.c_Negativicutes)	Diabetic neuropathy	Weighted mode	7	0.979972	0.9920(0.5443-1.8079)
Gut microbiota abundance (k_Bacteria.p_Firmicutes.c_Negativicutes)	Diabetic neuropathy	Constrained maximum likelihood	7	0.190962	0.8231(0.6148-1.1020)
Gut microbiota abundance (k_Bacteria.p_Firmicutes.c_Negativicutes)	Diabetic retinopathy	Inverse variance weighted (multiplicative random effects)	7	0.561849	0.9296(0.7265-1.1895)
Gut microbiota abundance (k_Bacteria.p_Firmicutes.c_Negativicutes)	Diabetic retinopathy	MR Egger	7	0.871472	0.9050(0.2867-2.8566)
Gut microbiota abundance (k_Bacteria.p_Firmicutes.c_Negativicutes)	Diabetic retinopathy	Weighted median	7	0.554599	0.9399(0.7652-1.1545)
Gut microbiota abundance (k_Bacteria.p_Firmicutes.c_Negativicutes)	Diabetic retinopathy	Weighted mode	7	0.433924	1.1759(0.8052-1.7172)
Gut microbiota abundance (k_Bacteria.p_Firmicutes.c_Negativicutes)	Diabetic retinopathy	Constrained maximum likelihood	7	0.904705	1.0121(0.8315-1.2319)
Gut microbiota abundance (k_Bacteria.p_Firmicutes.c_Erysipelotrichia.o_Erysipelotrichales.f_Erysipelotrichaceae.g_Holdemania.s_Holdemania_unclassified)	Charcot foot	Inverse variance weighted	10	0.0866928	0.7560(0.5489-1.0411)
Gut microbiota abundance (k_Bacteria.p_Firmicutes.c_Erysipelotrichia.o_Erysipelotrichales.f_Erysipelotrichaceae.g_Holdemania.s_Holdemania_unclassified)	Charcot foot	MR Egger	10	0.300024	0.4393(0.1025-1.8823)
Gut microbiota abundance (k_Bacteria.p_Firmicutes.c_Erysipelotrichia.o_Erysipelotrichales.f_Erysipelotrichaceae.g_Holdemania.s_Holdemania_unclassified)	Charcot foot	Weighted median	10	0.366008	0.8137(0.5204-1.2723)
Gut microbiota abundance (k_Bacteria.p_Firmicutes.c_Erysipelotrichia.o_Erysipelotrichales.f_Erysipelotrichaceae.g_Holdemania.s_Holdemania_unclassified)	Charcot foot	Weighted mode	10	0.795137	0.9056(0.4378-1.8732)
Gut microbiota abundance (k_Bacteria.p_Firmicutes.c_Erysipelotrichia.o_Erysipelotrichales.f_Erysipelotrichaceae.g_Holdemania.s_Holdemania_unclassified)	Charcot foot	Constrained maximum likelihood	10	0.115216	0.7522(0.5278-1.0720)
Gut microbiota abundance (k_Bacteria.p_Firmicutes.c_Erysipelotrichia.o_Erysipelotrichales.f_Erysipelotrichaceae.g_Holdemania.s_Holdemania_unclassified)	Diabetic hypoglycemia	Inverse variance weighted	10	0.616279	1.0256(0.9291-1.1321)
Gut microbiota abundance (k_Bacteria.p_Firmicutes.c_Erysipelotrichia.o_Erysipelotrichales.f_Erysipelotrichaceae.g_Holdemania.s_Holdemania_unclassified)	Diabetic hypoglycemia	MR Egger	10	0.965673	1.0108(0.6289-1.6247)
Gut microbiota abundance (k_Bacteria.p_Firmicutes.c_Erysipelotrichia.o_Erysipelotrichales.f_Erysipelotrichaceae.g_Holdemania.s_Holdemania_unclassified)	Diabetic hypoglycemia	Weighted median	10	0.88551	1.0087(0.8966-1.1348)
Gut microbiota abundance (k_Bacteria.p_Firmicutes.c_Erysipelotrichia.o_Erysipelotrichales.f_Erysipelotrichaceae.g_Holdemania.s_Holdemania_unclassified)	Diabetic hypoglycemia	Weighted mode	10	0.885179	0.9842(0.7982-1.2137)
Gut microbiota abundance (k_Bacteria.p_Firmicutes.c_Erysipelotrichia.o_Erysipelotrichales.f_Erysipelotrichaceae.g_Holdemania.s_Holdemania_unclassified)	Diabetic hypoglycemia	Constrained maximum likelihood	10	0.660095	1.0229(0.9247-1.1315)
Gut microbiota abundance (k_Bacteria.p_Firmicutes.c_Erysipelotrichia.o_Erysipelotrichales.f_Erysipelotrichaceae.g_Holdemania.s_Holdemania_unclassified)	Diabetic ketoacidosis	Inverse variance weighted	10	0.106537	1.0696(0.9857-1.1607)
Gut microbiota abundance (k_Bacteria.p_Firmicutes.c_Erysipelotrichia.o_Erysipelotrichales.f_Erysipelotrichaceae.g_Holdemania.s_Holdemania_unclassified)	Diabetic ketoacidosis	MR Egger	10	0.06392	1.4990(1.0362-2.1686)
Gut microbiota abundance (k_Bacteria.p_Firmicutes.c_Erysipelotrichia.o_Erysipelotrichales.f_Erysipelotrichaceae.g_Holdemania.s_Holdemania_unclassified)	Diabetic ketoacidosis	Weighted median	10	0.408406	1.0487(0.9369-1.1737)
Gut microbiota abundance (k_Bacteria.p_Firmicutes.c_Erysipelotrichia.o_Erysipelotrichales.f_Erysipelotrichaceae.g_Holdemania.s_Holdemania_unclassified)	Diabetic ketoacidosis	Weighted mode	10	0.754005	1.0293(0.8639-1.2263)
Gut microbiota abundance (k_Bacteria.p_Firmicutes.c_Erysipelotrichia.o_Erysipelotrichales.f_Erysipelotrichaceae.g_Holdemania.s_Holdemania_unclassified)	Diabetic ketoacidosis	Constrained maximum likelihood	10	0.167815	1.0667(0.9732-1.1692)
Gut microbiota abundance (k_Bacteria.p_Firmicutes.c_Erysipelotrichia.o_Erysipelotrichales.f_Erysipelotrichaceae.g_Holdemania.s_Holdemania_unclassified)	Diabetic nephropathy	Inverse variance weighted	10	0.580288	0.9696(0.8690-1.0818)
Gut microbiota abundance (k_Bacteria.p_Firmicutes.c_Erysipelotrichia.o_Erysipelotrichales.f_Erysipelotrichaceae.g_Holdemania.s_Holdemania_unclassified)	Diabetic nephropathy	MR Egger	10	0.224158	1.3950(0.8501-2.2890)
Gut microbiota abundance (k_Bacteria.p_Firmicutes.c_Erysipelotrichia.o_Erysipelotrichales.f_Erysipelotrichaceae.g_Holdemania.s_Holdemania_unclassified)	Diabetic nephropathy	Weighted median	10	0.547268	0.9582(0.8337-1.1012)
Gut microbiota abundance (k_Bacteria.p_Firmicutes.c_Erysipelotrichia.o_Erysipelotrichales.f_Erysipelotrichaceae.g_Holdemania.s_Holdemania_unclassified)	Diabetic nephropathy	Weighted mode	10	0.51956	0.9228(0.7295-1.1673)
Gut microbiota abundance (k_Bacteria.p_Firmicutes.c_Erysipelotrichia.o_Erysipelotrichales.f_Erysipelotrichaceae.g_Holdemania.s_Holdemania_unclassified)	Diabetic nephropathy	Constrained maximum likelihood	10	0.553715	0.9662(0.8622-1.0827)
Gut microbiota abundance (k_Bacteria.p_Firmicutes.c_Erysipelotrichia.o_Erysipelotrichales.f_Erysipelotrichaceae.g_Holdemania.s_Holdemania_unclassified)	Diabetic neuropathy	Inverse variance weighted	10	0.438426	0.9473(0.8260-1.0864)
Gut microbiota abundance (k_Bacteria.p_Firmicutes.c_Erysipelotrichia.o_Erysipelotrichales.f_Erysipelotrichaceae.g_Holdemania.s_Holdemania_unclassified)	Diabetic neuropathy	MR Egger	10	0.5291	0.8047(0.4211-1.5375)
Gut microbiota abundance (k_Bacteria.p_Firmicutes.c_Erysipelotrichia.o_Erysipelotrichales.f_Erysipelotrichaceae.g_Holdemania.s_Holdemania_unclassified)	Diabetic neuropathy	Weighted median	10	0.664178	0.9595(0.7961-1.1564)
Gut microbiota abundance (k_Bacteria.p_Firmicutes.c_Erysipelotrichia.o_Erysipelotrichales.f_Erysipelotrichaceae.g_Holdemania.s_Holdemania_unclassified)	Diabetic neuropathy	Weighted mode	10	0.264311	0.8175(0.5868-1.1391)
Gut microbiota abundance (k_Bacteria.p_Firmicutes.c_Erysipelotrichia.o_Erysipelotrichales.f_Erysipelotrichaceae.g_Holdemania.s_Holdemania_unclassified)	Diabetic neuropathy	Constrained maximum likelihood	10	0.434543	0.9390(0.8019-1.0996)
Gut microbiota abundance (k_Bacteria.p_Firmicutes.c_Erysipelotrichia.o_Erysipelotrichales.f_Erysipelotrichaceae.g_Holdemania.s_Holdemania_unclassified)	Diabetic retinopathy	Inverse variance weighted	10	0.563157	1.0209(0.9518-1.0949)
Gut microbiota abundance (k_Bacteria.p_Firmicutes.c_Erysipelotrichia.o_Erysipelotrichales.f_Erysipelotrichaceae.g_Holdemania.s_Holdemania_unclassified)	Diabetic retinopathy	MR Egger	10	0.973167	1.0056(0.7330-1.3797)
Gut microbiota abundance (k_Bacteria.p_Firmicutes.c_Erysipelotrichia.o_Erysipelotrichales.f_Erysipelotrichaceae.g_Holdemania.s_Holdemania_unclassified)	Diabetic retinopathy	Weighted median	10	0.972351	1.0017(0.9114-1.1008)
Gut microbiota abundance (k_Bacteria.p_Firmicutes.c_Erysipelotrichia.o_Erysipelotrichales.f_Erysipelotrichaceae.g_Holdemania.s_Holdemania_unclassified)	Diabetic retinopathy	Weighted mode	10	0.900489	1.0086(0.8854-1.1488)
Gut microbiota abundance (k_Bacteria.p_Firmicutes.c_Erysipelotrichia.o_Erysipelotrichales.f_Erysipelotrichaceae.g_Holdemania.s_Holdemania_unclassified)	Diabetic retinopathy	Constrained maximum likelihood	10	0.671524	1.0167(0.9418-1.0976)
Gut microbiota abundance (k_Bacteria.p_Firmicutes.c_Erysipelotrichia.o_Erysipelotrichales.f_Erysipelotrichaceae.g_Holdemania.s_Holdemania_filiformis)	Charcot foot	Inverse variance weighted	3	0.0974697	1.5755(0.9203-2.6970)
Gut microbiota abundance (k_Bacteria.p_Firmicutes.c_Erysipelotrichia.o_Erysipelotrichales.f_Erysipelotrichaceae.g_Holdemania.s_Holdemania_filiformis)	Charcot foot	MR Egger	3	0.93374	0.7680(0.0054-108.6328)
Gut microbiota abundance (k_Bacteria.p_Firmicutes.c_Erysipelotrichia.o_Erysipelotrichales.f_Erysipelotrichaceae.g_Holdemania.s_Holdemania_filiformis)	Charcot foot	Weighted median	3	0.157796	1.6790(0.8180-3.4459)
Gut microbiota abundance (k_Bacteria.p_Firmicutes.c_Erysipelotrichia.o_Erysipelotrichales.f_Erysipelotrichaceae.g_Holdemania.s_Holdemania_filiformis)	Charcot foot	Weighted mode	3	0.286095	1.7971(0.8100-3.9869)
Gut microbiota abundance (k_Bacteria.p_Firmicutes.c_Erysipelotrichia.o_Erysipelotrichales.f_Erysipelotrichaceae.g_Holdemania.s_Holdemania_filiformis)	Charcot foot	Constrained maximum likelihood	3	0.105605	1.5618(0.9101-2.6801)
Gut microbiota abundance (k_Bacteria.p_Firmicutes.c_Erysipelotrichia.o_Erysipelotrichales.f_Erysipelotrichaceae.g_Holdemania.s_Holdemania_filiformis)	Diabetic hypoglycemia	Inverse variance weighted	3	0.956982	1.0039(0.8717-1.1561)
Gut microbiota abundance (k_Bacteria.p_Firmicutes.c_Erysipelotrichia.o_Erysipelotrichales.f_Erysipelotrichaceae.g_Holdemania.s_Holdemania_filiformis)	Diabetic hypoglycemia	MR Egger	3	0.895061	1.0959(0.3725-3.2245)
Gut microbiota abundance (k_Bacteria.p_Firmicutes.c_Erysipelotrichia.o_Erysipelotrichales.f_Erysipelotrichaceae.g_Holdemania.s_Holdemania_filiformis)	Diabetic hypoglycemia	Weighted median	3	0.946126	0.9941(0.8373-1.1803)
Gut microbiota abundance (k_Bacteria.p_Firmicutes.c_Erysipelotrichia.o_Erysipelotrichales.f_Erysipelotrichaceae.g_Holdemania.s_Holdemania_filiformis)	Diabetic hypoglycemia	Weighted mode	3	0.891019	0.9850(0.8135-1.1926)
Gut microbiota abundance (k_Bacteria.p_Firmicutes.c_Erysipelotrichia.o_Erysipelotrichales.f_Erysipelotrichaceae.g_Holdemania.s_Holdemania_filiformis)	Diabetic hypoglycemia	Constrained maximum likelihood	3	0.98705	1.0011(0.8752-1.1451)
Gut microbiota abundance (k_Bacteria.p_Firmicutes.c_Erysipelotrichia.o_Erysipelotrichales.f_Erysipelotrichaceae.g_Holdemania.s_Holdemania_filiformis)	Diabetic ketoacidosis	Inverse variance weighted	3	0.588457	1.0386(0.9055-1.1912)
Gut microbiota abundance (k_Bacteria.p_Firmicutes.c_Erysipelotrichia.o_Erysipelotrichales.f_Erysipelotrichaceae.g_Holdemania.s_Holdemania_filiformis)	Diabetic ketoacidosis	MR Egger	3	0.59827	1.4779(0.5183-4.2144)
Gut microbiota abundance (k_Bacteria.p_Firmicutes.c_Erysipelotrichia.o_Erysipelotrichales.f_Erysipelotrichaceae.g_Holdemania.s_Holdemania_filiformis)	Diabetic ketoacidosis	Weighted median	3	0.683064	1.0340(0.8807-1.2139)
Gut microbiota abundance (k_Bacteria.p_Firmicutes.c_Erysipelotrichia.o_Erysipelotrichales.f_Erysipelotrichaceae.g_Holdemania.s_Holdemania_filiformis)	Diabetic ketoacidosis	Weighted mode	3	0.857208	1.0198(0.8446-1.2313)
Gut microbiota abundance (k_Bacteria.p_Firmicutes.c_Erysipelotrichia.o_Erysipelotrichales.f_Erysipelotrichaceae.g_Holdemania.s_Holdemania_filiformis)	Diabetic ketoacidosis	Constrained maximum likelihood	3	0.60007	1.0355(0.9089-1.1797)
Gut microbiota abundance (k_Bacteria.p_Firmicutes.c_Erysipelotrichia.o_Erysipelotrichales.f_Erysipelotrichaceae.g_Holdemania.s_Holdemania_filiformis)	Diabetic nephropathy	Inverse variance weighted	3	0.887568	1.0178(0.7973-1.2992)
Gut microbiota abundance (k_Bacteria.p_Firmicutes.c_Erysipelotrichia.o_Erysipelotrichales.f_Erysipelotrichaceae.g_Holdemania.s_Holdemania_filiformis)	Diabetic nephropathy	MR Egger	3	0.577606	0.4406(0.0565-3.4392)
Gut microbiota abundance (k_Bacteria.p_Firmicutes.c_Erysipelotrichia.o_Erysipelotrichales.f_Erysipelotrichaceae.g_Holdemania.s_Holdemania_filiformis)	Diabetic nephropathy	Weighted median	3	0.312061	1.1326(0.8896-1.4420)
Gut microbiota abundance (k_Bacteria.p_Firmicutes.c_Erysipelotrichia.o_Erysipelotrichales.f_Erysipelotrichaceae.g_Holdemania.s_Holdemania_filiformis)	Diabetic nephropathy	Weighted mode	3	0.450694	1.1357(0.8685-1.4852)
Gut microbiota abundance (k_Bacteria.p_Firmicutes.c_Erysipelotrichia.o_Erysipelotrichales.f_Erysipelotrichaceae.g_Holdemania.s_Holdemania_filiformis)	Diabetic nephropathy	Constrained maximum likelihood	3	0.853721	1.0188(0.8359-1.2416)
Gut microbiota abundance (k_Bacteria.p_Firmicutes.c_Erysipelotrichia.o_Erysipelotrichales.f_Erysipelotrichaceae.g_Holdemania.s_Holdemania_filiformis)	Diabetic neuropathy	Inverse variance weighted	3	0.892098	0.9825(0.7617-1.2673)
Gut microbiota abundance (k_Bacteria.p_Firmicutes.c_Erysipelotrichia.o_Erysipelotrichales.f_Erysipelotrichaceae.g_Holdemania.s_Holdemania_filiformis)	Diabetic neuropathy	MR Egger	3	0.604617	0.4400(0.0464-4.1703)
Gut microbiota abundance (k_Bacteria.p_Firmicutes.c_Erysipelotrichia.o_Erysipelotrichales.f_Erysipelotrichaceae.g_Holdemania.s_Holdemania_filiformis)	Diabetic neuropathy	Weighted median	3	0.558455	1.0946(0.8087-1.4816)
Gut microbiota abundance (k_Bacteria.p_Firmicutes.c_Erysipelotrichia.o_Erysipelotrichales.f_Erysipelotrichaceae.g_Holdemania.s_Holdemania_filiformis)	Diabetic neuropathy	Weighted mode	3	0.609192	1.1016(0.8032-1.5110)
Gut microbiota abundance (k_Bacteria.p_Firmicutes.c_Erysipelotrichia.o_Erysipelotrichales.f_Erysipelotrichaceae.g_Holdemania.s_Holdemania_filiformis)	Diabetic neuropathy	Constrained maximum likelihood	3	0.884738	0.9828(0.7774-1.2425)
Gut microbiota abundance (k_Bacteria.p_Firmicutes.c_Erysipelotrichia.o_Erysipelotrichales.f_Erysipelotrichaceae.g_Holdemania.s_Holdemania_filiformis)	Diabetic retinopathy	Inverse variance weighted	3	0.710141	1.0225(0.9094-1.1496)
Gut microbiota abundance (k_Bacteria.p_Firmicutes.c_Erysipelotrichia.o_Erysipelotrichales.f_Erysipelotrichaceae.g_Holdemania.s_Holdemania_filiformis)	Diabetic retinopathy	MR Egger	3	0.844423	1.1207(0.4577-2.7441)
Gut microbiota abundance (k_Bacteria.p_Firmicutes.c_Erysipelotrichia.o_Erysipelotrichales.f_Erysipelotrichaceae.g_Holdemania.s_Holdemania_filiformis)	Diabetic retinopathy	Weighted median	3	0.945819	1.0050(0.8713-1.1592)
Gut microbiota abundance (k_Bacteria.p_Firmicutes.c_Erysipelotrichia.o_Erysipelotrichales.f_Erysipelotrichaceae.g_Holdemania.s_Holdemania_filiformis)	Diabetic retinopathy	Weighted mode	3	0.922256	0.9911(0.8461-1.1611)
Gut microbiota abundance (k_Bacteria.p_Firmicutes.c_Erysipelotrichia.o_Erysipelotrichales.f_Erysipelotrichaceae.g_Holdemania.s_Holdemania_filiformis)	Diabetic retinopathy	Constrained maximum likelihood	3	0.730114	1.0199(0.9117-1.1411)
Gut microbiota abundance (k_Bacteria.p_Firmicutes.c_Erysipelotrichia.o_Erysipelotrichales.f_Erysipelotrichaceae.g_Holdemania)	Charcot foot	Constrained maximum likelihood	1	0.275712	0.4713(0.1219-1.8228)
Gut microbiota abundance (k_Bacteria.p_Firmicutes.c_Erysipelotrichia.o_Erysipelotrichales.f_Erysipelotrichaceae.g_Holdemania)	Diabetic hypoglycemia	Constrained maximum likelihood	1	0.476608	0.8823(0.6251-1.2455)
Gut microbiota abundance (k_Bacteria.p_Firmicutes.c_Erysipelotrichia.o_Erysipelotrichales.f_Erysipelotrichaceae.g_Holdemania)	Diabetic ketoacidosis	Constrained maximum likelihood	1	0.670502	0.9310(0.6698-1.2941)
Gut microbiota abundance (k_Bacteria.p_Firmicutes.c_Erysipelotrichia.o_Erysipelotrichales.f_Erysipelotrichaceae.g_Holdemania)	Diabetic nephropathy	Constrained maximum likelihood	1	0.932744	0.9814(0.6346-1.5178)
Gut microbiota abundance (k_Bacteria.p_Firmicutes.c_Erysipelotrichia.o_Erysipelotrichales.f_Erysipelotrichaceae.g_Holdemania)	Diabetic neuropathy	Constrained maximum likelihood	1	0.641554	1.1364(0.6634-1.9465)
Gut microbiota abundance (k_Bacteria.p_Firmicutes.c_Erysipelotrichia.o_Erysipelotrichales.f_Erysipelotrichaceae.g_Holdemania)	Diabetic retinopathy	Constrained maximum likelihood	1	0.586522	0.9242(0.6958-1.2277)
Gut microbiota abundance (k_Bacteria.p_Firmicutes.c_Erysipelotrichia.o_Erysipelotrichales.f_Erysipelotrichaceae.g_Erysipelotrichaceae_noname.s_Eubacterium_biforme)	Charcot foot	Inverse variance weighted	8	0.230814	0.8333(0.6184-1.1229)
Gut microbiota abundance (k_Bacteria.p_Firmicutes.c_Erysipelotrichia.o_Erysipelotrichales.f_Erysipelotrichaceae.g_Erysipelotrichaceae_noname.s_Eubacterium_biforme)	Charcot foot	MR Egger	8	0.42135	1.5221(0.5862-3.9527)
Gut microbiota abundance (k_Bacteria.p_Firmicutes.c_Erysipelotrichia.o_Erysipelotrichales.f_Erysipelotrichaceae.g_Erysipelotrichaceae_noname.s_Eubacterium_biforme)	Charcot foot	Weighted median	8	0.584015	0.8972(0.6085-1.3229)
Gut microbiota abundance (k_Bacteria.p_Firmicutes.c_Erysipelotrichia.o_Erysipelotrichales.f_Erysipelotrichaceae.g_Erysipelotrichaceae_noname.s_Eubacterium_biforme)	Charcot foot	Weighted mode	8	0.918347	0.9729(0.5865-1.6140)
Gut microbiota abundance (k_Bacteria.p_Firmicutes.c_Erysipelotrichia.o_Erysipelotrichales.f_Erysipelotrichaceae.g_Erysipelotrichaceae_noname.s_Eubacterium_biforme)	Charcot foot	Constrained maximum likelihood	8	0.32751	0.8386(0.5897-1.1928)
Gut microbiota abundance (k_Bacteria.p_Firmicutes.c_Erysipelotrichia.o_Erysipelotrichales.f_Erysipelotrichaceae.g_Erysipelotrichaceae_noname.s_Eubacterium_biforme)	Diabetic hypoglycemia	Inverse variance weighted (multiplicative random effects)	8	0.303358	1.0649(0.9447-1.2003)
Gut microbiota abundance (k_Bacteria.p_Firmicutes.c_Erysipelotrichia.o_Erysipelotrichales.f_Erysipelotrichaceae.g_Erysipelotrichaceae_noname.s_Eubacterium_biforme)	Diabetic hypoglycemia	MR Egger	8	0.275607	0.8101(0.5743-1.1429)
Gut microbiota abundance (k_Bacteria.p_Firmicutes.c_Erysipelotrichia.o_Erysipelotrichales.f_Erysipelotrichaceae.g_Erysipelotrichaceae_noname.s_Eubacterium_biforme)	Diabetic hypoglycemia	Weighted median	8	0.974744	1.0017(0.9006-1.1141)
Gut microbiota abundance (k_Bacteria.p_Firmicutes.c_Erysipelotrichia.o_Erysipelotrichales.f_Erysipelotrichaceae.g_Erysipelotrichaceae_noname.s_Eubacterium_biforme)	Diabetic hypoglycemia	Weighted mode	8	0.965477	0.9969(0.8705-1.1417)
Gut microbiota abundance (k_Bacteria.p_Firmicutes.c_Erysipelotrichia.o_Erysipelotrichales.f_Erysipelotrichaceae.g_Erysipelotrichaceae_noname.s_Eubacterium_biforme)	Diabetic hypoglycemia	Constrained maximum likelihood	8	0.535645	1.0345(0.9292-1.1519)
Gut microbiota abundance (k_Bacteria.p_Firmicutes.c_Erysipelotrichia.o_Erysipelotrichales.f_Erysipelotrichaceae.g_Erysipelotrichaceae_noname.s_Eubacterium_biforme)	Diabetic ketoacidosis	Inverse variance weighted	8	0.752371	0.9878(0.9153-1.0660)
Gut microbiota abundance (k_Bacteria.p_Firmicutes.c_Erysipelotrichia.o_Erysipelotrichales.f_Erysipelotrichaceae.g_Erysipelotrichaceae_noname.s_Eubacterium_biforme)	Diabetic ketoacidosis	MR Egger	8	0.21537	0.8416(0.6594-1.0742)
Gut microbiota abundance (k_Bacteria.p_Firmicutes.c_Erysipelotrichia.o_Erysipelotrichales.f_Erysipelotrichaceae.g_Erysipelotrichaceae_noname.s_Eubacterium_biforme)	Diabetic ketoacidosis	Weighted median	8	0.367367	0.9535(0.8597-1.0575)
Gut microbiota abundance (k_Bacteria.p_Firmicutes.c_Erysipelotrichia.o_Erysipelotrichales.f_Erysipelotrichaceae.g_Erysipelotrichaceae_noname.s_Eubacterium_biforme)	Diabetic ketoacidosis	Weighted mode	8	0.491157	0.9457(0.8135-1.0994)
Gut microbiota abundance (k_Bacteria.p_Firmicutes.c_Erysipelotrichia.o_Erysipelotrichales.f_Erysipelotrichaceae.g_Erysipelotrichaceae_noname.s_Eubacterium_biforme)	Diabetic ketoacidosis	Constrained maximum likelihood	8	0.822457	0.9903(0.9091-1.0787)
Gut microbiota abundance (k_Bacteria.p_Firmicutes.c_Erysipelotrichia.o_Erysipelotrichales.f_Erysipelotrichaceae.g_Erysipelotrichaceae_noname.s_Eubacterium_biforme)	Diabetic nephropathy	Inverse variance weighted	8	0.148134	1.0958(0.9680-1.2404)
Gut microbiota abundance (k_Bacteria.p_Firmicutes.c_Erysipelotrichia.o_Erysipelotrichales.f_Erysipelotrichaceae.g_Erysipelotrichaceae_noname.s_Eubacterium_biforme)	Diabetic nephropathy	MR Egger	8	0.441077	0.8544(0.5879-1.2418)
Gut microbiota abundance (k_Bacteria.p_Firmicutes.c_Erysipelotrichia.o_Erysipelotrichales.f_Erysipelotrichaceae.g_Erysipelotrichaceae_noname.s_Eubacterium_biforme)	Diabetic nephropathy	Weighted median	8	0.293259	1.0812(0.9347-1.2505)
Gut microbiota abundance (k_Bacteria.p_Firmicutes.c_Erysipelotrichia.o_Erysipelotrichales.f_Erysipelotrichaceae.g_Erysipelotrichaceae_noname.s_Eubacterium_biforme)	Diabetic nephropathy	Weighted mode	8	0.53163	1.0664(0.8806-1.2914)
Gut microbiota abundance (k_Bacteria.p_Firmicutes.c_Erysipelotrichia.o_Erysipelotrichales.f_Erysipelotrichaceae.g_Erysipelotrichaceae_noname.s_Eubacterium_biforme)	Diabetic nephropathy	Constrained maximum likelihood	8	0.135657	1.1002(0.9705-1.2472)
Gut microbiota abundance (k_Bacteria.p_Firmicutes.c_Erysipelotrichia.o_Erysipelotrichales.f_Erysipelotrichaceae.g_Erysipelotrichaceae_noname.s_Eubacterium_biforme)	Diabetic neuropathy	Inverse variance weighted	8	0.418198	1.0681(0.9106-1.2530)
Gut microbiota abundance (k_Bacteria.p_Firmicutes.c_Erysipelotrichia.o_Erysipelotrichales.f_Erysipelotrichaceae.g_Erysipelotrichaceae_noname.s_Eubacterium_biforme)	Diabetic neuropathy	MR Egger	8	0.948857	0.9815(0.5678-1.6965)
Gut microbiota abundance (k_Bacteria.p_Firmicutes.c_Erysipelotrichia.o_Erysipelotrichales.f_Erysipelotrichaceae.g_Erysipelotrichaceae_noname.s_Eubacterium_biforme)	Diabetic neuropathy	Weighted median	8	0.971577	0.9969(0.8397-1.1835)
Gut microbiota abundance (k_Bacteria.p_Firmicutes.c_Erysipelotrichia.o_Erysipelotrichales.f_Erysipelotrichaceae.g_Erysipelotrichaceae_noname.s_Eubacterium_biforme)	Diabetic neuropathy	Weighted mode	8	0.947513	0.9896(0.7333-1.3355)
Gut microbiota abundance (k_Bacteria.p_Firmicutes.c_Erysipelotrichia.o_Erysipelotrichales.f_Erysipelotrichaceae.g_Erysipelotrichaceae_noname.s_Eubacterium_biforme)	Diabetic neuropathy	Constrained maximum likelihood	8	0.503731	1.0556(0.9007-1.2371)
Gut microbiota abundance (k_Bacteria.p_Firmicutes.c_Erysipelotrichia.o_Erysipelotrichales.f_Erysipelotrichaceae.g_Erysipelotrichaceae_noname.s_Eubacterium_biforme)	Diabetic retinopathy	Inverse variance weighted	8	0.508491	1.0254(0.9520-1.1044)
Gut microbiota abundance (k_Bacteria.p_Firmicutes.c_Erysipelotrichia.o_Erysipelotrichales.f_Erysipelotrichaceae.g_Erysipelotrichaceae_noname.s_Eubacterium_biforme)	Diabetic retinopathy	MR Egger	8	0.483838	0.9135(0.7203-1.1586)
Gut microbiota abundance (k_Bacteria.p_Firmicutes.c_Erysipelotrichia.o_Erysipelotrichales.f_Erysipelotrichaceae.g_Erysipelotrichaceae_noname.s_Eubacterium_biforme)	Diabetic retinopathy	Weighted median	8	0.334181	1.0458(0.9549-1.1454)
Gut microbiota abundance (k_Bacteria.p_Firmicutes.c_Erysipelotrichia.o_Erysipelotrichales.f_Erysipelotrichaceae.g_Erysipelotrichaceae_noname.s_Eubacterium_biforme)	Diabetic retinopathy	Weighted mode	8	0.269193	1.0990(0.9420-1.2823)
Gut microbiota abundance (k_Bacteria.p_Firmicutes.c_Erysipelotrichia.o_Erysipelotrichales.f_Erysipelotrichaceae.g_Erysipelotrichaceae_noname.s_Eubacterium_biforme)	Diabetic retinopathy	Constrained maximum likelihood	8	0.504449	1.0266(0.9505-1.1088)
Gut microbiota abundance (k_Bacteria.p_Firmicutes.c_Erysipelotrichia.o_Erysipelotrichales.f_Erysipelotrichaceae.g_Erysipelotrichaceae_noname)	Charcot foot	Inverse variance weighted	12	0.964624	1.0068(0.7474-1.3561)
Gut microbiota abundance (k_Bacteria.p_Firmicutes.c_Erysipelotrichia.o_Erysipelotrichales.f_Erysipelotrichaceae.g_Erysipelotrichaceae_noname)	Charcot foot	MR Egger	12	0.508567	1.6568(0.3912-7.0173)
Gut microbiota abundance (k_Bacteria.p_Firmicutes.c_Erysipelotrichia.o_Erysipelotrichales.f_Erysipelotrichaceae.g_Erysipelotrichaceae_noname)	Charcot foot	Weighted median	12	0.492274	1.1472(0.7752-1.6976)
Gut microbiota abundance (k_Bacteria.p_Firmicutes.c_Erysipelotrichia.o_Erysipelotrichales.f_Erysipelotrichaceae.g_Erysipelotrichaceae_noname)	Charcot foot	Weighted mode	12	0.569467	1.1894(0.6661-2.1240)
Gut microbiota abundance (k_Bacteria.p_Firmicutes.c_Erysipelotrichia.o_Erysipelotrichales.f_Erysipelotrichaceae.g_Erysipelotrichaceae_noname)	Charcot foot	Constrained maximum likelihood	12	0.985212	1.0032(0.7172-1.4032)
Gut microbiota abundance (k_Bacteria.p_Firmicutes.c_Erysipelotrichia.o_Erysipelotrichales.f_Erysipelotrichaceae.g_Erysipelotrichaceae_noname)	Diabetic hypoglycemia	Inverse variance weighted	12	0.801411	0.9900(0.9153-1.0708)
Gut microbiota abundance (k_Bacteria.p_Firmicutes.c_Erysipelotrichia.o_Erysipelotrichales.f_Erysipelotrichaceae.g_Erysipelotrichaceae_noname)	Diabetic hypoglycemia	MR Egger	12	0.400663	0.8430(0.5757-1.2344)
Gut microbiota abundance (k_Bacteria.p_Firmicutes.c_Erysipelotrichia.o_Erysipelotrichales.f_Erysipelotrichaceae.g_Erysipelotrichaceae_noname)	Diabetic hypoglycemia	Weighted median	12	0.611311	1.0286(0.9226-1.1469)
Gut microbiota abundance (k_Bacteria.p_Firmicutes.c_Erysipelotrichia.o_Erysipelotrichales.f_Erysipelotrichaceae.g_Erysipelotrichaceae_noname)	Diabetic hypoglycemia	Weighted mode	12	0.558426	1.0534(0.8896-1.2475)
Gut microbiota abundance (k_Bacteria.p_Firmicutes.c_Erysipelotrichia.o_Erysipelotrichales.f_Erysipelotrichaceae.g_Erysipelotrichaceae_noname)	Diabetic hypoglycemia	Constrained maximum likelihood	12	0.846293	0.9906(0.9008-1.0895)
Gut microbiota abundance (k_Bacteria.p_Firmicutes.c_Erysipelotrichia.o_Erysipelotrichales.f_Erysipelotrichaceae.g_Erysipelotrichaceae_noname)	Diabetic ketoacidosis	Inverse variance weighted	12	0.83715	1.0091(0.9254-1.1005)
Gut microbiota abundance (k_Bacteria.p_Firmicutes.c_Erysipelotrichia.o_Erysipelotrichales.f_Erysipelotrichaceae.g_Erysipelotrichaceae_noname)	Diabetic ketoacidosis	MR Egger	12	0.359967	0.8135(0.5337-1.2401)
Gut microbiota abundance (k_Bacteria.p_Firmicutes.c_Erysipelotrichia.o_Erysipelotrichales.f_Erysipelotrichaceae.g_Erysipelotrichaceae_noname)	Diabetic ketoacidosis	Weighted median	12	0.851384	1.0105(0.9060-1.1270)
Gut microbiota abundance (k_Bacteria.p_Firmicutes.c_Erysipelotrichia.o_Erysipelotrichales.f_Erysipelotrichaceae.g_Erysipelotrichaceae_noname)	Diabetic ketoacidosis	Weighted mode	12	0.916701	1.0099(0.8425-1.2106)
Gut microbiota abundance (k_Bacteria.p_Firmicutes.c_Erysipelotrichia.o_Erysipelotrichales.f_Erysipelotrichaceae.g_Erysipelotrichaceae_noname)	Diabetic ketoacidosis	Constrained maximum likelihood	12	0.8844	1.0070(0.9161-1.1070)
Gut microbiota abundance (k_Bacteria.p_Firmicutes.c_Erysipelotrichia.o_Erysipelotrichales.f_Erysipelotrichaceae.g_Erysipelotrichaceae_noname)	Diabetic nephropathy	Inverse variance weighted	12	0.529781	0.9678(0.8740-1.0718)
Gut microbiota abundance (k_Bacteria.p_Firmicutes.c_Erysipelotrichia.o_Erysipelotrichales.f_Erysipelotrichaceae.g_Erysipelotrichaceae_noname)	Diabetic nephropathy	MR Egger	12	0.529002	0.8478(0.5161-1.3926)
Gut microbiota abundance (k_Bacteria.p_Firmicutes.c_Erysipelotrichia.o_Erysipelotrichales.f_Erysipelotrichaceae.g_Erysipelotrichaceae_noname)	Diabetic nephropathy	Weighted median	12	0.848006	1.0128(0.8895-1.1532)
Gut microbiota abundance (k_Bacteria.p_Firmicutes.c_Erysipelotrichia.o_Erysipelotrichales.f_Erysipelotrichaceae.g_Erysipelotrichaceae_noname)	Diabetic nephropathy	Weighted mode	12	0.87641	1.0175(0.8214-1.2606)
Gut microbiota abundance (k_Bacteria.p_Firmicutes.c_Erysipelotrichia.o_Erysipelotrichales.f_Erysipelotrichaceae.g_Erysipelotrichaceae_noname)	Diabetic nephropathy	Constrained maximum likelihood	12	0.64432	0.9711(0.8572-1.1000)
Gut microbiota abundance (k_Bacteria.p_Firmicutes.c_Erysipelotrichia.o_Erysipelotrichales.f_Erysipelotrichaceae.g_Erysipelotrichaceae_noname)	Diabetic neuropathy	Inverse variance weighted	12	0.171524	1.0906(0.9631-1.2351)
Gut microbiota abundance (k_Bacteria.p_Firmicutes.c_Erysipelotrichia.o_Erysipelotrichales.f_Erysipelotrichaceae.g_Erysipelotrichaceae_noname)	Diabetic neuropathy	MR Egger	12	0.86875	0.9490(0.5183-1.7377)
Gut microbiota abundance (k_Bacteria.p_Firmicutes.c_Erysipelotrichia.o_Erysipelotrichales.f_Erysipelotrichaceae.g_Erysipelotrichaceae_noname)	Diabetic neuropathy	Weighted median	12	0.642491	1.0421(0.8757-1.2400)
Gut microbiota abundance (k_Bacteria.p_Firmicutes.c_Erysipelotrichia.o_Erysipelotrichales.f_Erysipelotrichaceae.g_Erysipelotrichaceae_noname)	Diabetic neuropathy	Weighted mode	12	0.92437	0.9875(0.7666-1.2721)
Gut microbiota abundance (k_Bacteria.p_Firmicutes.c_Erysipelotrichia.o_Erysipelotrichales.f_Erysipelotrichaceae.g_Erysipelotrichaceae_noname)	Diabetic neuropathy	Constrained maximum likelihood	12	0.358158	1.0721(0.9242-1.2437)
Gut microbiota abundance (k_Bacteria.p_Firmicutes.c_Erysipelotrichia.o_Erysipelotrichales.f_Erysipelotrichaceae.g_Erysipelotrichaceae_noname)	Diabetic retinopathy	Inverse variance weighted	12	0.382963	1.0351(0.9579-1.1186)
Gut microbiota abundance (k_Bacteria.p_Firmicutes.c_Erysipelotrichia.o_Erysipelotrichales.f_Erysipelotrichaceae.g_Erysipelotrichaceae_noname)	Diabetic retinopathy	MR Egger	12	0.149581	1.3392(0.9281-1.9325)
Gut microbiota abundance (k_Bacteria.p_Firmicutes.c_Erysipelotrichia.o_Erysipelotrichales.f_Erysipelotrichaceae.g_Erysipelotrichaceae_noname)	Diabetic retinopathy	Weighted median	12	0.444309	1.0360(0.9462-1.1344)
Gut microbiota abundance (k_Bacteria.p_Firmicutes.c_Erysipelotrichia.o_Erysipelotrichales.f_Erysipelotrichaceae.g_Erysipelotrichaceae_noname)	Diabetic retinopathy	Weighted mode	12	0.628625	1.0384(0.8951-1.2047)
Gut microbiota abundance (k_Bacteria.p_Firmicutes.c_Erysipelotrichia.o_Erysipelotrichales.f_Erysipelotrichaceae.g_Erysipelotrichaceae_noname)	Diabetic retinopathy	Constrained maximum likelihood	12	0.65464	1.0199(0.9357-1.1116)
Gut microbiota abundance (k_Bacteria.p_Firmicutes.c_Erysipelotrichia.o_Erysipelotrichales.f_Erysipelotrichaceae)	Charcot foot	Inverse variance weighted	8	0.509117	0.8323(0.4825-1.4355)
Gut microbiota abundance (k_Bacteria.p_Firmicutes.c_Erysipelotrichia.o_Erysipelotrichales.f_Erysipelotrichaceae)	Charcot foot	MR Egger	8	0.706288	1.6055(0.1535-16.7890)
Gut microbiota abundance (k_Bacteria.p_Firmicutes.c_Erysipelotrichia.o_Erysipelotrichales.f_Erysipelotrichaceae)	Charcot foot	Weighted median	8	0.767738	0.9069(0.4742-1.7345)
Gut microbiota abundance (k_Bacteria.p_Firmicutes.c_Erysipelotrichia.o_Erysipelotrichales.f_Erysipelotrichaceae)	Charcot foot	Weighted mode	8	0.926459	0.9579(0.3973-2.3097)
Gut microbiota abundance (k_Bacteria.p_Firmicutes.c_Erysipelotrichia.o_Erysipelotrichales.f_Erysipelotrichaceae)	Charcot foot	Constrained maximum likelihood	8	0.506157	0.8302(0.4798-1.4368)
Gut microbiota abundance (k_Bacteria.p_Firmicutes.c_Erysipelotrichia.o_Erysipelotrichales.f_Erysipelotrichaceae)	Diabetic hypoglycemia	Inverse variance weighted	8	0.262527	1.0757(0.9468-1.2221)
Gut microbiota abundance (k_Bacteria.p_Firmicutes.c_Erysipelotrichia.o_Erysipelotrichales.f_Erysipelotrichaceae)	Diabetic hypoglycemia	MR Egger	8	0.209984	1.4529(0.8624-2.4476)
Gut microbiota abundance (k_Bacteria.p_Firmicutes.c_Erysipelotrichia.o_Erysipelotrichales.f_Erysipelotrichaceae)	Diabetic hypoglycemia	Weighted median	8	0.268779	1.1032(0.9270-1.3129)
Gut microbiota abundance (k_Bacteria.p_Firmicutes.c_Erysipelotrichia.o_Erysipelotrichales.f_Erysipelotrichaceae)	Diabetic hypoglycemia	Weighted mode	8	0.344506	1.1589(0.8713-1.5414)
Gut microbiota abundance (k_Bacteria.p_Firmicutes.c_Erysipelotrichia.o_Erysipelotrichales.f_Erysipelotrichaceae)	Diabetic hypoglycemia	Constrained maximum likelihood	8	0.330588	1.0681(0.9353-1.2198)
Gut microbiota abundance (k_Bacteria.p_Firmicutes.c_Erysipelotrichia.o_Erysipelotrichales.f_Erysipelotrichaceae)	Diabetic ketoacidosis	Inverse variance weighted	8	0.384147	1.0693(0.9195-1.2434)
Gut microbiota abundance (k_Bacteria.p_Firmicutes.c_Erysipelotrichia.o_Erysipelotrichales.f_Erysipelotrichaceae)	Diabetic ketoacidosis	MR Egger	8	0.137577	1.6392(0.9312-2.8854)
Gut microbiota abundance (k_Bacteria.p_Firmicutes.c_Erysipelotrichia.o_Erysipelotrichales.f_Erysipelotrichaceae)	Diabetic ketoacidosis	Weighted median	8	0.430943	1.0764(0.8962-1.2928)
Gut microbiota abundance (k_Bacteria.p_Firmicutes.c_Erysipelotrichia.o_Erysipelotrichales.f_Erysipelotrichaceae)	Diabetic ketoacidosis	Weighted mode	8	0.42713	1.1304(0.8501-1.5032)
Gut microbiota abundance (k_Bacteria.p_Firmicutes.c_Erysipelotrichia.o_Erysipelotrichales.f_Erysipelotrichaceae)	Diabetic ketoacidosis	Constrained maximum likelihood	8	0.405123	1.0623(0.9214-1.2246)
Gut microbiota abundance (k_Bacteria.p_Firmicutes.c_Erysipelotrichia.o_Erysipelotrichales.f_Erysipelotrichaceae)	Diabetic nephropathy	Inverse variance weighted	8	0.734335	1.0291(0.8719-1.2148)
Gut microbiota abundance (k_Bacteria.p_Firmicutes.c_Erysipelotrichia.o_Erysipelotrichales.f_Erysipelotrichaceae)	Diabetic nephropathy	MR Egger	8	0.265504	0.6540(0.3321-1.2882)
Gut microbiota abundance (k_Bacteria.p_Firmicutes.c_Erysipelotrichia.o_Erysipelotrichales.f_Erysipelotrichaceae)	Diabetic nephropathy	Weighted median	8	0.802881	1.0290(0.8222-1.2877)
Gut microbiota abundance (k_Bacteria.p_Firmicutes.c_Erysipelotrichia.o_Erysipelotrichales.f_Erysipelotrichaceae)	Diabetic nephropathy	Weighted mode	8	0.632928	0.9073(0.6193-1.3293)
Gut microbiota abundance (k_Bacteria.p_Firmicutes.c_Erysipelotrichia.o_Erysipelotrichales.f_Erysipelotrichaceae)	Diabetic nephropathy	Constrained maximum likelihood	8	0.80522	1.0217(0.8616-1.2114)
Gut microbiota abundance (k_Bacteria.p_Firmicutes.c_Erysipelotrichia.o_Erysipelotrichales.f_Erysipelotrichaceae)	Diabetic neuropathy	Inverse variance weighted	8	0.598305	0.9471(0.7736-1.1594)
Gut microbiota abundance (k_Bacteria.p_Firmicutes.c_Erysipelotrichia.o_Erysipelotrichales.f_Erysipelotrichaceae)	Diabetic neuropathy	MR Egger	8	0.462955	1.3909(0.6095-3.1744)
Gut microbiota abundance (k_Bacteria.p_Firmicutes.c_Erysipelotrichia.o_Erysipelotrichales.f_Erysipelotrichaceae)	Diabetic neuropathy	Weighted median	8	0.603487	0.9300(0.7072-1.2230)
Gut microbiota abundance (k_Bacteria.p_Firmicutes.c_Erysipelotrichia.o_Erysipelotrichales.f_Erysipelotrichaceae)	Diabetic neuropathy	Weighted mode	8	0.612544	0.9107(0.6442-1.2873)
Gut microbiota abundance (k_Bacteria.p_Firmicutes.c_Erysipelotrichia.o_Erysipelotrichales.f_Erysipelotrichaceae)	Diabetic neuropathy	Constrained maximum likelihood	8	0.528517	0.9379(0.7685-1.1448)
Gut microbiota abundance (k_Bacteria.p_Firmicutes.c_Erysipelotrichia.o_Erysipelotrichales.f_Erysipelotrichaceae)	Diabetic retinopathy	Inverse variance weighted	8	0.0491615	1.1123(1.0004-1.2367)
Gut microbiota abundance (k_Bacteria.p_Firmicutes.c_Erysipelotrichia.o_Erysipelotrichales.f_Erysipelotrichaceae)	Diabetic retinopathy	MR Egger	8	0.441294	1.1999(0.7779-1.8509)
Gut microbiota abundance (k_Bacteria.p_Firmicutes.c_Erysipelotrichia.o_Erysipelotrichales.f_Erysipelotrichaceae)	Diabetic retinopathy	Weighted median	8	0.237957	1.0886(0.9454-1.2534)
Gut microbiota abundance (k_Bacteria.p_Firmicutes.c_Erysipelotrichia.o_Erysipelotrichales.f_Erysipelotrichaceae)	Diabetic retinopathy	Weighted mode	8	0.618104	1.0514(0.8709-1.2693)
Gut microbiota abundance (k_Bacteria.p_Firmicutes.c_Erysipelotrichia.o_Erysipelotrichales.f_Erysipelotrichaceae)	Diabetic retinopathy	Constrained maximum likelihood	8	0.0616269	1.1076(0.9950-1.2330)
Gut microbiota abundance (k_Bacteria.p_Firmicutes.c_Erysipelotrichia.o_Erysipelotrichales)	Charcot foot	Inverse variance weighted	8	0.509351	0.8323(0.4826-1.4356)
Gut microbiota abundance (k_Bacteria.p_Firmicutes.c_Erysipelotrichia.o_Erysipelotrichales)	Charcot foot	MR Egger	8	0.704976	1.6097(0.1537-16.8617)
Gut microbiota abundance (k_Bacteria.p_Firmicutes.c_Erysipelotrichia.o_Erysipelotrichales)	Charcot foot	Weighted median	8	0.775495	0.9070(0.4636-1.7744)
Gut microbiota abundance (k_Bacteria.p_Firmicutes.c_Erysipelotrichia.o_Erysipelotrichales)	Charcot foot	Weighted mode	8	0.92924	0.9577(0.3812-2.4061)
Gut microbiota abundance (k_Bacteria.p_Firmicutes.c_Erysipelotrichia.o_Erysipelotrichales)	Charcot foot	Constrained maximum likelihood	8	0.506343	0.8303(0.4798-1.4369)
Gut microbiota abundance (k_Bacteria.p_Firmicutes.c_Erysipelotrichia.o_Erysipelotrichales)	Diabetic hypoglycemia	Inverse variance weighted	8	0.262477	1.0757(0.9468-1.2221)
Gut microbiota abundance (k_Bacteria.p_Firmicutes.c_Erysipelotrichia.o_Erysipelotrichales)	Diabetic hypoglycemia	MR Egger	8	0.209562	1.4539(0.8626-2.4505)
Gut microbiota abundance (k_Bacteria.p_Firmicutes.c_Erysipelotrichia.o_Erysipelotrichales)	Diabetic hypoglycemia	Weighted median	8	0.266096	1.1032(0.9279-1.3115)
Gut microbiota abundance (k_Bacteria.p_Firmicutes.c_Erysipelotrichia.o_Erysipelotrichales)	Diabetic hypoglycemia	Weighted mode	8	0.320286	1.1590(0.8844-1.5189)
Gut microbiota abundance (k_Bacteria.p_Firmicutes.c_Erysipelotrichia.o_Erysipelotrichales)	Diabetic hypoglycemia	Constrained maximum likelihood	8	0.330526	1.0681(0.9353-1.2198)
Gut microbiota abundance (k_Bacteria.p_Firmicutes.c_Erysipelotrichia.o_Erysipelotrichales)	Diabetic ketoacidosis	Inverse variance weighted	8	0.384111	1.0693(0.9196-1.2434)
Gut microbiota abundance (k_Bacteria.p_Firmicutes.c_Erysipelotrichia.o_Erysipelotrichales)	Diabetic ketoacidosis	MR Egger	8	0.137128	1.6406(0.9318-2.8886)
Gut microbiota abundance (k_Bacteria.p_Firmicutes.c_Erysipelotrichia.o_Erysipelotrichales)	Diabetic ketoacidosis	Weighted median	8	0.417539	1.0764(0.9009-1.2862)
Gut microbiota abundance (k_Bacteria.p_Firmicutes.c_Erysipelotrichia.o_Erysipelotrichales)	Diabetic ketoacidosis	Weighted mode	8	0.451487	1.1304(0.8363-1.5281)
Gut microbiota abundance (k_Bacteria.p_Firmicutes.c_Erysipelotrichia.o_Erysipelotrichales)	Diabetic ketoacidosis	Constrained maximum likelihood	8	0.405084	1.0623(0.9215-1.2246)
Gut microbiota abundance (k_Bacteria.p_Firmicutes.c_Erysipelotrichia.o_Erysipelotrichales)	Diabetic nephropathy	Inverse variance weighted	8	0.733848	1.0292(0.8719-1.2148)
Gut microbiota abundance (k_Bacteria.p_Firmicutes.c_Erysipelotrichia.o_Erysipelotrichales)	Diabetic nephropathy	MR Egger	8	0.26602	0.6541(0.3319-1.2891)
Gut microbiota abundance (k_Bacteria.p_Firmicutes.c_Erysipelotrichia.o_Erysipelotrichales)	Diabetic nephropathy	Weighted median	8	0.808372	1.0293(0.8152-1.2995)
Gut microbiota abundance (k_Bacteria.p_Firmicutes.c_Erysipelotrichia.o_Erysipelotrichales)	Diabetic nephropathy	Weighted mode	8	0.639017	0.9097(0.6230-1.3283)
Gut microbiota abundance (k_Bacteria.p_Firmicutes.c_Erysipelotrichia.o_Erysipelotrichales)	Diabetic nephropathy	Constrained maximum likelihood	8	0.804687	1.0217(0.8617-1.2114)
Gut microbiota abundance (k_Bacteria.p_Firmicutes.c_Erysipelotrichia.o_Erysipelotrichales)	Diabetic neuropathy	Inverse variance weighted	8	0.598369	0.9471(0.7736-1.1595)
Gut microbiota abundance (k_Bacteria.p_Firmicutes.c_Erysipelotrichia.o_Erysipelotrichales)	Diabetic neuropathy	MR Egger	8	0.462305	1.3920(0.6095-3.1791)
Gut microbiota abundance (k_Bacteria.p_Firmicutes.c_Erysipelotrichia.o_Erysipelotrichales)	Diabetic neuropathy	Weighted median	8	0.607712	0.9300(0.7048-1.2270)
Gut microbiota abundance (k_Bacteria.p_Firmicutes.c_Erysipelotrichia.o_Erysipelotrichales)	Diabetic neuropathy	Weighted mode	8	0.616984	0.9074(0.6307-1.3057)
Gut microbiota abundance (k_Bacteria.p_Firmicutes.c_Erysipelotrichia.o_Erysipelotrichales)	Diabetic neuropathy	Constrained maximum likelihood	8	0.528565	0.9379(0.7685-1.1448)
Gut microbiota abundance (k_Bacteria.p_Firmicutes.c_Erysipelotrichia.o_Erysipelotrichales)	Diabetic retinopathy	Inverse variance weighted	8	0.0491899	1.1123(1.0004-1.2367)
Gut microbiota abundance (k_Bacteria.p_Firmicutes.c_Erysipelotrichia.o_Erysipelotrichales)	Diabetic retinopathy	MR Egger	8	0.441662	1.1999(0.7776-1.8516)
Gut microbiota abundance (k_Bacteria.p_Firmicutes.c_Erysipelotrichia.o_Erysipelotrichales)	Diabetic retinopathy	Weighted median	8	0.213481	1.0886(0.9523-1.2442)
Gut microbiota abundance (k_Bacteria.p_Firmicutes.c_Erysipelotrichia.o_Erysipelotrichales)	Diabetic retinopathy	Weighted mode	8	0.62401	1.0513(0.8681-1.2732)
Gut microbiota abundance (k_Bacteria.p_Firmicutes.c_Erysipelotrichia.o_Erysipelotrichales)	Diabetic retinopathy	Constrained maximum likelihood	8	0.0616615	1.1076(0.9950-1.2330)
Gut microbiota abundance (k_Bacteria.p_Firmicutes.c_Erysipelotrichia)	Charcot foot	Inverse variance weighted	8	0.509316	0.8323(0.4825-1.4356)
Gut microbiota abundance (k_Bacteria.p_Firmicutes.c_Erysipelotrichia)	Charcot foot	MR Egger	8	0.705086	1.6095(0.1536-16.8662)
Gut microbiota abundance (k_Bacteria.p_Firmicutes.c_Erysipelotrichia)	Charcot foot	Weighted median	8	0.764028	0.9070(0.4794-1.7159)
Gut microbiota abundance (k_Bacteria.p_Firmicutes.c_Erysipelotrichia)	Charcot foot	Weighted mode	8	0.927777	0.9577(0.3886-2.3599)
Gut microbiota abundance (k_Bacteria.p_Firmicutes.c_Erysipelotrichia)	Charcot foot	Constrained maximum likelihood	8	0.50632	0.8303(0.4797-1.4370)
Gut microbiota abundance (k_Bacteria.p_Firmicutes.c_Erysipelotrichia)	Diabetic hypoglycemia	Inverse variance weighted	8	0.262507	1.0757(0.9468-1.2221)
Gut microbiota abundance (k_Bacteria.p_Firmicutes.c_Erysipelotrichia)	Diabetic hypoglycemia	MR Egger	8	0.209616	1.4539(0.8626-2.4507)
Gut microbiota abundance (k_Bacteria.p_Firmicutes.c_Erysipelotrichia)	Diabetic hypoglycemia	Weighted median	8	0.267475	1.1032(0.9274-1.3122)
Gut microbiota abundance (k_Bacteria.p_Firmicutes.c_Erysipelotrichia)	Diabetic hypoglycemia	Weighted mode	8	0.304293	1.1590(0.8928-1.5047)
Gut microbiota abundance (k_Bacteria.p_Firmicutes.c_Erysipelotrichia)	Diabetic hypoglycemia	Constrained maximum likelihood	8	0.330556	1.0681(0.9353-1.2198)
Gut microbiota abundance (k_Bacteria.p_Firmicutes.c_Erysipelotrichia)	Diabetic ketoacidosis	Inverse variance weighted	8	0.38413	1.0693(0.9195-1.2434)
Gut microbiota abundance (k_Bacteria.p_Firmicutes.c_Erysipelotrichia)	Diabetic ketoacidosis	MR Egger	8	0.137135	1.6407(0.9318-2.8891)
Gut microbiota abundance (k_Bacteria.p_Firmicutes.c_Erysipelotrichia)	Diabetic ketoacidosis	Weighted median	8	0.416229	1.0764(0.9013-1.2855)
Gut microbiota abundance (k_Bacteria.p_Firmicutes.c_Erysipelotrichia)	Diabetic ketoacidosis	Weighted mode	8	0.460946	1.1304(0.8307-1.5383)
Gut microbiota abundance (k_Bacteria.p_Firmicutes.c_Erysipelotrichia)	Diabetic ketoacidosis	Constrained maximum likelihood	8	0.405104	1.0623(0.9214-1.2246)
Gut microbiota abundance (k_Bacteria.p_Firmicutes.c_Erysipelotrichia)	Diabetic nephropathy	Inverse variance weighted	8	0.733827	1.0292(0.8719-1.2148)
Gut microbiota abundance (k_Bacteria.p_Firmicutes.c_Erysipelotrichia)	Diabetic nephropathy	MR Egger	8	0.266024	0.6541(0.3319-1.2891)
Gut microbiota abundance (k_Bacteria.p_Firmicutes.c_Erysipelotrichia)	Diabetic nephropathy	Weighted median	8	0.803662	1.0293(0.8198-1.2923)
Gut microbiota abundance (k_Bacteria.p_Firmicutes.c_Erysipelotrichia)	Diabetic nephropathy	Weighted mode	8	0.633059	0.9097(0.6272-1.3194)
Gut microbiota abundance (k_Bacteria.p_Firmicutes.c_Erysipelotrichia)	Diabetic nephropathy	Constrained maximum likelihood	8	0.804662	1.0217(0.8617-1.2115)
Gut microbiota abundance (k_Bacteria.p_Firmicutes.c_Erysipelotrichia)	Diabetic neuropathy	Inverse variance weighted	8	0.598344	0.9471(0.7736-1.1595)
Gut microbiota abundance (k_Bacteria.p_Firmicutes.c_Erysipelotrichia)	Diabetic neuropathy	MR Egger	8	0.462345	1.3921(0.6095-3.1796)
Gut microbiota abundance (k_Bacteria.p_Firmicutes.c_Erysipelotrichia)	Diabetic neuropathy	Weighted median	8	0.58812	0.9300(0.7151-1.2095)
Gut microbiota abundance (k_Bacteria.p_Firmicutes.c_Erysipelotrichia)	Diabetic neuropathy	Weighted mode	8	0.627827	0.9074(0.6233-1.3211)
Gut microbiota abundance (k_Bacteria.p_Firmicutes.c_Erysipelotrichia)	Diabetic neuropathy	Constrained maximum likelihood	8	0.52855	0.9379(0.7684-1.1448)
Gut microbiota abundance (k_Bacteria.p_Firmicutes.c_Erysipelotrichia)	Diabetic retinopathy	Inverse variance weighted	8	0.0491833	1.1123(1.0004-1.2368)
Gut microbiota abundance (k_Bacteria.p_Firmicutes.c_Erysipelotrichia)	Diabetic retinopathy	MR Egger	8	0.441525	1.2000(0.7777-1.8519)
Gut microbiota abundance (k_Bacteria.p_Firmicutes.c_Erysipelotrichia)	Diabetic retinopathy	Weighted median	8	0.250244	1.0886(0.9419-1.2580)
Gut microbiota abundance (k_Bacteria.p_Firmicutes.c_Erysipelotrichia)	Diabetic retinopathy	Weighted mode	8	0.629085	1.0514(0.8656-1.2770)
Gut microbiota abundance (k_Bacteria.p_Firmicutes.c_Erysipelotrichia)	Diabetic retinopathy	Constrained maximum likelihood	8	0.0616535	1.1076(0.9950-1.2330)
Gut microbiota abundance (k_Bacteria.p_Firmicutes.c_Clostridia.o_Clostridiales.f_Ruminococcaceae.g_Subdoligranulum.s_Subdoligranulum_unclassified)	Charcot foot	Inverse variance weighted	12	0.214315	1.3647(0.8354-2.2293)
Gut microbiota abundance (k_Bacteria.p_Firmicutes.c_Clostridia.o_Clostridiales.f_Ruminococcaceae.g_Subdoligranulum.s_Subdoligranulum_unclassified)	Charcot foot	MR Egger	12	0.340798	3.4415(0.3055-38.7750)
Gut microbiota abundance (k_Bacteria.p_Firmicutes.c_Clostridia.o_Clostridiales.f_Ruminococcaceae.g_Subdoligranulum.s_Subdoligranulum_unclassified)	Charcot foot	Weighted median	12	0.504094	1.2394(0.6603-2.3262)
Gut microbiota abundance (k_Bacteria.p_Firmicutes.c_Clostridia.o_Clostridiales.f_Ruminococcaceae.g_Subdoligranulum.s_Subdoligranulum_unclassified)	Charcot foot	Weighted mode	12	0.596526	1.2687(0.5392-2.9847)
Gut microbiota abundance (k_Bacteria.p_Firmicutes.c_Clostridia.o_Clostridiales.f_Ruminococcaceae.g_Subdoligranulum.s_Subdoligranulum_unclassified)	Charcot foot	Constrained maximum likelihood	12	0.29666	1.3370(0.7749-2.3066)
Gut microbiota abundance (k_Bacteria.p_Firmicutes.c_Clostridia.o_Clostridiales.f_Ruminococcaceae.g_Subdoligranulum.s_Subdoligranulum_unclassified)	Diabetic hypoglycemia	Inverse variance weighted (multiplicative random effects)	12	0.983481	1.0021(0.8233-1.2197)
Gut microbiota abundance (k_Bacteria.p_Firmicutes.c_Clostridia.o_Clostridiales.f_Ruminococcaceae.g_Subdoligranulum.s_Subdoligranulum_unclassified)	Diabetic hypoglycemia	MR Egger	12	0.157668	2.0459(0.8165-5.1266)
Gut microbiota abundance (k_Bacteria.p_Firmicutes.c_Clostridia.o_Clostridiales.f_Ruminococcaceae.g_Subdoligranulum.s_Subdoligranulum_unclassified)	Diabetic hypoglycemia	Weighted median	12	0.32833	0.9024(0.7345-1.1087)
Gut microbiota abundance (k_Bacteria.p_Firmicutes.c_Clostridia.o_Clostridiales.f_Ruminococcaceae.g_Subdoligranulum.s_Subdoligranulum_unclassified)	Diabetic hypoglycemia	Weighted mode	12	0.257632	0.8448(0.6406-1.1143)
Gut microbiota abundance (k_Bacteria.p_Firmicutes.c_Clostridia.o_Clostridiales.f_Ruminococcaceae.g_Subdoligranulum.s_Subdoligranulum_unclassified)	Diabetic hypoglycemia	Constrained maximum likelihood	12	0.701557	0.9654(0.8064-1.1558)
Gut microbiota abundance (k_Bacteria.p_Firmicutes.c_Clostridia.o_Clostridiales.f_Ruminococcaceae.g_Subdoligranulum.s_Subdoligranulum_unclassified)	Diabetic ketoacidosis	Inverse variance weighted	12	0.163754	0.8923(0.7601-1.0475)
Gut microbiota abundance (k_Bacteria.p_Firmicutes.c_Clostridia.o_Clostridiales.f_Ruminococcaceae.g_Subdoligranulum.s_Subdoligranulum_unclassified)	Diabetic ketoacidosis	MR Egger	12	0.771749	0.8817(0.3853-2.0177)
Gut microbiota abundance (k_Bacteria.p_Firmicutes.c_Clostridia.o_Clostridiales.f_Ruminococcaceae.g_Subdoligranulum.s_Subdoligranulum_unclassified)	Diabetic ketoacidosis	Weighted median	12	0.403692	0.9285(0.7801-1.1051)
Gut microbiota abundance (k_Bacteria.p_Firmicutes.c_Clostridia.o_Clostridiales.f_Ruminococcaceae.g_Subdoligranulum.s_Subdoligranulum_unclassified)	Diabetic ketoacidosis	Weighted mode	12	0.689122	0.9459(0.7256-1.2332)
Gut microbiota abundance (k_Bacteria.p_Firmicutes.c_Clostridia.o_Clostridiales.f_Ruminococcaceae.g_Subdoligranulum.s_Subdoligranulum_unclassified)	Diabetic ketoacidosis	Constrained maximum likelihood	12	0.560733	0.9534(0.8117-1.1197)
Gut microbiota abundance (k_Bacteria.p_Firmicutes.c_Clostridia.o_Clostridiales.f_Ruminococcaceae.g_Subdoligranulum.s_Subdoligranulum_unclassified)	Diabetic nephropathy	Inverse variance weighted	12	0.75348	1.0273(0.8683-1.2155)
Gut microbiota abundance (k_Bacteria.p_Firmicutes.c_Clostridia.o_Clostridiales.f_Ruminococcaceae.g_Subdoligranulum.s_Subdoligranulum_unclassified)	Diabetic nephropathy	MR Egger	12	0.612818	1.2475(0.5440-2.8607)
Gut microbiota abundance (k_Bacteria.p_Firmicutes.c_Clostridia.o_Clostridiales.f_Ruminococcaceae.g_Subdoligranulum.s_Subdoligranulum_unclassified)	Diabetic nephropathy	Weighted median	12	0.675965	0.9520(0.7557-1.1991)
Gut microbiota abundance (k_Bacteria.p_Firmicutes.c_Clostridia.o_Clostridiales.f_Ruminococcaceae.g_Subdoligranulum.s_Subdoligranulum_unclassified)	Diabetic nephropathy	Weighted mode	12	0.388832	0.8438(0.5822-1.2229)
Gut microbiota abundance (k_Bacteria.p_Firmicutes.c_Clostridia.o_Clostridiales.f_Ruminococcaceae.g_Subdoligranulum.s_Subdoligranulum_unclassified)	Diabetic nephropathy	Constrained maximum likelihood	12	0.769526	1.0282(0.8535-1.2387)
Gut microbiota abundance (k_Bacteria.p_Firmicutes.c_Clostridia.o_Clostridiales.f_Ruminococcaceae.g_Subdoligranulum.s_Subdoligranulum_unclassified)	Diabetic neuropathy	Inverse variance weighted	12	0.881914	0.9846(0.8022-1.2084)
Gut microbiota abundance (k_Bacteria.p_Firmicutes.c_Clostridia.o_Clostridiales.f_Ruminococcaceae.g_Subdoligranulum.s_Subdoligranulum_unclassified)	Diabetic neuropathy	MR Egger	12	0.703905	1.2228(0.4463-3.3507)
Gut microbiota abundance (k_Bacteria.p_Firmicutes.c_Clostridia.o_Clostridiales.f_Ruminococcaceae.g_Subdoligranulum.s_Subdoligranulum_unclassified)	Diabetic neuropathy	Weighted median	12	0.757586	1.0428(0.7991-1.3607)
Gut microbiota abundance (k_Bacteria.p_Firmicutes.c_Clostridia.o_Clostridiales.f_Ruminococcaceae.g_Subdoligranulum.s_Subdoligranulum_unclassified)	Diabetic neuropathy	Weighted mode	12	0.477008	1.1741(0.7659-1.7998)
Gut microbiota abundance (k_Bacteria.p_Firmicutes.c_Clostridia.o_Clostridiales.f_Ruminococcaceae.g_Subdoligranulum.s_Subdoligranulum_unclassified)	Diabetic neuropathy	Constrained maximum likelihood	12	0.934257	0.9906(0.7913-1.2401)
Gut microbiota abundance (k_Bacteria.p_Firmicutes.c_Clostridia.o_Clostridiales.f_Ruminococcaceae.g_Subdoligranulum.s_Subdoligranulum_unclassified)	Diabetic retinopathy	Inverse variance weighted (multiplicative random effects)	12	0.96178	0.9963(0.8577-1.1574)
Gut microbiota abundance (k_Bacteria.p_Firmicutes.c_Clostridia.o_Clostridiales.f_Ruminococcaceae.g_Subdoligranulum.s_Subdoligranulum_unclassified)	Diabetic retinopathy	MR Egger	12	0.574416	1.2530(0.5851-2.6833)
Gut microbiota abundance (k_Bacteria.p_Firmicutes.c_Clostridia.o_Clostridiales.f_Ruminococcaceae.g_Subdoligranulum.s_Subdoligranulum_unclassified)	Diabetic retinopathy	Weighted median	12	0.353525	1.0783(0.9195-1.2645)
Gut microbiota abundance (k_Bacteria.p_Firmicutes.c_Clostridia.o_Clostridiales.f_Ruminococcaceae.g_Subdoligranulum.s_Subdoligranulum_unclassified)	Diabetic retinopathy	Weighted mode	12	0.284545	1.1408(0.9069-1.4350)
Gut microbiota abundance (k_Bacteria.p_Firmicutes.c_Clostridia.o_Clostridiales.f_Ruminococcaceae.g_Subdoligranulum.s_Subdoligranulum_unclassified)	Diabetic retinopathy	Constrained maximum likelihood	12	0.595196	1.0395(0.9010-1.1994)
Gut microbiota abundance (k_Bacteria.p_Firmicutes.c_Clostridia.o_Clostridiales.f_Ruminococcaceae.g_Subdoligranulum)	Charcot foot	Inverse variance weighted	13	0.404177	1.2170(0.7672-1.9306)
Gut microbiota abundance (k_Bacteria.p_Firmicutes.c_Clostridia.o_Clostridiales.f_Ruminococcaceae.g_Subdoligranulum)	Charcot foot	MR Egger	13	0.883065	0.8424(0.0903-7.8571)
Gut microbiota abundance (k_Bacteria.p_Firmicutes.c_Clostridia.o_Clostridiales.f_Ruminococcaceae.g_Subdoligranulum)	Charcot foot	Weighted median	13	0.507076	1.2177(0.6805-2.1790)
Gut microbiota abundance (k_Bacteria.p_Firmicutes.c_Clostridia.o_Clostridiales.f_Ruminococcaceae.g_Subdoligranulum)	Charcot foot	Weighted mode	13	0.58723	1.2986(0.5185-3.2525)
Gut microbiota abundance (k_Bacteria.p_Firmicutes.c_Clostridia.o_Clostridiales.f_Ruminococcaceae.g_Subdoligranulum)	Charcot foot	Constrained maximum likelihood	13	0.463693	1.2023(0.7345-1.9678)
Gut microbiota abundance (k_Bacteria.p_Firmicutes.c_Clostridia.o_Clostridiales.f_Ruminococcaceae.g_Subdoligranulum)	Diabetic hypoglycemia	Inverse variance weighted	13	0.85935	0.9875(0.8592-1.1349)
Gut microbiota abundance (k_Bacteria.p_Firmicutes.c_Clostridia.o_Clostridiales.f_Ruminococcaceae.g_Subdoligranulum)	Diabetic hypoglycemia	MR Egger	13	0.298079	1.4477(0.7453-2.8118)
Gut microbiota abundance (k_Bacteria.p_Firmicutes.c_Clostridia.o_Clostridiales.f_Ruminococcaceae.g_Subdoligranulum)	Diabetic hypoglycemia	Weighted median	13	0.856158	1.0163(0.8530-1.2109)
Gut microbiota abundance (k_Bacteria.p_Firmicutes.c_Clostridia.o_Clostridiales.f_Ruminococcaceae.g_Subdoligranulum)	Diabetic hypoglycemia	Weighted mode	13	0.530899	1.1116(0.8060-1.5331)
Gut microbiota abundance (k_Bacteria.p_Firmicutes.c_Clostridia.o_Clostridiales.f_Ruminococcaceae.g_Subdoligranulum)	Diabetic hypoglycemia	Constrained maximum likelihood	13	0.816549	0.9817(0.8399-1.1475)
Gut microbiota abundance (k_Bacteria.p_Firmicutes.c_Clostridia.o_Clostridiales.f_Ruminococcaceae.g_Subdoligranulum)	Diabetic ketoacidosis	Inverse variance weighted (multiplicative random effects)	13	0.593132	0.9524(0.7965-1.1389)
Gut microbiota abundance (k_Bacteria.p_Firmicutes.c_Clostridia.o_Clostridiales.f_Ruminococcaceae.g_Subdoligranulum)	Diabetic ketoacidosis	MR Egger	13	0.845773	1.0958(0.4454-2.6957)
Gut microbiota abundance (k_Bacteria.p_Firmicutes.c_Clostridia.o_Clostridiales.f_Ruminococcaceae.g_Subdoligranulum)	Diabetic ketoacidosis	Weighted median	13	0.669037	0.9618(0.8046-1.1498)
Gut microbiota abundance (k_Bacteria.p_Firmicutes.c_Clostridia.o_Clostridiales.f_Ruminococcaceae.g_Subdoligranulum)	Diabetic ketoacidosis	Weighted mode	13	0.792582	0.9627(0.7300-1.2697)
Gut microbiota abundance (k_Bacteria.p_Firmicutes.c_Clostridia.o_Clostridiales.f_Ruminococcaceae.g_Subdoligranulum)	Diabetic ketoacidosis	Constrained maximum likelihood	13	0.996376	1.0004(0.8388-1.1932)
Gut microbiota abundance (k_Bacteria.p_Firmicutes.c_Clostridia.o_Clostridiales.f_Ruminococcaceae.g_Subdoligranulum)	Diabetic nephropathy	Inverse variance weighted	13	0.37821	1.0763(0.9140-1.2674)
Gut microbiota abundance (k_Bacteria.p_Firmicutes.c_Clostridia.o_Clostridiales.f_Ruminococcaceae.g_Subdoligranulum)	Diabetic nephropathy	MR Egger	13	0.230959	1.6606(0.7582-3.6369)
Gut microbiota abundance (k_Bacteria.p_Firmicutes.c_Clostridia.o_Clostridiales.f_Ruminococcaceae.g_Subdoligranulum)	Diabetic nephropathy	Weighted median	13	0.816346	1.0282(0.8133-1.2997)
Gut microbiota abundance (k_Bacteria.p_Firmicutes.c_Clostridia.o_Clostridiales.f_Ruminococcaceae.g_Subdoligranulum)	Diabetic nephropathy	Weighted mode	13	0.401405	0.8491(0.5873-1.2275)
Gut microbiota abundance (k_Bacteria.p_Firmicutes.c_Clostridia.o_Clostridiales.f_Ruminococcaceae.g_Subdoligranulum)	Diabetic nephropathy	Constrained maximum likelihood	13	0.535895	1.0634(0.8752-1.2921)
Gut microbiota abundance (k_Bacteria.p_Firmicutes.c_Clostridia.o_Clostridiales.f_Ruminococcaceae.g_Subdoligranulum)	Diabetic neuropathy	Inverse variance weighted	13	0.948703	1.0063(0.8299-1.2203)
Gut microbiota abundance (k_Bacteria.p_Firmicutes.c_Clostridia.o_Clostridiales.f_Ruminococcaceae.g_Subdoligranulum)	Diabetic neuropathy	MR Egger	13	0.908362	1.0577(0.4159-2.6895)
Gut microbiota abundance (k_Bacteria.p_Firmicutes.c_Clostridia.o_Clostridiales.f_Ruminococcaceae.g_Subdoligranulum)	Diabetic neuropathy	Weighted median	13	0.83832	1.0287(0.7839-1.3499)
Gut microbiota abundance (k_Bacteria.p_Firmicutes.c_Clostridia.o_Clostridiales.f_Ruminococcaceae.g_Subdoligranulum)	Diabetic neuropathy	Weighted mode	13	0.664791	1.0970(0.7292-1.6503)
Gut microbiota abundance (k_Bacteria.p_Firmicutes.c_Clostridia.o_Clostridiales.f_Ruminococcaceae.g_Subdoligranulum)	Diabetic neuropathy	Constrained maximum likelihood	13	0.988976	1.0015(0.8077-1.2418)
Gut microbiota abundance (k_Bacteria.p_Firmicutes.c_Clostridia.o_Clostridiales.f_Ruminococcaceae.g_Subdoligranulum)	Diabetic retinopathy	Inverse variance weighted (multiplicative random effects)	13	0.83336	0.9857(0.8621-1.1271)
Gut microbiota abundance (k_Bacteria.p_Firmicutes.c_Clostridia.o_Clostridiales.f_Ruminococcaceae.g_Subdoligranulum)	Diabetic retinopathy	MR Egger	13	0.851647	1.0683(0.5432-2.1008)
Gut microbiota abundance (k_Bacteria.p_Firmicutes.c_Clostridia.o_Clostridiales.f_Ruminococcaceae.g_Subdoligranulum)	Diabetic retinopathy	Weighted median	13	0.755519	1.0235(0.8843-1.1847)
Gut microbiota abundance (k_Bacteria.p_Firmicutes.c_Clostridia.o_Clostridiales.f_Ruminococcaceae.g_Subdoligranulum)	Diabetic retinopathy	Weighted mode	13	0.80282	1.0304(0.8190-1.2963)
Gut microbiota abundance (k_Bacteria.p_Firmicutes.c_Clostridia.o_Clostridiales.f_Ruminococcaceae.g_Subdoligranulum)	Diabetic retinopathy	Constrained maximum likelihood	13	0.790835	1.0175(0.8948-1.1571)
Gut microbiota abundance (k_Bacteria.p_Firmicutes.c_Clostridia.o_Clostridiales.f_Ruminococcaceae.g_Ruminococcus.s_Ruminococcus_lactaris)	Charcot foot	Inverse variance weighted	6	0.0359283	0.6006(0.3730-0.9671)
Gut microbiota abundance (k_Bacteria.p_Firmicutes.c_Clostridia.o_Clostridiales.f_Ruminococcaceae.g_Ruminococcus.s_Ruminococcus_lactaris)	Charcot foot	MR Egger	6	0.838703	1.3235(0.1055-16.6103)
Gut microbiota abundance (k_Bacteria.p_Firmicutes.c_Clostridia.o_Clostridiales.f_Ruminococcaceae.g_Ruminococcus.s_Ruminococcus_lactaris)	Charcot foot	Weighted median	6	0.400292	0.7624(0.4051-1.4347)
Gut microbiota abundance (k_Bacteria.p_Firmicutes.c_Clostridia.o_Clostridiales.f_Ruminococcaceae.g_Ruminococcus.s_Ruminococcus_lactaris)	Charcot foot	Weighted mode	6	0.741894	0.8595(0.3664-2.0159)
Gut microbiota abundance (k_Bacteria.p_Firmicutes.c_Clostridia.o_Clostridiales.f_Ruminococcaceae.g_Ruminococcus.s_Ruminococcus_lactaris)	Charcot foot	Constrained maximum likelihood	6	0.0609304	0.6013(0.3532-1.0236)
Gut microbiota abundance (k_Bacteria.p_Firmicutes.c_Clostridia.o_Clostridiales.f_Ruminococcaceae.g_Ruminococcus.s_Ruminococcus_lactaris)	Diabetic hypoglycemia	Inverse variance weighted	6	0.964155	0.9958(0.8285-1.1969)
Gut microbiota abundance (k_Bacteria.p_Firmicutes.c_Clostridia.o_Clostridiales.f_Ruminococcaceae.g_Ruminococcus.s_Ruminococcus_lactaris)	Diabetic hypoglycemia	MR Egger	6	0.56784	1.3922(0.4905-3.9515)
Gut microbiota abundance (k_Bacteria.p_Firmicutes.c_Clostridia.o_Clostridiales.f_Ruminococcaceae.g_Ruminococcus.s_Ruminococcus_lactaris)	Diabetic hypoglycemia	Weighted median	6	0.527996	1.0601(0.8843-1.2708)
Gut microbiota abundance (k_Bacteria.p_Firmicutes.c_Clostridia.o_Clostridiales.f_Ruminococcaceae.g_Ruminococcus.s_Ruminococcus_lactaris)	Diabetic hypoglycemia	Weighted mode	6	0.47672	1.1192(0.8399-1.4912)
Gut microbiota abundance (k_Bacteria.p_Firmicutes.c_Clostridia.o_Clostridiales.f_Ruminococcaceae.g_Ruminococcus.s_Ruminococcus_lactaris)	Diabetic hypoglycemia	Constrained maximum likelihood	6	0.805587	1.0217(0.8610-1.2124)
Gut microbiota abundance (k_Bacteria.p_Firmicutes.c_Clostridia.o_Clostridiales.f_Ruminococcaceae.g_Ruminococcus.s_Ruminococcus_lactaris)	Diabetic ketoacidosis	Inverse variance weighted	6	0.408411	0.9490(0.8383-1.0744)
Gut microbiota abundance (k_Bacteria.p_Firmicutes.c_Clostridia.o_Clostridiales.f_Ruminococcaceae.g_Ruminococcus.s_Ruminococcus_lactaris)	Diabetic ketoacidosis	MR Egger	6	0.931333	1.0349(0.4970-2.1550)
Gut microbiota abundance (k_Bacteria.p_Firmicutes.c_Clostridia.o_Clostridiales.f_Ruminococcaceae.g_Ruminococcus.s_Ruminococcus_lactaris)	Diabetic ketoacidosis	Weighted median	6	0.520345	0.9495(0.8108-1.1120)
Gut microbiota abundance (k_Bacteria.p_Firmicutes.c_Clostridia.o_Clostridiales.f_Ruminococcaceae.g_Ruminococcus.s_Ruminococcus_lactaris)	Diabetic ketoacidosis	Weighted mode	6	0.682892	0.9469(0.7396-1.2122)
Gut microbiota abundance (k_Bacteria.p_Firmicutes.c_Clostridia.o_Clostridiales.f_Ruminococcaceae.g_Ruminococcus.s_Ruminococcus_lactaris)	Diabetic ketoacidosis	Constrained maximum likelihood	6	0.488118	0.9527(0.8308-1.0925)
Gut microbiota abundance (k_Bacteria.p_Firmicutes.c_Clostridia.o_Clostridiales.f_Ruminococcaceae.g_Ruminococcus.s_Ruminococcus_lactaris)	Diabetic nephropathy	Inverse variance weighted (multiplicative random effects)	6	0.624639	0.9211(0.6627-1.2803)
Gut microbiota abundance (k_Bacteria.p_Firmicutes.c_Clostridia.o_Clostridiales.f_Ruminococcaceae.g_Ruminococcus.s_Ruminococcus_lactaris)	Diabetic nephropathy	MR Egger	6	0.436065	0.4490(0.0731-2.7586)
Gut microbiota abundance (k_Bacteria.p_Firmicutes.c_Clostridia.o_Clostridiales.f_Ruminococcaceae.g_Ruminococcus.s_Ruminococcus_lactaris)	Diabetic nephropathy	Weighted median	6	0.806987	0.9693(0.7547-1.2449)
Gut microbiota abundance (k_Bacteria.p_Firmicutes.c_Clostridia.o_Clostridiales.f_Ruminococcaceae.g_Ruminococcus.s_Ruminococcus_lactaris)	Diabetic nephropathy	Weighted mode	6	0.899534	0.9752(0.6731-1.4128)
Gut microbiota abundance (k_Bacteria.p_Firmicutes.c_Clostridia.o_Clostridiales.f_Ruminococcaceae.g_Ruminococcus.s_Ruminococcus_lactaris)	Diabetic nephropathy	Constrained maximum likelihood	6	0.587463	0.9238(0.6938-1.2300)
Gut microbiota abundance (k_Bacteria.p_Firmicutes.c_Clostridia.o_Clostridiales.f_Ruminococcaceae.g_Ruminococcus.s_Ruminococcus_lactaris)	Diabetic neuropathy	Inverse variance weighted	6	0.951871	1.0071(0.8007-1.2667)
Gut microbiota abundance (k_Bacteria.p_Firmicutes.c_Clostridia.o_Clostridiales.f_Ruminococcaceae.g_Ruminococcus.s_Ruminococcus_lactaris)	Diabetic neuropathy	MR Egger	6	0.704108	0.7576(0.1996-2.8746)
Gut microbiota abundance (k_Bacteria.p_Firmicutes.c_Clostridia.o_Clostridiales.f_Ruminococcaceae.g_Ruminococcus.s_Ruminococcus_lactaris)	Diabetic neuropathy	Weighted median	6	0.988163	1.0021(0.7604-1.3206)
Gut microbiota abundance (k_Bacteria.p_Firmicutes.c_Clostridia.o_Clostridiales.f_Ruminococcaceae.g_Ruminococcus.s_Ruminococcus_lactaris)	Diabetic neuropathy	Weighted mode	6	0.941213	1.0160(0.6806-1.5167)
Gut microbiota abundance (k_Bacteria.p_Firmicutes.c_Clostridia.o_Clostridiales.f_Ruminococcaceae.g_Ruminococcus.s_Ruminococcus_lactaris)	Diabetic neuropathy	Constrained maximum likelihood	6	0.893485	1.0154(0.8117-1.2702)
Gut microbiota abundance (k_Bacteria.p_Firmicutes.c_Clostridia.o_Clostridiales.f_Ruminococcaceae.g_Ruminococcus.s_Ruminococcus_lactaris)	Diabetic retinopathy	Inverse variance weighted	6	0.109689	0.9181(0.8269-1.0194)
Gut microbiota abundance (k_Bacteria.p_Firmicutes.c_Clostridia.o_Clostridiales.f_Ruminococcaceae.g_Ruminococcus.s_Ruminococcus_lactaris)	Diabetic retinopathy	MR Egger	6	0.98682	1.0056(0.5424-1.8643)
Gut microbiota abundance (k_Bacteria.p_Firmicutes.c_Clostridia.o_Clostridiales.f_Ruminococcaceae.g_Ruminococcus.s_Ruminococcus_lactaris)	Diabetic retinopathy	Weighted median	6	0.103649	0.8939(0.7809-1.0232)
Gut microbiota abundance (k_Bacteria.p_Firmicutes.c_Clostridia.o_Clostridiales.f_Ruminococcaceae.g_Ruminococcus.s_Ruminococcus_lactaris)	Diabetic retinopathy	Weighted mode	6	0.277234	0.8706(0.6966-1.0879)
Gut microbiota abundance (k_Bacteria.p_Firmicutes.c_Clostridia.o_Clostridiales.f_Ruminococcaceae.g_Ruminococcus.s_Ruminococcus_lactaris)	Diabetic retinopathy	Constrained maximum likelihood	6	0.151991	0.9184(0.8175-1.0318)
Gut microbiota abundance (k_Bacteria.p_Firmicutes.c_Clostridia.o_Clostridiales.f_Ruminococcaceae.g_Ruminococcus.s_Ruminococcus_callidus)	Charcot foot	Inverse variance weighted	4	0.567863	1.1574(0.7008-1.9116)
Gut microbiota abundance (k_Bacteria.p_Firmicutes.c_Clostridia.o_Clostridiales.f_Ruminococcaceae.g_Ruminococcus.s_Ruminococcus_callidus)	Charcot foot	MR Egger	4	0.872708	0.7838(0.0565-10.8783)
Gut microbiota abundance (k_Bacteria.p_Firmicutes.c_Clostridia.o_Clostridiales.f_Ruminococcaceae.g_Ruminococcus.s_Ruminococcus_callidus)	Charcot foot	Weighted median	4	0.703361	1.1319(0.5981-2.1421)
Gut microbiota abundance (k_Bacteria.p_Firmicutes.c_Clostridia.o_Clostridiales.f_Ruminococcaceae.g_Ruminococcus.s_Ruminococcus_callidus)	Charcot foot	Weighted mode	4	0.767153	1.1242(0.5538-2.2821)
Gut microbiota abundance (k_Bacteria.p_Firmicutes.c_Clostridia.o_Clostridiales.f_Ruminococcaceae.g_Ruminococcus.s_Ruminococcus_callidus)	Charcot foot	Constrained maximum likelihood	4	0.509947	1.1934(0.7053-2.0192)
Gut microbiota abundance (k_Bacteria.p_Firmicutes.c_Clostridia.o_Clostridiales.f_Ruminococcaceae.g_Ruminococcus.s_Ruminococcus_callidus)	Diabetic hypoglycemia	Inverse variance weighted	4	0.718596	0.9760(0.8552-1.1139)
Gut microbiota abundance (k_Bacteria.p_Firmicutes.c_Clostridia.o_Clostridiales.f_Ruminococcaceae.g_Ruminococcus.s_Ruminococcus_callidus)	Diabetic hypoglycemia	MR Egger	4	0.410102	1.4405(0.7208-2.8787)
Gut microbiota abundance (k_Bacteria.p_Firmicutes.c_Clostridia.o_Clostridiales.f_Ruminococcaceae.g_Ruminococcus.s_Ruminococcus_callidus)	Diabetic hypoglycemia	Weighted median	4	0.782481	1.0247(0.8617-1.2185)
Gut microbiota abundance (k_Bacteria.p_Firmicutes.c_Clostridia.o_Clostridiales.f_Ruminococcaceae.g_Ruminococcus.s_Ruminococcus_callidus)	Diabetic hypoglycemia	Weighted mode	4	0.662634	1.0513(0.8579-1.2882)
Gut microbiota abundance (k_Bacteria.p_Firmicutes.c_Clostridia.o_Clostridiales.f_Ruminococcaceae.g_Ruminococcus.s_Ruminococcus_callidus)	Diabetic hypoglycemia	Constrained maximum likelihood	4	0.820585	0.9833(0.8501-1.1374)
Gut microbiota abundance (k_Bacteria.p_Firmicutes.c_Clostridia.o_Clostridiales.f_Ruminococcaceae.g_Ruminococcus.s_Ruminococcus_callidus)	Diabetic ketoacidosis	Inverse variance weighted	4	0.360138	1.0618(0.9338-1.2075)
Gut microbiota abundance (k_Bacteria.p_Firmicutes.c_Clostridia.o_Clostridiales.f_Ruminococcaceae.g_Ruminococcus.s_Ruminococcus_callidus)	Diabetic ketoacidosis	MR Egger	4	0.75353	0.8837(0.4505-1.7335)
Gut microbiota abundance (k_Bacteria.p_Firmicutes.c_Clostridia.o_Clostridiales.f_Ruminococcaceae.g_Ruminococcus.s_Ruminococcus_callidus)	Diabetic ketoacidosis	Weighted median	4	0.318398	1.0836(0.9255-1.2687)
Gut microbiota abundance (k_Bacteria.p_Firmicutes.c_Clostridia.o_Clostridiales.f_Ruminococcaceae.g_Ruminococcus.s_Ruminococcus_callidus)	Diabetic ketoacidosis	Weighted mode	4	0.985246	0.9981(0.8285-1.2025)
Gut microbiota abundance (k_Bacteria.p_Firmicutes.c_Clostridia.o_Clostridiales.f_Ruminococcaceae.g_Ruminococcus.s_Ruminococcus_callidus)	Diabetic ketoacidosis	Constrained maximum likelihood	4	0.322757	1.0720(0.9340-1.2302)
Gut microbiota abundance (k_Bacteria.p_Firmicutes.c_Clostridia.o_Clostridiales.f_Ruminococcaceae.g_Ruminococcus.s_Ruminococcus_callidus)	Diabetic nephropathy	Inverse variance weighted	4	0.991846	0.9990(0.8222-1.2138)
Gut microbiota abundance (k_Bacteria.p_Firmicutes.c_Clostridia.o_Clostridiales.f_Ruminococcaceae.g_Ruminococcus.s_Ruminococcus_callidus)	Diabetic nephropathy	MR Egger	4	0.552649	1.4951(0.4905-4.5572)
Gut microbiota abundance (k_Bacteria.p_Firmicutes.c_Clostridia.o_Clostridiales.f_Ruminococcaceae.g_Ruminococcus.s_Ruminococcus_callidus)	Diabetic nephropathy	Weighted median	4	0.877916	1.0180(0.8106-1.2785)
Gut microbiota abundance (k_Bacteria.p_Firmicutes.c_Clostridia.o_Clostridiales.f_Ruminococcaceae.g_Ruminococcus.s_Ruminococcus_callidus)	Diabetic nephropathy	Weighted mode	4	0.445942	1.1338(0.8558-1.5021)
Gut microbiota abundance (k_Bacteria.p_Firmicutes.c_Clostridia.o_Clostridiales.f_Ruminococcaceae.g_Ruminococcus.s_Ruminococcus_callidus)	Diabetic nephropathy	Constrained maximum likelihood	4	0.956833	1.0053(0.8301-1.2174)
Gut microbiota abundance (k_Bacteria.p_Firmicutes.c_Clostridia.o_Clostridiales.f_Ruminococcaceae.g_Ruminococcus.s_Ruminococcus_callidus)	Diabetic neuropathy	Inverse variance weighted	4	0.246365	1.1323(0.9178-1.3969)
Gut microbiota abundance (k_Bacteria.p_Firmicutes.c_Clostridia.o_Clostridiales.f_Ruminococcaceae.g_Ruminococcus.s_Ruminococcus_callidus)	Diabetic neuropathy	MR Egger	4	0.504437	1.5722(0.5238-4.7193)
Gut microbiota abundance (k_Bacteria.p_Firmicutes.c_Clostridia.o_Clostridiales.f_Ruminococcaceae.g_Ruminococcus.s_Ruminococcus_callidus)	Diabetic neuropathy	Weighted median	4	0.236699	1.1669(0.9036-1.5069)
Gut microbiota abundance (k_Bacteria.p_Firmicutes.c_Clostridia.o_Clostridiales.f_Ruminococcaceae.g_Ruminococcus.s_Ruminococcus_callidus)	Diabetic neuropathy	Weighted mode	4	0.289805	1.2304(0.8962-1.6891)
Gut microbiota abundance (k_Bacteria.p_Firmicutes.c_Clostridia.o_Clostridiales.f_Ruminococcaceae.g_Ruminococcus.s_Ruminococcus_callidus)	Diabetic neuropathy	Constrained maximum likelihood	4	0.239345	1.1448(0.9139-1.4339)
Gut microbiota abundance (k_Bacteria.p_Firmicutes.c_Clostridia.o_Clostridiales.f_Ruminococcaceae.g_Ruminococcus.s_Ruminococcus_callidus)	Diabetic retinopathy	Inverse variance weighted	4	0.920437	1.0078(0.8645-1.1749)
Gut microbiota abundance (k_Bacteria.p_Firmicutes.c_Clostridia.o_Clostridiales.f_Ruminococcaceae.g_Ruminococcus.s_Ruminococcus_callidus)	Diabetic retinopathy	MR Egger	4	0.220898	0.5810(0.3171-1.0645)
Gut microbiota abundance (k_Bacteria.p_Firmicutes.c_Clostridia.o_Clostridiales.f_Ruminococcaceae.g_Ruminococcus.s_Ruminococcus_callidus)	Diabetic retinopathy	Weighted median	4	0.590687	1.0440(0.8925-1.2211)
Gut microbiota abundance (k_Bacteria.p_Firmicutes.c_Clostridia.o_Clostridiales.f_Ruminococcaceae.g_Ruminococcus.s_Ruminococcus_callidus)	Diabetic retinopathy	Weighted mode	4	0.34471	0.8669(0.6750-1.1134)
Gut microbiota abundance (k_Bacteria.p_Firmicutes.c_Clostridia.o_Clostridiales.f_Ruminococcaceae.g_Ruminococcus.s_Ruminococcus_callidus)	Diabetic retinopathy	Constrained maximum likelihood	4	0.750075	1.0233(0.8880-1.1793)
Gut microbiota abundance (k_Bacteria.p_Firmicutes.c_Clostridia.o_Clostridiales.f_Ruminococcaceae.g_Ruminococcus.s_Ruminococcus_bromii)	Charcot foot	Inverse variance weighted	7	0.890286	1.0443(0.5641-1.9331)
Gut microbiota abundance (k_Bacteria.p_Firmicutes.c_Clostridia.o_Clostridiales.f_Ruminococcaceae.g_Ruminococcus.s_Ruminococcus_bromii)	Charcot foot	MR Egger	7	0.439986	5.3829(0.1053-275.2831)
Gut microbiota abundance (k_Bacteria.p_Firmicutes.c_Clostridia.o_Clostridiales.f_Ruminococcaceae.g_Ruminococcus.s_Ruminococcus_bromii)	Charcot foot	Weighted median	7	0.388763	0.7206(0.3420-1.5182)
Gut microbiota abundance (k_Bacteria.p_Firmicutes.c_Clostridia.o_Clostridiales.f_Ruminococcaceae.g_Ruminococcus.s_Ruminococcus_bromii)	Charcot foot	Weighted mode	7	0.429948	0.6670(0.2610-1.7044)
Gut microbiota abundance (k_Bacteria.p_Firmicutes.c_Clostridia.o_Clostridiales.f_Ruminococcaceae.g_Ruminococcus.s_Ruminococcus_bromii)	Charcot foot	Constrained maximum likelihood	7	0.946738	1.0208(0.5578-1.8682)
Gut microbiota abundance (k_Bacteria.p_Firmicutes.c_Clostridia.o_Clostridiales.f_Ruminococcaceae.g_Ruminococcus.s_Ruminococcus_bromii)	Diabetic hypoglycemia	Inverse variance weighted	7	0.652347	0.9695(0.8473-1.1093)
Gut microbiota abundance (k_Bacteria.p_Firmicutes.c_Clostridia.o_Clostridiales.f_Ruminococcaceae.g_Ruminococcus.s_Ruminococcus_bromii)	Diabetic hypoglycemia	MR Egger	7	0.472898	1.3930(0.6030-3.2183)
Gut microbiota abundance (k_Bacteria.p_Firmicutes.c_Clostridia.o_Clostridiales.f_Ruminococcaceae.g_Ruminococcus.s_Ruminococcus_bromii)	Diabetic hypoglycemia	Weighted median	7	0.665548	0.9622(0.8078-1.1460)
Gut microbiota abundance (k_Bacteria.p_Firmicutes.c_Clostridia.o_Clostridiales.f_Ruminococcaceae.g_Ruminococcus.s_Ruminococcus_bromii)	Diabetic hypoglycemia	Weighted mode	7	0.478499	0.9012(0.6881-1.1803)
Gut microbiota abundance (k_Bacteria.p_Firmicutes.c_Clostridia.o_Clostridiales.f_Ruminococcaceae.g_Ruminococcus.s_Ruminococcus_bromii)	Diabetic hypoglycemia	Constrained maximum likelihood	7	0.722382	0.9738(0.8411-1.1274)
Gut microbiota abundance (k_Bacteria.p_Firmicutes.c_Clostridia.o_Clostridiales.f_Ruminococcaceae.g_Ruminococcus.s_Ruminococcus_bromii)	Diabetic ketoacidosis	Inverse variance weighted	7	0.69749	0.9743(0.8547-1.1108)
Gut microbiota abundance (k_Bacteria.p_Firmicutes.c_Clostridia.o_Clostridiales.f_Ruminococcaceae.g_Ruminococcus.s_Ruminococcus_bromii)	Diabetic ketoacidosis	MR Egger	7	0.37131	1.5045(0.6657-3.4003)
Gut microbiota abundance (k_Bacteria.p_Firmicutes.c_Clostridia.o_Clostridiales.f_Ruminococcaceae.g_Ruminococcus.s_Ruminococcus_bromii)	Diabetic ketoacidosis	Weighted median	7	0.567731	0.9527(0.8068-1.1250)
Gut microbiota abundance (k_Bacteria.p_Firmicutes.c_Clostridia.o_Clostridiales.f_Ruminococcaceae.g_Ruminococcus.s_Ruminococcus_bromii)	Diabetic ketoacidosis	Weighted mode	7	0.665139	0.9447(0.7393-1.2071)
Gut microbiota abundance (k_Bacteria.p_Firmicutes.c_Clostridia.o_Clostridiales.f_Ruminococcaceae.g_Ruminococcus.s_Ruminococcus_bromii)	Diabetic ketoacidosis	Constrained maximum likelihood	7	0.766347	0.9790(0.8511-1.1261)
Gut microbiota abundance (k_Bacteria.p_Firmicutes.c_Clostridia.o_Clostridiales.f_Ruminococcaceae.g_Ruminococcus.s_Ruminococcus_bromii)	Diabetic nephropathy	Inverse variance weighted	7	0.96478	1.0043(0.8290-1.2168)
Gut microbiota abundance (k_Bacteria.p_Firmicutes.c_Clostridia.o_Clostridiales.f_Ruminococcaceae.g_Ruminococcus.s_Ruminococcus_bromii)	Diabetic nephropathy	MR Egger	7	0.690675	1.3178(0.3656-4.7493)
Gut microbiota abundance (k_Bacteria.p_Firmicutes.c_Clostridia.o_Clostridiales.f_Ruminococcaceae.g_Ruminococcus.s_Ruminococcus_bromii)	Diabetic nephropathy	Weighted median	7	0.684488	1.0503(0.8288-1.3312)
Gut microbiota abundance (k_Bacteria.p_Firmicutes.c_Clostridia.o_Clostridiales.f_Ruminococcaceae.g_Ruminococcus.s_Ruminococcus_bromii)	Diabetic nephropathy	Weighted mode	7	0.511145	1.1281(0.8042-1.5825)
Gut microbiota abundance (k_Bacteria.p_Firmicutes.c_Clostridia.o_Clostridiales.f_Ruminococcaceae.g_Ruminococcus.s_Ruminococcus_bromii)	Diabetic nephropathy	Constrained maximum likelihood	7	0.888546	1.0141(0.8340-1.2331)
Gut microbiota abundance (k_Bacteria.p_Firmicutes.c_Clostridia.o_Clostridiales.f_Ruminococcaceae.g_Ruminococcus.s_Ruminococcus_bromii)	Diabetic neuropathy	Inverse variance weighted	7	0.949015	0.9931(0.8022-1.2294)
Gut microbiota abundance (k_Bacteria.p_Firmicutes.c_Clostridia.o_Clostridiales.f_Ruminococcaceae.g_Ruminococcus.s_Ruminococcus_bromii)	Diabetic neuropathy	MR Egger	7	0.924095	1.0703(0.2835-4.0399)
Gut microbiota abundance (k_Bacteria.p_Firmicutes.c_Clostridia.o_Clostridiales.f_Ruminococcaceae.g_Ruminococcus.s_Ruminococcus_bromii)	Diabetic neuropathy	Weighted median	7	0.552836	0.9200(0.6987-1.2115)
Gut microbiota abundance (k_Bacteria.p_Firmicutes.c_Clostridia.o_Clostridiales.f_Ruminococcaceae.g_Ruminococcus.s_Ruminococcus_bromii)	Diabetic neuropathy	Weighted mode	7	0.648972	0.9138(0.6318-1.3216)
Gut microbiota abundance (k_Bacteria.p_Firmicutes.c_Clostridia.o_Clostridiales.f_Ruminococcaceae.g_Ruminococcus.s_Ruminococcus_bromii)	Diabetic neuropathy	Constrained maximum likelihood	7	0.998122	1.0003(0.7973-1.2550)
Gut microbiota abundance (k_Bacteria.p_Firmicutes.c_Clostridia.o_Clostridiales.f_Ruminococcaceae.g_Ruminococcus.s_Ruminococcus_bromii)	Diabetic retinopathy	Inverse variance weighted	7	0.0293291	0.8830(0.7896-0.9876)
Gut microbiota abundance (k_Bacteria.p_Firmicutes.c_Clostridia.o_Clostridiales.f_Ruminococcaceae.g_Ruminococcus.s_Ruminococcus_bromii)	Diabetic retinopathy	MR Egger	7	0.867224	0.9395(0.4687-1.8830)
Gut microbiota abundance (k_Bacteria.p_Firmicutes.c_Clostridia.o_Clostridiales.f_Ruminococcaceae.g_Ruminococcus.s_Ruminococcus_bromii)	Diabetic retinopathy	Weighted median	7	0.021247	0.8404(0.7248-0.9744)
Gut microbiota abundance (k_Bacteria.p_Firmicutes.c_Clostridia.o_Clostridiales.f_Ruminococcaceae.g_Ruminococcus.s_Ruminococcus_bromii)	Diabetic retinopathy	Weighted mode	7	0.171298	0.8447(0.6826-1.0452)
Gut microbiota abundance (k_Bacteria.p_Firmicutes.c_Clostridia.o_Clostridiales.f_Ruminococcaceae.g_Ruminococcus.s_Ruminococcus_bromii)	Diabetic retinopathy	Constrained maximum likelihood	7	0.0536424	0.8856(0.7828-1.0019)
Gut microbiota abundance (k_Bacteria.p_Firmicutes.c_Clostridia.o_Clostridiales.f_Ruminococcaceae.g_Ruminococcus)	Charcot foot	Inverse variance weighted	10	0.755899	0.9278(0.5783-1.4885)
Gut microbiota abundance (k_Bacteria.p_Firmicutes.c_Clostridia.o_Clostridiales.f_Ruminococcaceae.g_Ruminococcus)	Charcot foot	MR Egger	10	0.656629	0.5257(0.0343-8.0636)
Gut microbiota abundance (k_Bacteria.p_Firmicutes.c_Clostridia.o_Clostridiales.f_Ruminococcaceae.g_Ruminococcus)	Charcot foot	Weighted median	10	0.957642	1.0166(0.5542-1.8647)
Gut microbiota abundance (k_Bacteria.p_Firmicutes.c_Clostridia.o_Clostridiales.f_Ruminococcaceae.g_Ruminococcus)	Charcot foot	Weighted mode	10	0.526944	1.4063(0.5094-3.8827)
Gut microbiota abundance (k_Bacteria.p_Firmicutes.c_Clostridia.o_Clostridiales.f_Ruminococcaceae.g_Ruminococcus)	Charcot foot	Constrained maximum likelihood	10	0.750135	0.9209(0.5545-1.5294)
Gut microbiota abundance (k_Bacteria.p_Firmicutes.c_Clostridia.o_Clostridiales.f_Ruminococcaceae.g_Ruminococcus)	Diabetic hypoglycemia	Inverse variance weighted	10	0.917304	1.0075(0.8748-1.1603)
Gut microbiota abundance (k_Bacteria.p_Firmicutes.c_Clostridia.o_Clostridiales.f_Ruminococcaceae.g_Ruminococcus)	Diabetic hypoglycemia	MR Egger	10	0.489961	0.7343(0.3180-1.6953)
Gut microbiota abundance (k_Bacteria.p_Firmicutes.c_Clostridia.o_Clostridiales.f_Ruminococcaceae.g_Ruminococcus)	Diabetic hypoglycemia	Weighted median	10	0.867403	1.0152(0.8503-1.2121)
Gut microbiota abundance (k_Bacteria.p_Firmicutes.c_Clostridia.o_Clostridiales.f_Ruminococcaceae.g_Ruminococcus)	Diabetic hypoglycemia	Weighted mode	10	0.839705	0.9645(0.6865-1.3551)
Gut microbiota abundance (k_Bacteria.p_Firmicutes.c_Clostridia.o_Clostridiales.f_Ruminococcaceae.g_Ruminococcus)	Diabetic hypoglycemia	Constrained maximum likelihood	10	0.90184	1.0091(0.8733-1.1662)
Gut microbiota abundance (k_Bacteria.p_Firmicutes.c_Clostridia.o_Clostridiales.f_Ruminococcaceae.g_Ruminococcus)	Diabetic ketoacidosis	Inverse variance weighted	10	0.769282	1.0183(0.9022-1.1492)
Gut microbiota abundance (k_Bacteria.p_Firmicutes.c_Clostridia.o_Clostridiales.f_Ruminococcaceae.g_Ruminococcus)	Diabetic ketoacidosis	MR Egger	10	0.672805	1.1694(0.5808-2.3547)
Gut microbiota abundance (k_Bacteria.p_Firmicutes.c_Clostridia.o_Clostridiales.f_Ruminococcaceae.g_Ruminococcus)	Diabetic ketoacidosis	Weighted median	10	0.851069	1.0150(0.8690-1.1856)
Gut microbiota abundance (k_Bacteria.p_Firmicutes.c_Clostridia.o_Clostridiales.f_Ruminococcaceae.g_Ruminococcus)	Diabetic ketoacidosis	Weighted mode	10	0.863124	1.0199(0.8206-1.2675)
Gut microbiota abundance (k_Bacteria.p_Firmicutes.c_Clostridia.o_Clostridiales.f_Ruminococcaceae.g_Ruminococcus)	Diabetic ketoacidosis	Constrained maximum likelihood	10	0.794712	1.0166(0.8979-1.1510)
Gut microbiota abundance (k_Bacteria.p_Firmicutes.c_Clostridia.o_Clostridiales.f_Ruminococcaceae.g_Ruminococcus)	Diabetic nephropathy	Inverse variance weighted	10	0.644005	0.9558(0.7890-1.1579)
Gut microbiota abundance (k_Bacteria.p_Firmicutes.c_Clostridia.o_Clostridiales.f_Ruminococcaceae.g_Ruminococcus)	Diabetic nephropathy	MR Egger	10	0.970963	1.0228(0.3156-3.3149)
Gut microbiota abundance (k_Bacteria.p_Firmicutes.c_Clostridia.o_Clostridiales.f_Ruminococcaceae.g_Ruminococcus)	Diabetic nephropathy	Weighted median	10	0.530528	0.9291(0.7383-1.1691)
Gut microbiota abundance (k_Bacteria.p_Firmicutes.c_Clostridia.o_Clostridiales.f_Ruminococcaceae.g_Ruminococcus)	Diabetic nephropathy	Weighted mode	10	0.422811	0.8317(0.5409-1.2788)
Gut microbiota abundance (k_Bacteria.p_Firmicutes.c_Clostridia.o_Clostridiales.f_Ruminococcaceae.g_Ruminococcus)	Diabetic nephropathy	Constrained maximum likelihood	10	0.65079	0.9548(0.7815-1.1666)
Gut microbiota abundance (k_Bacteria.p_Firmicutes.c_Clostridia.o_Clostridiales.f_Ruminococcaceae.g_Ruminococcus)	Diabetic neuropathy	Inverse variance weighted	10	0.439274	1.0962(0.8685-1.3837)
Gut microbiota abundance (k_Bacteria.p_Firmicutes.c_Clostridia.o_Clostridiales.f_Ruminococcaceae.g_Ruminococcus)	Diabetic neuropathy	MR Egger	10	0.607779	1.4704(0.3573-6.0523)
Gut microbiota abundance (k_Bacteria.p_Firmicutes.c_Clostridia.o_Clostridiales.f_Ruminococcaceae.g_Ruminococcus)	Diabetic neuropathy	Weighted median	10	0.243211	1.1766(0.8954-1.5463)
Gut microbiota abundance (k_Bacteria.p_Firmicutes.c_Clostridia.o_Clostridiales.f_Ruminococcaceae.g_Ruminococcus)	Diabetic neuropathy	Weighted mode	10	0.541645	1.1312(0.7729-1.6557)
Gut microbiota abundance (k_Bacteria.p_Firmicutes.c_Clostridia.o_Clostridiales.f_Ruminococcaceae.g_Ruminococcus)	Diabetic neuropathy	Constrained maximum likelihood	10	0.421588	1.1043(0.8670-1.4065)
Gut microbiota abundance (k_Bacteria.p_Firmicutes.c_Clostridia.o_Clostridiales.f_Ruminococcaceae.g_Ruminococcus)	Diabetic retinopathy	Inverse variance weighted	10	0.537319	1.0363(0.9253-1.1607)
Gut microbiota abundance (k_Bacteria.p_Firmicutes.c_Clostridia.o_Clostridiales.f_Ruminococcaceae.g_Ruminococcus)	Diabetic retinopathy	MR Egger	10	0.271818	1.4786(0.7723-2.8307)
Gut microbiota abundance (k_Bacteria.p_Firmicutes.c_Clostridia.o_Clostridiales.f_Ruminococcaceae.g_Ruminococcus)	Diabetic retinopathy	Weighted median	10	0.174149	1.0987(0.9592-1.2584)
Gut microbiota abundance (k_Bacteria.p_Firmicutes.c_Clostridia.o_Clostridiales.f_Ruminococcaceae.g_Ruminococcus)	Diabetic retinopathy	Weighted mode	10	0.27407	1.1247(0.9229-1.3705)
Gut microbiota abundance (k_Bacteria.p_Firmicutes.c_Clostridia.o_Clostridiales.f_Ruminococcaceae.g_Ruminococcus)	Diabetic retinopathy	Constrained maximum likelihood	10	0.488815	1.0431(0.9257-1.1753)
Gut microbiota abundance (k_Bacteria.p_Firmicutes.c_Clostridia.o_Clostridiales.f_Ruminococcaceae.g_Ruminococcaceae_noname.s_Ruminococcaceae_bacterium_D16)	Charcot foot	Inverse variance weighted	10	0.637099	1.0596(0.8330-1.3478)
Gut microbiota abundance (k_Bacteria.p_Firmicutes.c_Clostridia.o_Clostridiales.f_Ruminococcaceae.g_Ruminococcaceae_noname.s_Ruminococcaceae_bacterium_D16)	Charcot foot	MR Egger	10	0.861683	0.8928(0.2596-3.0701)
Gut microbiota abundance (k_Bacteria.p_Firmicutes.c_Clostridia.o_Clostridiales.f_Ruminococcaceae.g_Ruminococcaceae_noname.s_Ruminococcaceae_bacterium_D16)	Charcot foot	Weighted median	10	0.304896	1.1911(0.8529-1.6634)
Gut microbiota abundance (k_Bacteria.p_Firmicutes.c_Clostridia.o_Clostridiales.f_Ruminococcaceae.g_Ruminococcaceae_noname.s_Ruminococcaceae_bacterium_D16)	Charcot foot	Weighted mode	10	0.340903	1.3042(0.7772-2.1886)
Gut microbiota abundance (k_Bacteria.p_Firmicutes.c_Clostridia.o_Clostridiales.f_Ruminococcaceae.g_Ruminococcaceae_noname.s_Ruminococcaceae_bacterium_D16)	Charcot foot	Constrained maximum likelihood	10	0.63806	1.0621(0.8264-1.3649)
Gut microbiota abundance (k_Bacteria.p_Firmicutes.c_Clostridia.o_Clostridiales.f_Ruminococcaceae.g_Ruminococcaceae_noname.s_Ruminococcaceae_bacterium_D16)	Diabetic hypoglycemia	Inverse variance weighted (multiplicative random effects)	10	0.517395	1.0341(0.9344-1.1444)
Gut microbiota abundance (k_Bacteria.p_Firmicutes.c_Clostridia.o_Clostridiales.f_Ruminococcaceae.g_Ruminococcaceae_noname.s_Ruminococcaceae_bacterium_D16)	Diabetic hypoglycemia	MR Egger	10	0.437194	1.2491(0.7330-2.1286)
Gut microbiota abundance (k_Bacteria.p_Firmicutes.c_Clostridia.o_Clostridiales.f_Ruminococcaceae.g_Ruminococcaceae_noname.s_Ruminococcaceae_bacterium_D16)	Diabetic hypoglycemia	Weighted median	10	0.247731	1.0517(0.9655-1.1456)
Gut microbiota abundance (k_Bacteria.p_Firmicutes.c_Clostridia.o_Clostridiales.f_Ruminococcaceae.g_Ruminococcaceae_noname.s_Ruminococcaceae_bacterium_D16)	Diabetic hypoglycemia	Weighted mode	10	0.453589	1.0493(0.9302-1.1837)
Gut microbiota abundance (k_Bacteria.p_Firmicutes.c_Clostridia.o_Clostridiales.f_Ruminococcaceae.g_Ruminococcaceae_noname.s_Ruminococcaceae_bacterium_D16)	Diabetic hypoglycemia	Constrained maximum likelihood	10	0.110521	1.0766(0.9833-1.1787)
Gut microbiota abundance (k_Bacteria.p_Firmicutes.c_Clostridia.o_Clostridiales.f_Ruminococcaceae.g_Ruminococcaceae_noname.s_Ruminococcaceae_bacterium_D16)	Diabetic ketoacidosis	Inverse variance weighted	10	0.297332	0.9583(0.8844-1.0383)
Gut microbiota abundance (k_Bacteria.p_Firmicutes.c_Clostridia.o_Clostridiales.f_Ruminococcaceae.g_Ruminococcaceae_noname.s_Ruminococcaceae_bacterium_D16)	Diabetic ketoacidosis	MR Egger	10	0.836394	0.9539(0.6185-1.4714)
Gut microbiota abundance (k_Bacteria.p_Firmicutes.c_Clostridia.o_Clostridiales.f_Ruminococcaceae.g_Ruminococcaceae_noname.s_Ruminococcaceae_bacterium_D16)	Diabetic ketoacidosis	Weighted median	10	0.106807	0.9298(0.8510-1.0158)
Gut microbiota abundance (k_Bacteria.p_Firmicutes.c_Clostridia.o_Clostridiales.f_Ruminococcaceae.g_Ruminococcaceae_noname.s_Ruminococcaceae_bacterium_D16)	Diabetic ketoacidosis	Weighted mode	10	0.255991	0.9181(0.7998-1.0540)
Gut microbiota abundance (k_Bacteria.p_Firmicutes.c_Clostridia.o_Clostridiales.f_Ruminococcaceae.g_Ruminococcaceae_noname.s_Ruminococcaceae_bacterium_D16)	Diabetic ketoacidosis	Constrained maximum likelihood	10	0.282402	0.9578(0.8854-1.0361)
Gut microbiota abundance (k_Bacteria.p_Firmicutes.c_Clostridia.o_Clostridiales.f_Ruminococcaceae.g_Ruminococcaceae_noname.s_Ruminococcaceae_bacterium_D16)	Diabetic nephropathy	Inverse variance weighted	10	0.775383	0.9842(0.8822-1.0980)
Gut microbiota abundance (k_Bacteria.p_Firmicutes.c_Clostridia.o_Clostridiales.f_Ruminococcaceae.g_Ruminococcaceae_noname.s_Ruminococcaceae_bacterium_D16)	Diabetic nephropathy	MR Egger	10	0.366275	1.3130(0.7520-2.2922)
Gut microbiota abundance (k_Bacteria.p_Firmicutes.c_Clostridia.o_Clostridiales.f_Ruminococcaceae.g_Ruminococcaceae_noname.s_Ruminococcaceae_bacterium_D16)	Diabetic nephropathy	Weighted median	10	0.62793	1.0307(0.9122-1.1646)
Gut microbiota abundance (k_Bacteria.p_Firmicutes.c_Clostridia.o_Clostridiales.f_Ruminococcaceae.g_Ruminococcaceae_noname.s_Ruminococcaceae_bacterium_D16)	Diabetic nephropathy	Weighted mode	10	0.51586	1.0736(0.8739-1.3189)
Gut microbiota abundance (k_Bacteria.p_Firmicutes.c_Clostridia.o_Clostridiales.f_Ruminococcaceae.g_Ruminococcaceae_noname.s_Ruminococcaceae_bacterium_D16)	Diabetic nephropathy	Constrained maximum likelihood	10	0.944026	0.9961(0.8942-1.1097)
Gut microbiota abundance (k_Bacteria.p_Firmicutes.c_Clostridia.o_Clostridiales.f_Ruminococcaceae.g_Ruminococcaceae_noname.s_Ruminococcaceae_bacterium_D16)	Diabetic neuropathy	Inverse variance weighted	10	0.322282	1.0618(0.9429-1.1957)
Gut microbiota abundance (k_Bacteria.p_Firmicutes.c_Clostridia.o_Clostridiales.f_Ruminococcaceae.g_Ruminococcaceae_noname.s_Ruminococcaceae_bacterium_D16)	Diabetic neuropathy	MR Egger	10	0.35964	1.3591(0.7320-2.5235)
Gut microbiota abundance (k_Bacteria.p_Firmicutes.c_Clostridia.o_Clostridiales.f_Ruminococcaceae.g_Ruminococcaceae_noname.s_Ruminococcaceae_bacterium_D16)	Diabetic neuropathy	Weighted median	10	0.183792	1.1015(0.9551-1.2703)
Gut microbiota abundance (k_Bacteria.p_Firmicutes.c_Clostridia.o_Clostridiales.f_Ruminococcaceae.g_Ruminococcaceae_noname.s_Ruminococcaceae_bacterium_D16)	Diabetic neuropathy	Weighted mode	10	0.353518	1.1232(0.8900-1.4175)
Gut microbiota abundance (k_Bacteria.p_Firmicutes.c_Clostridia.o_Clostridiales.f_Ruminococcaceae.g_Ruminococcaceae_noname.s_Ruminococcaceae_bacterium_D16)	Diabetic neuropathy	Constrained maximum likelihood	10	0.393202	1.0542(0.9339-1.1900)
Gut microbiota abundance (k_Bacteria.p_Firmicutes.c_Clostridia.o_Clostridiales.f_Ruminococcaceae.g_Ruminococcaceae_noname.s_Ruminococcaceae_bacterium_D16)	Diabetic retinopathy	Inverse variance weighted	10	0.764594	0.9912(0.9357-1.0501)
Gut microbiota abundance (k_Bacteria.p_Firmicutes.c_Clostridia.o_Clostridiales.f_Ruminococcaceae.g_Ruminococcaceae_noname.s_Ruminococcaceae_bacterium_D16)	Diabetic retinopathy	MR Egger	10	0.650429	1.0765(0.7921-1.4630)
Gut microbiota abundance (k_Bacteria.p_Firmicutes.c_Clostridia.o_Clostridiales.f_Ruminococcaceae.g_Ruminococcaceae_noname.s_Ruminococcaceae_bacterium_D16)	Diabetic retinopathy	Weighted median	10	0.758588	0.9888(0.9206-1.0622)
Gut microbiota abundance (k_Bacteria.p_Firmicutes.c_Clostridia.o_Clostridiales.f_Ruminococcaceae.g_Ruminococcaceae_noname.s_Ruminococcaceae_bacterium_D16)	Diabetic retinopathy	Weighted mode	10	0.984866	0.9988(0.8880-1.1235)
Gut microbiota abundance (k_Bacteria.p_Firmicutes.c_Clostridia.o_Clostridiales.f_Ruminococcaceae.g_Ruminococcaceae_noname.s_Ruminococcaceae_bacterium_D16)	Diabetic retinopathy	Constrained maximum likelihood	10	0.766079	0.9905(0.9304-1.0545)
Gut microbiota abundance (k_Bacteria.p_Firmicutes.c_Clostridia.o_Clostridiales.f_Ruminococcaceae.g_Ruminococcaceae_noname)	Charcot foot	Inverse variance weighted	10	0.649279	1.0574(0.8314-1.3446)
Gut microbiota abundance (k_Bacteria.p_Firmicutes.c_Clostridia.o_Clostridiales.f_Ruminococcaceae.g_Ruminococcaceae_noname)	Charcot foot	MR Egger	10	0.902588	0.9232(0.2670-3.1915)
Gut microbiota abundance (k_Bacteria.p_Firmicutes.c_Clostridia.o_Clostridiales.f_Ruminococcaceae.g_Ruminococcaceae_noname)	Charcot foot	Weighted median	10	0.357503	1.1596(0.8459-1.5896)
Gut microbiota abundance (k_Bacteria.p_Firmicutes.c_Clostridia.o_Clostridiales.f_Ruminococcaceae.g_Ruminococcaceae_noname)	Charcot foot	Weighted mode	10	0.370746	1.2797(0.7661-2.1375)
Gut microbiota abundance (k_Bacteria.p_Firmicutes.c_Clostridia.o_Clostridiales.f_Ruminococcaceae.g_Ruminococcaceae_noname)	Charcot foot	Constrained maximum likelihood	10	0.650655	1.0597(0.8246-1.3618)
Gut microbiota abundance (k_Bacteria.p_Firmicutes.c_Clostridia.o_Clostridiales.f_Ruminococcaceae.g_Ruminococcaceae_noname)	Diabetic hypoglycemia	Inverse variance weighted (multiplicative random effects)	10	0.519499	1.0339(0.9342-1.1441)
Gut microbiota abundance (k_Bacteria.p_Firmicutes.c_Clostridia.o_Clostridiales.f_Ruminococcaceae.g_Ruminococcaceae_noname)	Diabetic hypoglycemia	MR Egger	10	0.422096	1.2594(0.7381-2.1488)
Gut microbiota abundance (k_Bacteria.p_Firmicutes.c_Clostridia.o_Clostridiales.f_Ruminococcaceae.g_Ruminococcaceae_noname)	Diabetic hypoglycemia	Weighted median	10	0.273785	1.0517(0.9609-1.1510)
Gut microbiota abundance (k_Bacteria.p_Firmicutes.c_Clostridia.o_Clostridiales.f_Ruminococcaceae.g_Ruminococcaceae_noname)	Diabetic hypoglycemia	Weighted mode	10	0.451169	1.0507(0.9290-1.1884)
Gut microbiota abundance (k_Bacteria.p_Firmicutes.c_Clostridia.o_Clostridiales.f_Ruminococcaceae.g_Ruminococcaceae_noname)	Diabetic hypoglycemia	Constrained maximum likelihood	10	0.112186	1.0760(0.9830-1.1778)
Gut microbiota abundance (k_Bacteria.p_Firmicutes.c_Clostridia.o_Clostridiales.f_Ruminococcaceae.g_Ruminococcaceae_noname)	Diabetic ketoacidosis	Inverse variance weighted	10	0.300403	0.9585(0.8847-1.0385)
Gut microbiota abundance (k_Bacteria.p_Firmicutes.c_Clostridia.o_Clostridiales.f_Ruminococcaceae.g_Ruminococcaceae_noname)	Diabetic ketoacidosis	MR Egger	10	0.852096	0.9581(0.6197-1.4813)
Gut microbiota abundance (k_Bacteria.p_Firmicutes.c_Clostridia.o_Clostridiales.f_Ruminococcaceae.g_Ruminococcaceae_noname)	Diabetic ketoacidosis	Weighted median	10	0.105191	0.9299(0.8517-1.0154)
Gut microbiota abundance (k_Bacteria.p_Firmicutes.c_Clostridia.o_Clostridiales.f_Ruminococcaceae.g_Ruminococcaceae_noname)	Diabetic ketoacidosis	Weighted mode	10	0.246945	0.9184(0.8026-1.0509)
Gut microbiota abundance (k_Bacteria.p_Firmicutes.c_Clostridia.o_Clostridiales.f_Ruminococcaceae.g_Ruminococcaceae_noname)	Diabetic ketoacidosis	Constrained maximum likelihood	10	0.285206	0.9580(0.8856-1.0364)
Gut microbiota abundance (k_Bacteria.p_Firmicutes.c_Clostridia.o_Clostridiales.f_Ruminococcaceae.g_Ruminococcaceae_noname)	Diabetic nephropathy	Inverse variance weighted	10	0.762271	0.9832(0.8808-1.0975)
Gut microbiota abundance (k_Bacteria.p_Firmicutes.c_Clostridia.o_Clostridiales.f_Ruminococcaceae.g_Ruminococcaceae_noname)	Diabetic nephropathy	MR Egger	10	0.348142	1.3296(0.7593-2.3285)
Gut microbiota abundance (k_Bacteria.p_Firmicutes.c_Clostridia.o_Clostridiales.f_Ruminococcaceae.g_Ruminococcaceae_noname)	Diabetic nephropathy	Weighted median	10	0.623327	1.0308(0.9133-1.1633)
Gut microbiota abundance (k_Bacteria.p_Firmicutes.c_Clostridia.o_Clostridiales.f_Ruminococcaceae.g_Ruminococcaceae_noname)	Diabetic nephropathy	Weighted mode	10	0.499778	1.0741(0.8801-1.3107)
Gut microbiota abundance (k_Bacteria.p_Firmicutes.c_Clostridia.o_Clostridiales.f_Ruminococcaceae.g_Ruminococcaceae_noname)	Diabetic nephropathy	Constrained maximum likelihood	10	0.928655	0.9951(0.8932-1.1086)
Gut microbiota abundance (k_Bacteria.p_Firmicutes.c_Clostridia.o_Clostridiales.f_Ruminococcaceae.g_Ruminococcaceae_noname)	Diabetic neuropathy	Inverse variance weighted	10	0.337316	1.0600(0.9411-1.1939)
Gut microbiota abundance (k_Bacteria.p_Firmicutes.c_Clostridia.o_Clostridiales.f_Ruminococcaceae.g_Ruminococcaceae_noname)	Diabetic neuropathy	MR Egger	10	0.349163	1.3708(0.7362-2.5523)
Gut microbiota abundance (k_Bacteria.p_Firmicutes.c_Clostridia.o_Clostridiales.f_Ruminococcaceae.g_Ruminococcaceae_noname)	Diabetic neuropathy	Weighted median	10	0.190235	1.0979(0.9547-1.2626)
Gut microbiota abundance (k_Bacteria.p_Firmicutes.c_Clostridia.o_Clostridiales.f_Ruminococcaceae.g_Ruminococcaceae_noname)	Diabetic neuropathy	Weighted mode	10	0.410453	1.1160(0.8698-1.4319)
Gut microbiota abundance (k_Bacteria.p_Firmicutes.c_Clostridia.o_Clostridiales.f_Ruminococcaceae.g_Ruminococcaceae_noname)	Diabetic neuropathy	Constrained maximum likelihood	10	0.409914	1.0523(0.9322-1.1878)
Gut microbiota abundance (k_Bacteria.p_Firmicutes.c_Clostridia.o_Clostridiales.f_Ruminococcaceae.g_Ruminococcaceae_noname)	Diabetic retinopathy	Inverse variance weighted	10	0.736066	0.9900(0.9337-1.0496)
Gut microbiota abundance (k_Bacteria.p_Firmicutes.c_Clostridia.o_Clostridiales.f_Ruminococcaceae.g_Ruminococcaceae_noname)	Diabetic retinopathy	MR Egger	10	0.616545	1.0864(0.7954-1.4837)
Gut microbiota abundance (k_Bacteria.p_Firmicutes.c_Clostridia.o_Clostridiales.f_Ruminococcaceae.g_Ruminococcaceae_noname)	Diabetic retinopathy	Weighted median	10	0.756342	0.9889(0.9214-1.0613)
Gut microbiota abundance (k_Bacteria.p_Firmicutes.c_Clostridia.o_Clostridiales.f_Ruminococcaceae.g_Ruminococcaceae_noname)	Diabetic retinopathy	Weighted mode	10	0.992328	0.9994(0.8871-1.1259)
Gut microbiota abundance (k_Bacteria.p_Firmicutes.c_Clostridia.o_Clostridiales.f_Ruminococcaceae.g_Ruminococcaceae_noname)	Diabetic retinopathy	Constrained maximum likelihood	10	0.746452	0.9896(0.9290-1.0542)
Gut microbiota abundance (k_Bacteria.p_Firmicutes.c_Clostridia.o_Clostridiales.f_Ruminococcaceae.g_Faecalibacterium.s_Faecalibacterium_prausnitzii)	Charcot foot	Inverse variance weighted	8	0.939369	0.9676(0.4137-2.2629)
Gut microbiota abundance (k_Bacteria.p_Firmicutes.c_Clostridia.o_Clostridiales.f_Ruminococcaceae.g_Faecalibacterium.s_Faecalibacterium_prausnitzii)	Charcot foot	MR Egger	8	0.915824	1.2653(0.0193-83.1016)
Gut microbiota abundance (k_Bacteria.p_Firmicutes.c_Clostridia.o_Clostridiales.f_Ruminococcaceae.g_Faecalibacterium.s_Faecalibacterium_prausnitzii)	Charcot foot	Weighted median	8	0.259944	0.6056(0.2531-1.4492)
Gut microbiota abundance (k_Bacteria.p_Firmicutes.c_Clostridia.o_Clostridiales.f_Ruminococcaceae.g_Faecalibacterium.s_Faecalibacterium_prausnitzii)	Charcot foot	Weighted mode	8	0.309619	0.4831(0.1314-1.7760)
Gut microbiota abundance (k_Bacteria.p_Firmicutes.c_Clostridia.o_Clostridiales.f_Ruminococcaceae.g_Faecalibacterium.s_Faecalibacterium_prausnitzii)	Charcot foot	Constrained maximum likelihood	8	0.741248	0.8852(0.4292-1.8257)
Gut microbiota abundance (k_Bacteria.p_Firmicutes.c_Clostridia.o_Clostridiales.f_Ruminococcaceae.g_Faecalibacterium.s_Faecalibacterium_prausnitzii)	Diabetic hypoglycemia	Inverse variance weighted	8	0.432131	0.9173(0.7395-1.1378)
Gut microbiota abundance (k_Bacteria.p_Firmicutes.c_Clostridia.o_Clostridiales.f_Ruminococcaceae.g_Faecalibacterium.s_Faecalibacterium_prausnitzii)	Diabetic hypoglycemia	MR Egger	8	0.25147	0.5328(0.2015-1.4090)
Gut microbiota abundance (k_Bacteria.p_Firmicutes.c_Clostridia.o_Clostridiales.f_Ruminococcaceae.g_Faecalibacterium.s_Faecalibacterium_prausnitzii)	Diabetic hypoglycemia	Weighted median	8	0.162016	0.8517(0.6801-1.0666)
Gut microbiota abundance (k_Bacteria.p_Firmicutes.c_Clostridia.o_Clostridiales.f_Ruminococcaceae.g_Faecalibacterium.s_Faecalibacterium_prausnitzii)	Diabetic hypoglycemia	Weighted mode	8	0.179784	0.7888(0.5774-1.0776)
Gut microbiota abundance (k_Bacteria.p_Firmicutes.c_Clostridia.o_Clostridiales.f_Ruminococcaceae.g_Faecalibacterium.s_Faecalibacterium_prausnitzii)	Diabetic hypoglycemia	Constrained maximum likelihood	8	0.312888	0.9021(0.7386-1.1019)
Gut microbiota abundance (k_Bacteria.p_Firmicutes.c_Clostridia.o_Clostridiales.f_Ruminococcaceae.g_Faecalibacterium.s_Faecalibacterium_prausnitzii)	Diabetic ketoacidosis	Inverse variance weighted (multiplicative random effects)	8	0.998008	0.9997(0.7962-1.2552)
Gut microbiota abundance (k_Bacteria.p_Firmicutes.c_Clostridia.o_Clostridiales.f_Ruminococcaceae.g_Faecalibacterium.s_Faecalibacterium_prausnitzii)	Diabetic ketoacidosis	MR Egger	8	0.63334	0.7529(0.2488-2.2787)
Gut microbiota abundance (k_Bacteria.p_Firmicutes.c_Clostridia.o_Clostridiales.f_Ruminococcaceae.g_Faecalibacterium.s_Faecalibacterium_prausnitzii)	Diabetic ketoacidosis	Weighted median	8	0.699478	0.9565(0.7629-1.1991)
Gut microbiota abundance (k_Bacteria.p_Firmicutes.c_Clostridia.o_Clostridiales.f_Ruminococcaceae.g_Faecalibacterium.s_Faecalibacterium_prausnitzii)	Diabetic ketoacidosis	Weighted mode	8	0.810248	0.9638(0.7211-1.2881)
Gut microbiota abundance (k_Bacteria.p_Firmicutes.c_Clostridia.o_Clostridiales.f_Ruminococcaceae.g_Faecalibacterium.s_Faecalibacterium_prausnitzii)	Diabetic ketoacidosis	Constrained maximum likelihood	8	0.427499	0.9237(0.7593-1.1237)
Gut microbiota abundance (k_Bacteria.p_Firmicutes.c_Clostridia.o_Clostridiales.f_Ruminococcaceae.g_Faecalibacterium.s_Faecalibacterium_prausnitzii)	Diabetic nephropathy	Inverse variance weighted	8	0.728708	0.9616(0.7706-1.1999)
Gut microbiota abundance (k_Bacteria.p_Firmicutes.c_Clostridia.o_Clostridiales.f_Ruminococcaceae.g_Faecalibacterium.s_Faecalibacterium_prausnitzii)	Diabetic nephropathy	MR Egger	8	0.392958	0.6148(0.2181-1.7328)
Gut microbiota abundance (k_Bacteria.p_Firmicutes.c_Clostridia.o_Clostridiales.f_Ruminococcaceae.g_Faecalibacterium.s_Faecalibacterium_prausnitzii)	Diabetic nephropathy	Weighted median	8	0.403478	0.8786(0.6485-1.1903)
Gut microbiota abundance (k_Bacteria.p_Firmicutes.c_Clostridia.o_Clostridiales.f_Ruminococcaceae.g_Faecalibacterium.s_Faecalibacterium_prausnitzii)	Diabetic nephropathy	Weighted mode	8	0.32422	0.7514(0.4430-1.2745)
Gut microbiota abundance (k_Bacteria.p_Firmicutes.c_Clostridia.o_Clostridiales.f_Ruminococcaceae.g_Faecalibacterium.s_Faecalibacterium_prausnitzii)	Diabetic nephropathy	Constrained maximum likelihood	8	0.672655	0.9507(0.7519-1.2020)
Gut microbiota abundance (k_Bacteria.p_Firmicutes.c_Clostridia.o_Clostridiales.f_Ruminococcaceae.g_Faecalibacterium.s_Faecalibacterium_prausnitzii)	Diabetic neuropathy	Inverse variance weighted	8	0.674058	0.9295(0.6611-1.3068)
Gut microbiota abundance (k_Bacteria.p_Firmicutes.c_Clostridia.o_Clostridiales.f_Ruminococcaceae.g_Faecalibacterium.s_Faecalibacterium_prausnitzii)	Diabetic neuropathy	MR Egger	8	0.916656	0.9104(0.1686-4.9151)
Gut microbiota abundance (k_Bacteria.p_Firmicutes.c_Clostridia.o_Clostridiales.f_Ruminococcaceae.g_Faecalibacterium.s_Faecalibacterium_prausnitzii)	Diabetic neuropathy	Weighted median	8	0.0903751	0.7307(0.5082-1.0506)
Gut microbiota abundance (k_Bacteria.p_Firmicutes.c_Clostridia.o_Clostridiales.f_Ruminococcaceae.g_Faecalibacterium.s_Faecalibacterium_prausnitzii)	Diabetic neuropathy	Weighted mode	8	0.162769	0.6771(0.4149-1.1052)
Gut microbiota abundance (k_Bacteria.p_Firmicutes.c_Clostridia.o_Clostridiales.f_Ruminococcaceae.g_Faecalibacterium.s_Faecalibacterium_prausnitzii)	Diabetic neuropathy	Constrained maximum likelihood	8	0.498076	0.9000(0.6634-1.2208)
Gut microbiota abundance (k_Bacteria.p_Firmicutes.c_Clostridia.o_Clostridiales.f_Ruminococcaceae.g_Faecalibacterium.s_Faecalibacterium_prausnitzii)	Diabetic retinopathy	Inverse variance weighted (multiplicative random effects)	8	0.608755	0.9456(0.7632-1.1715)
Gut microbiota abundance (k_Bacteria.p_Firmicutes.c_Clostridia.o_Clostridiales.f_Ruminococcaceae.g_Faecalibacterium.s_Faecalibacterium_prausnitzii)	Diabetic retinopathy	MR Egger	8	0.440427	0.6506(0.2346-1.8043)
Gut microbiota abundance (k_Bacteria.p_Firmicutes.c_Clostridia.o_Clostridiales.f_Ruminococcaceae.g_Faecalibacterium.s_Faecalibacterium_prausnitzii)	Diabetic retinopathy	Weighted median	8	0.682958	1.0477(0.8379-1.3100)
Gut microbiota abundance (k_Bacteria.p_Firmicutes.c_Clostridia.o_Clostridiales.f_Ruminococcaceae.g_Faecalibacterium.s_Faecalibacterium_prausnitzii)	Diabetic retinopathy	Weighted mode	8	0.374423	1.1774(0.8402-1.6498)
Gut microbiota abundance (k_Bacteria.p_Firmicutes.c_Clostridia.o_Clostridiales.f_Ruminococcaceae.g_Faecalibacterium.s_Faecalibacterium_prausnitzii)	Diabetic retinopathy	Constrained maximum likelihood	8	0.620763	0.9558(0.7992-1.1431)
Gut microbiota abundance (k_Bacteria.p_Firmicutes.c_Clostridia.o_Clostridiales.f_Ruminococcaceae.g_Faecalibacterium)	Charcot foot	Inverse variance weighted (multiplicative random effects)	7	0.964573	0.9777(0.3622-2.6396)
Gut microbiota abundance (k_Bacteria.p_Firmicutes.c_Clostridia.o_Clostridiales.f_Ruminococcaceae.g_Faecalibacterium)	Charcot foot	MR Egger	7	0.955933	1.1541(0.0091-145.6487)
Gut microbiota abundance (k_Bacteria.p_Firmicutes.c_Clostridia.o_Clostridiales.f_Ruminococcaceae.g_Faecalibacterium)	Charcot foot	Weighted median	7	0.14753	0.4961(0.1921-1.2810)
Gut microbiota abundance (k_Bacteria.p_Firmicutes.c_Clostridia.o_Clostridiales.f_Ruminococcaceae.g_Faecalibacterium)	Charcot foot	Weighted mode	7	0.209439	0.3924(0.1065-1.4462)
Gut microbiota abundance (k_Bacteria.p_Firmicutes.c_Clostridia.o_Clostridiales.f_Ruminococcaceae.g_Faecalibacterium)	Charcot foot	Constrained maximum likelihood	7	0.733391	0.8566(0.3516-2.0871)
Gut microbiota abundance (k_Bacteria.p_Firmicutes.c_Clostridia.o_Clostridiales.f_Ruminococcaceae.g_Faecalibacterium)	Diabetic hypoglycemia	Inverse variance weighted	7	0.510144	0.9189(0.7143-1.1820)
Gut microbiota abundance (k_Bacteria.p_Firmicutes.c_Clostridia.o_Clostridiales.f_Ruminococcaceae.g_Faecalibacterium)	Diabetic hypoglycemia	MR Egger	7	0.238738	0.4772(0.1613-1.4113)
Gut microbiota abundance (k_Bacteria.p_Firmicutes.c_Clostridia.o_Clostridiales.f_Ruminococcaceae.g_Faecalibacterium)	Diabetic hypoglycemia	Weighted median	7	0.0681653	0.7890(0.6116-1.0178)
Gut microbiota abundance (k_Bacteria.p_Firmicutes.c_Clostridia.o_Clostridiales.f_Ruminococcaceae.g_Faecalibacterium)	Diabetic hypoglycemia	Weighted mode	7	0.217183	0.7673(0.5265-1.1182)
Gut microbiota abundance (k_Bacteria.p_Firmicutes.c_Clostridia.o_Clostridiales.f_Ruminococcaceae.g_Faecalibacterium)	Diabetic hypoglycemia	Constrained maximum likelihood	7	0.395466	0.8961(0.6957-1.1541)
Gut microbiota abundance (k_Bacteria.p_Firmicutes.c_Clostridia.o_Clostridiales.f_Ruminococcaceae.g_Faecalibacterium)	Diabetic ketoacidosis	Inverse variance weighted	7	0.684785	1.0516(0.8247-1.3409)
Gut microbiota abundance (k_Bacteria.p_Firmicutes.c_Clostridia.o_Clostridiales.f_Ruminococcaceae.g_Faecalibacterium)	Diabetic ketoacidosis	MR Egger	7	0.366646	0.5824(0.2002-1.6942)
Gut microbiota abundance (k_Bacteria.p_Firmicutes.c_Clostridia.o_Clostridiales.f_Ruminococcaceae.g_Faecalibacterium)	Diabetic ketoacidosis	Weighted median	7	0.9278	0.9886(0.7710-1.2676)
Gut microbiota abundance (k_Bacteria.p_Firmicutes.c_Clostridia.o_Clostridiales.f_Ruminococcaceae.g_Faecalibacterium)	Diabetic ketoacidosis	Weighted mode	7	0.9277	0.9874(0.7591-1.2843)
Gut microbiota abundance (k_Bacteria.p_Firmicutes.c_Clostridia.o_Clostridiales.f_Ruminococcaceae.g_Faecalibacterium)	Diabetic ketoacidosis	Constrained maximum likelihood	7	0.701281	0.9567(0.7630-1.1995)
Gut microbiota abundance (k_Bacteria.p_Firmicutes.c_Clostridia.o_Clostridiales.f_Ruminococcaceae.g_Faecalibacterium)	Diabetic nephropathy	Inverse variance weighted	7	0.459849	0.9147(0.7222-1.1586)
Gut microbiota abundance (k_Bacteria.p_Firmicutes.c_Clostridia.o_Clostridiales.f_Ruminococcaceae.g_Faecalibacterium)	Diabetic nephropathy	MR Egger	7	0.567884	0.7023(0.2261-2.1817)
Gut microbiota abundance (k_Bacteria.p_Firmicutes.c_Clostridia.o_Clostridiales.f_Ruminococcaceae.g_Faecalibacterium)	Diabetic nephropathy	Weighted median	7	0.283887	0.8491(0.6296-1.1452)
Gut microbiota abundance (k_Bacteria.p_Firmicutes.c_Clostridia.o_Clostridiales.f_Ruminococcaceae.g_Faecalibacterium)	Diabetic nephropathy	Weighted mode	7	0.349023	0.7451(0.4223-1.3147)
Gut microbiota abundance (k_Bacteria.p_Firmicutes.c_Clostridia.o_Clostridiales.f_Ruminococcaceae.g_Faecalibacterium)	Diabetic nephropathy	Constrained maximum likelihood	7	0.477396	0.9052(0.6877-1.1915)
Gut microbiota abundance (k_Bacteria.p_Firmicutes.c_Clostridia.o_Clostridiales.f_Ruminococcaceae.g_Faecalibacterium)	Diabetic neuropathy	Inverse variance weighted	7	0.930189	0.9832(0.6734-1.4356)
Gut microbiota abundance (k_Bacteria.p_Firmicutes.c_Clostridia.o_Clostridiales.f_Ruminococcaceae.g_Faecalibacterium)	Diabetic neuropathy	MR Egger	7	0.718977	0.7013(0.1130-4.3543)
Gut microbiota abundance (k_Bacteria.p_Firmicutes.c_Clostridia.o_Clostridiales.f_Ruminococcaceae.g_Faecalibacterium)	Diabetic neuropathy	Weighted median	7	0.196527	0.7682(0.5149-1.1462)
Gut microbiota abundance (k_Bacteria.p_Firmicutes.c_Clostridia.o_Clostridiales.f_Ruminococcaceae.g_Faecalibacterium)	Diabetic neuropathy	Weighted mode	7	0.242843	0.6933(0.3983-1.2068)
Gut microbiota abundance (k_Bacteria.p_Firmicutes.c_Clostridia.o_Clostridiales.f_Ruminococcaceae.g_Faecalibacterium)	Diabetic neuropathy	Constrained maximum likelihood	7	0.767094	0.9480(0.6656-1.3502)
Gut microbiota abundance (k_Bacteria.p_Firmicutes.c_Clostridia.o_Clostridiales.f_Ruminococcaceae.g_Faecalibacterium)	Diabetic retinopathy	Inverse variance weighted (multiplicative random effects)	7	0.541777	0.9260(0.7234-1.1854)
Gut microbiota abundance (k_Bacteria.p_Firmicutes.c_Clostridia.o_Clostridiales.f_Ruminococcaceae.g_Faecalibacterium)	Diabetic retinopathy	MR Egger	7	0.526448	0.6653(0.2057-2.1521)
Gut microbiota abundance (k_Bacteria.p_Firmicutes.c_Clostridia.o_Clostridiales.f_Ruminococcaceae.g_Faecalibacterium)	Diabetic retinopathy	Weighted median	7	0.759323	0.9658(0.7732-1.2065)
Gut microbiota abundance (k_Bacteria.p_Firmicutes.c_Clostridia.o_Clostridiales.f_Ruminococcaceae.g_Faecalibacterium)	Diabetic retinopathy	Weighted mode	7	0.438335	1.2230(0.7603-1.9674)
Gut microbiota abundance (k_Bacteria.p_Firmicutes.c_Clostridia.o_Clostridiales.f_Ruminococcaceae.g_Faecalibacterium)	Diabetic retinopathy	Constrained maximum likelihood	7	0.513374	0.9321(0.7550-1.1508)
Gut microbiota abundance (k_Bacteria.p_Firmicutes.c_Clostridia.o_Clostridiales.f_Ruminococcaceae.g_Anaerotruncus)	Charcot foot	Inverse variance weighted	5	0.113173	0.7692(0.5560-1.0642)
Gut microbiota abundance (k_Bacteria.p_Firmicutes.c_Clostridia.o_Clostridiales.f_Ruminococcaceae.g_Anaerotruncus)	Charcot foot	MR Egger	5	0.22926	11.5698(0.4775-280.3079)
Gut microbiota abundance (k_Bacteria.p_Firmicutes.c_Clostridia.o_Clostridiales.f_Ruminococcaceae.g_Anaerotruncus)	Charcot foot	Weighted median	5	0.100258	0.7143(0.4783-1.0669)
Gut microbiota abundance (k_Bacteria.p_Firmicutes.c_Clostridia.o_Clostridiales.f_Ruminococcaceae.g_Anaerotruncus)	Charcot foot	Weighted mode	5	0.209198	0.6228(0.3348-1.1586)
Gut microbiota abundance (k_Bacteria.p_Firmicutes.c_Clostridia.o_Clostridiales.f_Ruminococcaceae.g_Anaerotruncus)	Charcot foot	Constrained maximum likelihood	5	0.150182	0.7704(0.5401-1.0991)
Gut microbiota abundance (k_Bacteria.p_Firmicutes.c_Clostridia.o_Clostridiales.f_Ruminococcaceae.g_Anaerotruncus)	Diabetic hypoglycemia	Inverse variance weighted	5	0.670566	1.0187(0.9354-1.1094)
Gut microbiota abundance (k_Bacteria.p_Firmicutes.c_Clostridia.o_Clostridiales.f_Ruminococcaceae.g_Anaerotruncus)	Diabetic hypoglycemia	MR Egger	5	0.721012	1.1826(0.5116-2.7334)
Gut microbiota abundance (k_Bacteria.p_Firmicutes.c_Clostridia.o_Clostridiales.f_Ruminococcaceae.g_Anaerotruncus)	Diabetic hypoglycemia	Weighted median	5	0.676156	1.0225(0.9212-1.1348)
Gut microbiota abundance (k_Bacteria.p_Firmicutes.c_Clostridia.o_Clostridiales.f_Ruminococcaceae.g_Anaerotruncus)	Diabetic hypoglycemia	Weighted mode	5	0.695181	1.0284(0.9029-1.1713)
Gut microbiota abundance (k_Bacteria.p_Firmicutes.c_Clostridia.o_Clostridiales.f_Ruminococcaceae.g_Anaerotruncus)	Diabetic hypoglycemia	Constrained maximum likelihood	5	0.646843	1.0198(0.9377-1.1091)
Gut microbiota abundance (k_Bacteria.p_Firmicutes.c_Clostridia.o_Clostridiales.f_Ruminococcaceae.g_Anaerotruncus)	Diabetic ketoacidosis	Inverse variance weighted	5	0.775469	1.0174(0.9039-1.1450)
Gut microbiota abundance (k_Bacteria.p_Firmicutes.c_Clostridia.o_Clostridiales.f_Ruminococcaceae.g_Anaerotruncus)	Diabetic ketoacidosis	MR Egger	5	0.406282	1.7849(0.5494-5.7992)
Gut microbiota abundance (k_Bacteria.p_Firmicutes.c_Clostridia.o_Clostridiales.f_Ruminococcaceae.g_Anaerotruncus)	Diabetic ketoacidosis	Weighted median	5	0.91328	1.0067(0.8927-1.1352)
Gut microbiota abundance (k_Bacteria.p_Firmicutes.c_Clostridia.o_Clostridiales.f_Ruminococcaceae.g_Anaerotruncus)	Diabetic ketoacidosis	Weighted mode	5	0.681932	0.9644(0.8211-1.1328)
Gut microbiota abundance (k_Bacteria.p_Firmicutes.c_Clostridia.o_Clostridiales.f_Ruminococcaceae.g_Anaerotruncus)	Diabetic ketoacidosis	Constrained maximum likelihood	5	0.935326	1.0044(0.9041-1.1158)
Gut microbiota abundance (k_Bacteria.p_Firmicutes.c_Clostridia.o_Clostridiales.f_Ruminococcaceae.g_Anaerotruncus)	Diabetic nephropathy	Inverse variance weighted	5	0.235898	1.0880(0.9464-1.2508)
Gut microbiota abundance (k_Bacteria.p_Firmicutes.c_Clostridia.o_Clostridiales.f_Ruminococcaceae.g_Anaerotruncus)	Diabetic nephropathy	MR Egger	5	0.132864	3.0854(1.0503-9.0638)
Gut microbiota abundance (k_Bacteria.p_Firmicutes.c_Clostridia.o_Clostridiales.f_Ruminococcaceae.g_Anaerotruncus)	Diabetic nephropathy	Weighted median	5	0.737087	1.0288(0.8715-1.2145)
Gut microbiota abundance (k_Bacteria.p_Firmicutes.c_Clostridia.o_Clostridiales.f_Ruminococcaceae.g_Anaerotruncus)	Diabetic nephropathy	Weighted mode	5	0.894811	1.0148(0.8267-1.2458)
Gut microbiota abundance (k_Bacteria.p_Firmicutes.c_Clostridia.o_Clostridiales.f_Ruminococcaceae.g_Anaerotruncus)	Diabetic nephropathy	Constrained maximum likelihood	5	0.273195	1.0790(0.9418-1.2362)
Gut microbiota abundance (k_Bacteria.p_Firmicutes.c_Clostridia.o_Clostridiales.f_Ruminococcaceae.g_Anaerotruncus)	Diabetic neuropathy	Inverse variance weighted	5	0.7221	1.0330(0.8639-1.2352)
Gut microbiota abundance (k_Bacteria.p_Firmicutes.c_Clostridia.o_Clostridiales.f_Ruminococcaceae.g_Anaerotruncus)	Diabetic neuropathy	MR Egger	5	0.21026	3.3897(0.7520-15.2787)
Gut microbiota abundance (k_Bacteria.p_Firmicutes.c_Clostridia.o_Clostridiales.f_Ruminococcaceae.g_Anaerotruncus)	Diabetic neuropathy	Weighted median	5	0.819518	0.9767(0.7976-1.1960)
Gut microbiota abundance (k_Bacteria.p_Firmicutes.c_Clostridia.o_Clostridiales.f_Ruminococcaceae.g_Anaerotruncus)	Diabetic neuropathy	Weighted mode	5	0.669448	0.9245(0.6618-1.2916)
Gut microbiota abundance (k_Bacteria.p_Firmicutes.c_Clostridia.o_Clostridiales.f_Ruminococcaceae.g_Anaerotruncus)	Diabetic neuropathy	Constrained maximum likelihood	5	0.72136	1.0294(0.8778-1.2071)
Gut microbiota abundance (k_Bacteria.p_Firmicutes.c_Clostridia.o_Clostridiales.f_Ruminococcaceae.g_Anaerotruncus)	Diabetic retinopathy	Inverse variance weighted (multiplicative random effects)	5	0.960512	1.0031(0.8872-1.1341)
Gut microbiota abundance (k_Bacteria.p_Firmicutes.c_Clostridia.o_Clostridiales.f_Ruminococcaceae.g_Anaerotruncus)	Diabetic retinopathy	MR Egger	5	0.252894	2.1671(0.7405-6.3418)
Gut microbiota abundance (k_Bacteria.p_Firmicutes.c_Clostridia.o_Clostridiales.f_Ruminococcaceae.g_Anaerotruncus)	Diabetic retinopathy	Weighted median	5	0.41998	0.9556(0.8556-1.0672)
Gut microbiota abundance (k_Bacteria.p_Firmicutes.c_Clostridia.o_Clostridiales.f_Ruminococcaceae.g_Anaerotruncus)	Diabetic retinopathy	Weighted mode	5	0.405823	0.9337(0.8078-1.0792)
Gut microbiota abundance (k_Bacteria.p_Firmicutes.c_Clostridia.o_Clostridiales.f_Ruminococcaceae.g_Anaerotruncus)	Diabetic retinopathy	Constrained maximum likelihood	5	0.643768	0.9755(0.8784-1.0835)
Gut microbiota abundance (k_Bacteria.p_Firmicutes.c_Clostridia.o_Clostridiales.f_Ruminococcaceae)	Charcot foot	Inverse variance weighted	7	0.855533	0.9434(0.5039-1.7663)
Gut microbiota abundance (k_Bacteria.p_Firmicutes.c_Clostridia.o_Clostridiales.f_Ruminococcaceae)	Charcot foot	MR Egger	7	0.608382	1.9182(0.1853-19.8608)
Gut microbiota abundance (k_Bacteria.p_Firmicutes.c_Clostridia.o_Clostridiales.f_Ruminococcaceae)	Charcot foot	Weighted median	7	0.815514	0.9083(0.4050-2.0372)
Gut microbiota abundance (k_Bacteria.p_Firmicutes.c_Clostridia.o_Clostridiales.f_Ruminococcaceae)	Charcot foot	Weighted mode	7	0.699023	0.7843(0.2426-2.5362)
Gut microbiota abundance (k_Bacteria.p_Firmicutes.c_Clostridia.o_Clostridiales.f_Ruminococcaceae)	Charcot foot	Constrained maximum likelihood	7	0.793021	0.9185(0.4866-1.7336)
Gut microbiota abundance (k_Bacteria.p_Firmicutes.c_Clostridia.o_Clostridiales.f_Ruminococcaceae)	Diabetic hypoglycemia	Inverse variance weighted	7	0.358143	0.9226(0.7770-1.0955)
[truncated: 10,116 more rows]
