# Supplementary material for: Large-scale causal analysis of gut microbiota and six common complications of diabetes: a mendelian randomization study
Source: Diabetol Metab Syndr. 2024 Mar 13;16:66. doi: 10.1186/s13098-024-01298-9 (PMC10935953; doi:10.1186/s13098-024-01298-9)
Supplement: Supplementary file 8 — Supplementary Material 8 [file 13098_2024_1298_MOESM8_ESM.xlsx]

## Sheet: Sheet1
Supplementary Table 6: Sensitivity tests
Exposure	Outcome	Cochran's Q test		Egger Intercept test		MR-PRESSO
		Q-IVW	P-value	Egger-intercept	P-value	P-value of Global test	P-value of distortion test
class Bacteroidia	Diabetic retinopathy	7.8901	0.7937	-0.0019	0.8729	0.7863	NA
family Bacteroidales S24 7group	Diabetic retinopathy	8.1159	0.3225	0.0108	0.7249	0.378	NA
family Clostridiales vadin BB60 group	Diabetic retinopathy	10.5659	0.7197	0.017	0.2379	0.7577	NA
family Peptostreptococcaceae	Diabetic retinopathy	7.2336	0.7799	0.027	0.0513	0.776	NA
genus Actinomyces	Diabetic retinopathy	3.1393	0.7912	-0.0154	0.4419	0.8213	NA
genus Dialister	Diabetic retinopathy	9.3721	0.4972	-0.0297	0.2027	0.5163	NA
genus Eisenbergiella	Diabetic retinopathy	10.1736	0.4254	-0.0078	0.8516	0.4607	NA
genus Eubacterium nodatum group	Diabetic retinopathy	5.0332	0.8889	-0.023	0.3813	0.8947	NA
genus Olsenella	Diabetic retinopathy	10.2543	0.3303	0.0276	0.156	0.3893	NA
genus Parasutterella	Diabetic retinopathy	5.4795	0.9631	0.0035	0.7871	0.9653	NA
genus Ruminococcaceae UCG003	Diabetic retinopathy	8.925	0.6288	0.0126	0.4763	0.6687	NA
genus Ruminococcaceae UCG011	Diabetic retinopathy	9.679	0.2075	0.0292	0.4411	0.231	NA
order Bacteroidales	Diabetic retinopathy	7.8901	0.7937	-0.0019	0.8729	0.767	NA
family Acidaminococcaceae	Diabetic neuropathy	4.9425	0.5512	-0.078	0.1484	0.583	NA
family Peptococcaceae	Diabetic neuropathy	4.5531	0.8041	-0.0025	0.9404	0.8307	NA
genus Alistipes	Diabetic neuropathy	8.5563	0.6628	0.0385	0.4442	0.7073	NA
genus Christensenellaceae R 7group	Diabetic neuropathy	7.031	0.4257	-0.0185	0.746	0.4577	NA
genus Eggerthella	Diabetic neuropathy	7.3043	0.5042	-0.032	0.5357	0.5197	NA
genus Eubacterium coprostanoligenes group	Diabetic neuropathy	8.411	0.6761	-0.0084	0.8276	0.7093	NA
genus Ruminococcaceae UCG013	Diabetic neuropathy	5.6063	0.8472	-0.0215	0.5338	0.865	NA
phylum Firmicutes	Diabetic neuropathy	20.98	0.1021	-0.0138	0.6366	0.1253	NA
class Bacteroidia	Diabetic nephropathy	8.8427	0.7163	0.0155	0.4042	0.6763	NA
class Verrucomicrobiae	Diabetic nephropathy	9.8858	0.4506	0.0342	0.2634	0.4863	NA
family Bacteroidaceae	Diabetic nephropathy	8.584	0.2839	-0.0211	0.7379	0.3273	NA
family Verrucomicrobiaceae	Diabetic nephropathy	9.8967	0.4496	0.0344	0.2614	0.4687	NA
family Victivallaceae	Diabetic nephropathy	7.159	0.7104	-0.0002	0.9959	0.7107	NA
genus Akkermansia	Diabetic nephropathy	9.8897	0.4502	0.0342	0.2627	0.463	NA
genus Bacteroides	Diabetic nephropathy	8.584	0.2839	-0.0211	0.7379	0.315	NA
genus Catenibacterium	Diabetic nephropathy	0.575	0.9021	-0.103	0.5856	0.918	NA
genus Coprococcus2	Diabetic nephropathy	4.6599	0.7014	0.0423	0.5895	0.731	NA
genus Lachnoclostridium	Diabetic nephropathy	8.9529	0.707	0.0049	0.8625	0.732	NA
genus Lactococcus	Diabetic nephropathy	3.9804	0.782	0.0458	0.3891	0.8043	NA
genus Parasutterella	Diabetic nephropathy	5.8418	0.9517	0.0179	0.3852	0.9433	NA
order Bacteroidales	Diabetic nephropathy	8.8427	0.7163	0.0155	0.4042	0.6703	NA
order Verrucomicrobiales	Diabetic nephropathy	9.8858	0.4506	0.0342	0.2634	0.4823	NA
phylum Bacteroidetes	Diabetic nephropathy	4.8433	0.8478	-0.0027	0.9066	0.849	NA
genus Adlercreutzia	Diabetic ketoacidosis	2.8824	0.8957	-0.01	0.7724	0.9123	NA
genus Alistipes	Diabetic ketoacidosis	6.5693	0.8328	0.0316	0.3128	0.8637	NA
genus Allisonella	Diabetic ketoacidosis	9.3003	0.2318	-0.0447	0.4569	0.268	NA
genus Eubacterium coprostanoligenes group	Diabetic ketoacidosis	6.5692	0.8328	0.0046	0.845	0.8563	NA
genus Lachnospiraceae UCG001	Diabetic ketoacidosis	13.4241	0.339	0.0264	0.3669	0.3663	NA
genus Olsenella	Diabetic ketoacidosis	6.3409	0.7054	0.0017	0.9367	0.7257	NA
genus Ruminococcaceae UCG005	Diabetic ketoacidosis	5.7515	0.9547	0.0079	0.6572	0.9563	NA
order Desulfovibrionales	Diabetic ketoacidosis	9.226	0.5108	0.0013	0.9627	0.5287	NA
class Bacteroidia	Diabetic hypoglycemia	8.1663	0.772	-0.0034	0.8071	0.822	NA
family Alcaligenaceae	Diabetic hypoglycemia	10.8957	0.3657	-0.0047	0.8904	0.3933	NA
family Defluviitaleaceae	Diabetic hypoglycemia	9.4573	0.4893	-0.0272	0.3145	0.5367	NA
genus Catenibacterium	Diabetic hypoglycemia	0.0685	0.9953	-0.025	0.8574	0.9957	NA
genus Defluviitaleaceae UCG011	Diabetic hypoglycemia	6.8973	0.5478	-0.0547	0.1076	0.5637	NA
genus Eggerthella	Diabetic hypoglycemia	6.299	0.6138	0.011	0.7331	0.6467	NA
genus Faecalibacterium	Diabetic hypoglycemia	8.9378	0.443	0.004	0.8307	0.5207	NA
genus Phascolarctobacterium	Diabetic hypoglycemia	5.0479	0.5377	-0.0147	0.7371	0.5583	NA
genus Ruminococcaceae UCG009	Diabetic hypoglycemia	5.8051	0.8314	0.0073	0.7763	0.847	NA
order Bacteroidales	Diabetic hypoglycemia	8.1663	0.772	-0.0034	0.8071	0.8287	NA
phylum Verrucomicrobia	Diabetic hypoglycemia	15.3849	0.1655	0.0169	0.4598	0.2227	NA
class Erysipelotrichia	Charcot foot	11.2424	0.5083	-0.0036	0.9719	0.524	NA
family Erysipelotrichaceae	Charcot foot	11.2424	0.5083	-0.0036	0.9719	0.517	NA
family Peptococcaceae	Charcot foot	4.968	0.761	0.0333	0.6842	0.786	NA
genus Anaerostipes	Charcot foot	11.4322	0.4923	0.0229	0.793	0.4947	NA
genus Collinsella	Charcot foot	2.0748	0.9786	-0.0317	0.7837	0.9767	NA
genus Eubacterium rectale group	Charcot foot	5.132	0.6439	-0.0649	0.5536	0.6863	NA
genus Hungatella	Charcot foot	3.1838	0.5275	0.15	0.5574	0.614	NA
genus Phascolarctobacterium	Charcot foot	5.2062	0.5176	0.0861	0.6073	0.54	NA
order Erysipelotrichales	Charcot foot	11.2424	0.5083	-0.0036	0.9719	0.5133	NA
phylum Firmicutes	Charcot foot	13.7726	0.4668	-0.0591	0.3063	0.4943	NA
